# Supplementary material for: Mitochondrial regulator PGC-1a in neuronal metabolism and brain aging
Source: bioRxiv. 2023 Sep 29:2023.09.29.559526. Preprint. [Version 1] doi: 10.1101/2023.09.29.559526 (PMC10557769; doi:10.1101/2023.09.29.559526)
Supplement: Supplement 14 [file media-14.xlsx]

## Sheet: Sheet1
Name	Sequence
PGC1a_α1_F	GGACATGTGCAGCCAAGACTCT
PGC1a_α1_R	CACTTCAATCCACCCAGAAAGCT
PGC1a_α4_F	TCACACCAAACCCACAGAAA
PGC1a_α4_R	CTGGAAGATATGGCACAT
PGC1a-ExB1_F	TACAACTACGGCTCCTCCTGG
PGC1a_B1E2_R	TTCAGGAAGATCTGGGCAAAGA
