# Supplementary material for: Mitochondrial regulator PGC-1a in neuronal metabolism and brain aging
Source: bioRxiv. 2023 Sep 29:2023.09.29.559526. Preprint. [Version 1] doi: 10.1101/2023.09.29.559526 (PMC10557769; doi:10.1101/2023.09.29.559526)
Supplement: Supplement 15 [file media-15.xlsx]

## Sheet: sigGenes
	Ensembl	Symbol	logFC	FDR
1	ENSMUSG00000026628	Atf3	6.56992	3.15434e-93
2	ENSMUSG00000032204	Aqp9	5.80788	3.6739e-93
3	ENSMUSG00000028707	Dmbx1	6.69956	3.25917e-77
4	ENSMUSG00000029151	Slc30a3	-4.53182	1.58795e-67
5	ENSMUSG00000024497	Pou4f3	6.83638	1.08219e-49
6	ENSMUSG00000062345	Serpinb2	5.35576	8.12246e-45
7	ENSMUSG00000021613	Hapln1	-3.62756	2.52259e-40
8	ENSMUSG00000093536	Smim17	-3.91491	1.95086e-37
9	ENSMUSG00000032174	Icam5	-3.19418	3.44662e-37
10	ENSMUSG00000032265	Tent5a	3.58331	3.44662e-37
11	ENSMUSG00000009075	Cabp7	-3.76463	5.33408e-36
12	ENSMUSG00000030510	Cers3	3.90862	3.181e-35
13	ENSMUSG00000021702	Thbs4	4.47992	1.1026e-34
14	ENSMUSG00000040724	Kcna2	-2.93919	4.07368e-34
15	ENSMUSG00000033909	Usp36	3.17679	4.83498e-34
16	ENSMUSG00000070802	Pnmal2	-3.19976	7.92985e-34
17	ENSMUSG00000027399	Il1a	4.06623	2.59594e-33
18	ENSMUSG00000056749	Nfil3	3.28626	7.39597e-33
19	ENSMUSG00000068615	Gjd2	-3.37514	7.85099e-33
20	ENSMUSG00000006585	Cdt1	2.99948	2.25615e-32
21	ENSMUSG00000027489	Necab3	-3.30002	2.8542e-32
22	ENSMUSG00000048721	Fndc9	3.15605	4.03239e-32
23	ENSMUSG00000041301	Cftr	3.60058	8.23848e-32
24	ENSMUSG00000075707	Dio3	-3.83847	1.24456e-31
25	ENSMUSG00000079429	Mroh2a	3.42231	2.44051e-31
26	ENSMUSG00000020303	Stc2	3.30662	2.86023e-31
27	ENSMUSG00000073209	Klf14	4.01609	3.7109e-31
28	ENSMUSG00000057604	Lmcd1	3.11823	4.20845e-31
29	ENSMUSG00000108053	Gm43890	4.44098	4.89015e-31
30	ENSMUSG00000021250	Fos	3.69554	7.26892e-31
31	ENSMUSG00000022212	Cpne6	-2.81293	9.47828e-31
32	ENSMUSG00000111977	Gm47163	-3.09674	9.47828e-31
33	ENSMUSG00000070000	Fcho1	-2.70736	1.59237e-30
34	ENSMUSG00000037542	Aldh8a1	4.60281	1.86522e-30
35	ENSMUSG00000015476	Prrt1	-2.96203	2.25866e-30
36	ENSMUSG00000064325	Hhip	3.88406	2.28875e-30
37	ENSMUSG00000111497	Gm38431	2.99704	3.58833e-30
38	ENSMUSG00000037447	Arid5a	3.25992	5.03151e-30
39	ENSMUSG00000031880	Rrad	3.37449	6.56633e-30
40	ENSMUSG00000085565	Gm15721	-5.30052	1.50501e-29
41	ENSMUSG00000023959	Clic5	4.52757	2.2597e-29
42	ENSMUSG00000026638	Irf6	4.64988	2.2597e-29
43	ENSMUSG00000058354	Krt6a	7.82649	2.2597e-29
44	ENSMUSG00000028972	Car6	4.52659	3.18475e-29
45	ENSMUSG00000056032	BC018473	4.62889	3.00533e-28
46	ENSMUSG00000032968	Inha	-3.0562	3.77454e-28
47	ENSMUSG00000052479	A330008L17Rik	-4.00224	4.87326e-28
48	ENSMUSG00000098051	Gm27032	-3.57401	8.20272e-28
49	ENSMUSG00000043165	Lor	-3.69291	1.30602e-27
50	ENSMUSG00000020038	Cry1	2.50633	1.36986e-27
51	ENSMUSG00000019913	Sim1	6.3552	1.5605e-27
52	ENSMUSG00000030827	Fgf21	5.75711	1.5605e-27
53	ENSMUSG00000067199	Frat1	-3.2049	1.75982e-27
54	ENSMUSG00000020887	A230052G05Rik	-4.61449	2.50321e-27
55	ENSMUSG00000079330	Lemd1	-3.06315	6.39889e-27
56	ENSMUSG00000002908	Kcnn1	-2.65375	6.5891e-27
57	ENSMUSG00000025221	Kcnip2	-2.49372	1.00651e-26
58	ENSMUSG00000003032	Klf4	3.57102	1.07581e-26
59	ENSMUSG00000030324	Rho	4.17327	2.13225e-26
60	ENSMUSG00000043003	Rasef	3.71788	2.2565e-26
61	ENSMUSG00000072640	Lyrm9	-2.75508	2.54864e-26
62	ENSMUSG00000097604	Gm17322	-2.92364	6.84939e-26
63	ENSMUSG00000070304	Scn2b	-2.99114	6.87395e-26
64	ENSMUSG00000029875	Ccdc184	-2.66848	7.3555e-26
65	ENSMUSG00000021721	Htr1a	-3.04896	1.88785e-25
66	ENSMUSG00000010086	Rnf112	-2.58635	1.96321e-25
67	ENSMUSG00000045903	Npas4	3.4687	2.45671e-25
68	ENSMUSG00000030329	Pianp	-2.55969	2.93002e-25
69	ENSMUSG00000006517	Mvd	-2.53003	2.98651e-25
70	ENSMUSG00000034818	Celf5	-2.59901	3.14063e-25
71	ENSMUSG00000002297	Dbf4	2.66196	3.49185e-25
72	ENSMUSG00000030607	Acan	2.90076	3.49185e-25
73	ENSMUSG00000038026	Kcnj9	-3.10191	3.83159e-25
74	ENSMUSG00000022369	Mtbp	2.82509	8.0542e-25
75	ENSMUSG00000050069	Grem2	2.77534	9.74564e-25
76	ENSMUSG00000096351	Samd11	3.0025	1.66165e-24
77	ENSMUSG00000030878	Cdr2	2.34164	1.67339e-24
78	ENSMUSG00000045733	Sprn	-3.12444	2.36024e-24
79	ENSMUSG00000032649	Colgalt2	2.89763	4.80245e-24
80	ENSMUSG00000059588	Calcrl	2.66299	5.04673e-24
81	ENSMUSG00000086118	Gm14169	-4.0539	5.63051e-24
82	ENSMUSG00000092083	Kcnb2	-2.69945	5.88013e-24
83	ENSMUSG00000052921	Arhgef15	-2.8653	1.20694e-23
84	ENSMUSG00000079243	Xirp1	4.68977	1.21862e-23
85	ENSMUSG00000024331	Dsc2	2.68541	1.48296e-23
86	ENSMUSG00000021057	Akap5	-2.84905	1.76257e-23
87	ENSMUSG00000061911	Myt1l	-2.65014	2.05086e-23
88	ENSMUSG00000049214	Skint7	7.22655	3.76636e-23
89	ENSMUSG00000056380	Gpr50	4.29521	4.33039e-23
90	ENSMUSG00000051136	Ghsr	3.70096	4.57e-23
91	ENSMUSG00000036067	Slc2a6	-2.40644	5.2305e-23
92	ENSMUSG00000108414	Snhg1	3.51576	5.46134e-23
93	ENSMUSG00000110368	Gm45518	7.0666	5.54247e-23
94	ENSMUSG00000040435	Ppp1r15a	2.40345	6.48989e-23
95	ENSMUSG00000041653	Pnpla3	-3.11868	7.00352e-23
96	ENSMUSG00000024008	Cpne5	-2.36333	1.42713e-22
97	ENSMUSG00000086496	Gm14204	-3.2271	1.47305e-22
98	ENSMUSG00000106928	Gm43860	2.72382	1.47829e-22
99	ENSMUSG00000079444	Gm21981	-2.99177	1.66458e-22
100	ENSMUSG00000045193	Cirbp	-2.53716	2.03498e-22
101	ENSMUSG00000037362	Ccn3	-2.92322	2.04856e-22
102	ENSMUSG00000032946	Rasgrp2	-2.40691	2.42695e-22
103	ENSMUSG00000023267	Gabrr2	4.39081	2.51392e-22
104	ENSMUSG00000085385	Snhg17	2.35016	2.5923e-22
105	ENSMUSG00000037010	Apln	2.89985	2.84401e-22
106	ENSMUSG00000035849	Krt222	-3.01075	2.88384e-22
107	ENSMUSG00000022756	Slc7a4	-2.37516	3.22758e-22
108	ENSMUSG00000028004	Npy2r	-3.41238	3.22758e-22
109	ENSMUSG00000055044	Pdlim1	2.53903	3.30666e-22
110	ENSMUSG00000048217	Nags	4.57129	3.71861e-22
111	ENSMUSG00000046523	Kctd4	-2.66492	3.73766e-22
112	ENSMUSG00000025591	Tma16	2.2331	4.40587e-22
113	ENSMUSG00000047419	Cmya5	2.87208	6.00428e-22
114	ENSMUSG00000054115	Skp2	2.5678	7.11758e-22
115	ENSMUSG00000079036	Alkbh1	2.18525	7.2474e-22
116	ENSMUSG00000070644	Etnk2	-3.02172	8.13341e-22
117	ENSMUSG00000094626	Tmem121b	-3.61251	9.10883e-22
118	ENSMUSG00000051098	Mblac2	-2.68281	9.86959e-22
119	ENSMUSG00000033581	Igf2bp2	2.47613	1.03259e-21
120	ENSMUSG00000005320	Fgfr4	5.56032	1.03586e-21
121	ENSMUSG00000033316	Galnt9	-2.58042	1.06325e-21
122	ENSMUSG00000051062	Fbll1	-3.12376	1.15001e-21
123	ENSMUSG00000032908	Sgpp2	3.19552	1.39915e-21
124	ENSMUSG00000039037	St6galnac5	-2.26188	2.21749e-21
125	ENSMUSG00000008932	Slc1a7	5.31412	2.29785e-21
126	ENSMUSG00000038555	Reep2	-2.23043	2.9361e-21
127	ENSMUSG00000015748	Prpf3	2.12543	3.78205e-21
128	ENSMUSG00000041468	Gpr12	-2.56602	4.02655e-21
129	ENSMUSG00000029757	Dync1i1	-2.22184	4.15646e-21
130	ENSMUSG00000106743	Gm42847	-3.31843	4.73865e-21
131	ENSMUSG00000024190	Dusp1	2.83714	5.85152e-21
132	ENSMUSG00000038020	Rapgefl1	-3.02244	6.13116e-21
133	ENSMUSG00000110218	Gm20219	3.70215	7.36821e-21
134	ENSMUSG00000000402	Egfl6	-4.04252	9.26806e-21
135	ENSMUSG00000087035	Tmem74bos	4.19736	1.15137e-20
136	ENSMUSG00000003545	Fosb	3.81199	1.40378e-20
137	ENSMUSG00000040811	Eml2	-2.14993	1.40378e-20
138	ENSMUSG00000028587	Orc1	3.36248	1.51261e-20
139	ENSMUSG00000085007	Gm11549	-2.49706	1.55936e-20
140	ENSMUSG00000022342	Kcnv1	-2.43396	1.96821e-20
141	ENSMUSG00000004100	Ppan	2.26702	2.07872e-20
142	ENSMUSG00000042099	Kank3	-2.30752	2.16152e-20
143	ENSMUSG00000031169	Porcn	-2.21611	2.17603e-20
144	ENSMUSG00000094840	Muc3a	-4.53544	2.47444e-20
145	ENSMUSG00000032128	Robo3	-2.8193	2.57513e-20
146	ENSMUSG00000030731	Syt3	-2.15157	2.81067e-20
147	ENSMUSG00000034796	Cpne7	-2.12422	2.81067e-20
148	ENSMUSG00000019066	Rab3d	-2.21176	2.95114e-20
149	ENSMUSG00000070476	Fam217b	-2.30057	3.02977e-20
150	ENSMUSG00000049001	Ndnf	-2.8906	3.09052e-20
151	ENSMUSG00000100600	A230077H06Rik	-2.68591	4.51522e-20
152	ENSMUSG00000035172	Plekhh3	2.18697	5.42751e-20
153	ENSMUSG00000097083	D930019O06Rik	-3.83119	5.51998e-20
154	ENSMUSG00000037579	Kcnh3	-2.18853	5.7553e-20
155	ENSMUSG00000024975	Pdcd4	-2.2396	6.45876e-20
156	ENSMUSG00000071862	Lrrtm2	-2.14825	6.45876e-20
157	ENSMUSG00000026017	Carf	-2.29637	6.4973e-20
158	ENSMUSG00000063446	Plppr1	-2.21223	7.26305e-20
159	ENSMUSG00000006411	Nectin4	2.45977	7.54129e-20
160	ENSMUSG00000042195	Slc35f2	2.52183	9.38501e-20
161	ENSMUSG00000037984	Neurod6	-2.27177	1.01124e-19
162	ENSMUSG00000031340	Gabre	3.43614	1.34208e-19
163	ENSMUSG00000038705	Gmeb2	2.22365	1.57636e-19
164	ENSMUSG00000094500	Smim18	-5.3344	1.95762e-19
165	ENSMUSG00000022538	Lsg1	2.06089	1.99034e-19
166	ENSMUSG00000041911	Dlx1	-2.09856	2.11259e-19
167	ENSMUSG00000000308	Ckmt1	-2.25195	2.52186e-19
168	ENSMUSG00000053024	Cntn2	-2.75215	2.55145e-19
169	ENSMUSG00000000317	Bcl6b	-2.5703	2.86087e-19
170	ENSMUSG00000028654	Mycl	-2.1977	2.91453e-19
171	ENSMUSG00000039059	Hrh3	-2.5441	2.94323e-19
172	ENSMUSG00000053461	Hhipl2	3.49888	3.52769e-19
173	ENSMUSG00000105152	Gm42864	-4.35371	3.79195e-19
174	ENSMUSG00000044352	Sowaha	-2.045	3.81175e-19
175	ENSMUSG00000000214	Th	-3.77699	3.84431e-19
176	ENSMUSG00000027115	Kif18a	2.26714	4.37781e-19
177	ENSMUSG00000046070	Igfals	4.77531	5.36668e-19
178	ENSMUSG00000021319	Sfrp4	2.77096	5.64118e-19
179	ENSMUSG00000036412	Arsi	2.3526	5.64866e-19
180	ENSMUSG00000054136	Adm2	3.55909	6.99518e-19
181	ENSMUSG00000054477	Kcnn2	-2.19708	8.09046e-19
182	ENSMUSG00000078137	Ankrd63	-2.38359	9.24829e-19
183	ENSMUSG00000043670	Diras1	-2.25689	9.45348e-19
184	ENSMUSG00000044254	Pcsk9	2.44005	9.83161e-19
185	ENSMUSG00000028222	Calb1	-3.08727	1.00127e-18
186	ENSMUSG00000039653	Baat	4.70167	1.07982e-18
187	ENSMUSG00000032323	Cyp11a1	-2.73769	1.09758e-18
188	ENSMUSG00000047197	Gjd3	-4.34568	1.09758e-18
189	ENSMUSG00000066721	Zfp575	-2.48078	1.16705e-18
190	ENSMUSG00000027270	Lamp5	-2.66893	1.37e-18
191	ENSMUSG00000074489	Bglap3	4.2539	1.40003e-18
192	ENSMUSG00000044933	Sstr3	-2.73265	1.83683e-18
193	ENSMUSG00000043398	Gpr135	-2.22407	2.02398e-18
194	ENSMUSG00000046178	Nxph1	-2.40449	2.02398e-18
195	ENSMUSG00000052087	Rgs14	-2.6173	2.14543e-18
196	ENSMUSG00000015957	Wnt11	3.71294	2.16034e-18
197	ENSMUSG00000040016	Ptger3	2.64381	2.37675e-18
198	ENSMUSG00000016349	Eef1a2	-2.31026	2.57586e-18
199	ENSMUSG00000038418	Egr1	-2.19433	2.6343e-18
200	ENSMUSG00000017692	Rhbdl3	-2.52856	2.80122e-18
201	ENSMUSG00000020704	Asic2	-2.11206	3.23208e-18
202	ENSMUSG00000022211	Carmil3	-2.54104	3.29209e-18
203	ENSMUSG00000050304	Slc25a2	4.37352	3.29209e-18
204	ENSMUSG00000031099	Smarca1	-2.11359	3.75784e-18
205	ENSMUSG00000000384	Tbrg4	1.98394	4.5527e-18
206	ENSMUSG00000059901	Adamts14	2.57385	4.5527e-18
207	ENSMUSG00000046215	Rprml	-2.94445	4.94983e-18
208	ENSMUSG00000034059	Ypel4	-2.66132	4.97543e-18
209	ENSMUSG00000042010	Acacb	2.21489	5.17963e-18
210	ENSMUSG00000033007	Asic4	-2.49482	5.28846e-18
211	ENSMUSG00000051502	Ufsp1	-2.58232	5.28846e-18
212	ENSMUSG00000054360	Bsx	5.31579	5.28846e-18
213	ENSMUSG00000021457	Syk	2.43218	5.43273e-18
214	ENSMUSG00000052912	Smarca5-ps	3.8235	5.43273e-18
215	ENSMUSG00000016239	Lonrf3	2.70754	6.37617e-18
216	ENSMUSG00000058638	Zfp110	2.06111	6.41955e-18
217	ENSMUSG00000053137	Mapk11	-2.11705	6.66874e-18
218	ENSMUSG00000098027	Gm27004	-4.17648	6.78673e-18
219	ENSMUSG00000078651	Aoc2	2.41214	7.38428e-18
220	ENSMUSG00000015377	Dennd6b	-2.16155	7.42901e-18
221	ENSMUSG00000030092	Cntn6	-2.21979	7.51087e-18
222	ENSMUSG00000042097	Zfp239	-2.33479	7.97951e-18
223	ENSMUSG00000041594	Tmtc4	-2.08048	1.01934e-17
224	ENSMUSG00000019890	Nts	3.17717	1.25446e-17
225	ENSMUSG00000058440	Nrf1	1.91469	1.26228e-17
226	ENSMUSG00000027859	Ngf	2.2683	1.28695e-17
227	ENSMUSG00000020893	Per1	2.33415	1.29362e-17
228	ENSMUSG00000110656	Gm20735	-3.49919	1.30996e-17
229	ENSMUSG00000016386	Mpped2	-2.27756	1.3799e-17
230	ENSMUSG00000056498	Tmem154	2.78419	1.49608e-17
231	ENSMUSG00000005045	Chd5	-2.0282	1.79981e-17
232	ENSMUSG00000027956	Tmem144	2.08482	1.88512e-17
233	ENSMUSG00000005481	Ddx39	2.12473	1.90023e-17
234	ENSMUSG00000029135	Fosl2	2.44464	2.0173e-17
235	ENSMUSG00000051316	Taf7	2.42567	2.26932e-17
236	ENSMUSG00000032316	Clk3	2.01161	2.4482e-17
237	ENSMUSG00000033595	Lgi3	-1.9846	2.4482e-17
238	ENSMUSG00000003273	Car11	-2.26433	2.62588e-17
239	ENSMUSG00000024186	Rgs11	-2.46961	2.65412e-17
240	ENSMUSG00000084898	Gm12371	-3.00634	3.00182e-17
241	ENSMUSG00000027316	Gfra4	-2.24513	3.0139e-17
242	ENSMUSG00000028841	Cnksr1	3.75438	3.23113e-17
243	ENSMUSG00000108591	Particl	-2.34926	4.02354e-17
244	ENSMUSG00000003379	Cd79a	4.62619	4.05597e-17
245	ENSMUSG00000033166	Dis3	2.05821	4.06503e-17
246	ENSMUSG00000059187	Tafa1	-2.24256	4.08556e-17
247	ENSMUSG00000002997	Prkar2b	-1.99411	4.41959e-17
248	ENSMUSG00000043811	Rtn4r	-1.97611	4.47697e-17
249	ENSMUSG00000027297	Ltk	-2.3606	6.05567e-17
250	ENSMUSG00000050640	Tmem150c	-2.1604	6.2617e-17
251	ENSMUSG00000040511	Pvr	2.03989	6.53177e-17
252	ENSMUSG00000094002	Gm9866	-2.2935	6.60844e-17
253	ENSMUSG00000003872	Lin7b	-4.4438	7.48225e-17
254	ENSMUSG00000079056	Kcnip3	-1.97424	7.84318e-17
255	ENSMUSG00000036510	Cdh8	-2.07082	8.0542e-17
256	ENSMUSG00000026100	Mstn	2.57651	8.32301e-17
257	ENSMUSG00000066677	Ifi208	6.18158	1.1977e-16
258	ENSMUSG00000046733	Gprc5a	3.03286	1.28757e-16
259	ENSMUSG00000049957	Ccdc137	1.98086	1.31909e-16
260	ENSMUSG00000042826	Fgf11	-2.16804	1.32547e-16
261	ENSMUSG00000020810	Cygb	-2.46304	1.37998e-16
262	ENSMUSG00000027419	Pcsk2	-2.07375	1.39585e-16
263	ENSMUSG00000085151	1110018N20Rik	-3.58467	1.42586e-16
264	ENSMUSG00000026202	Tuba4a	-2.58077	1.47011e-16
265	ENSMUSG00000020423	Btg2	2.13927	1.50867e-16
266	ENSMUSG00000050538	B230217C12Rik	-2.17831	1.53385e-16
267	ENSMUSG00000033022	Cdo1	-2.41023	1.55758e-16
268	ENSMUSG00000026458	Ppfia4	-1.96806	1.57198e-16
269	ENSMUSG00000031344	Gabrq	2.37202	1.80599e-16
270	ENSMUSG00000008318	Relt	2.05375	2.05762e-16
271	ENSMUSG00000044948	Cfap43	2.49872	2.19291e-16
272	ENSMUSG00000046480	Scn4b	-2.35786	2.22406e-16
273	ENSMUSG00000109953	5430430B14Rik	3.17795	2.28301e-16
274	ENSMUSG00000042581	Thsd7b	-2.14206	2.49482e-16
275	ENSMUSG00000102997	Gm17244	-2.85294	2.76476e-16
276	ENSMUSG00000093910	Zfp853	-2.39772	2.88419e-16
277	ENSMUSG00000023945	Slc5a7	2.90329	3.43629e-16
278	ENSMUSG00000107272	Gm34583	2.86126	3.87961e-16
279	ENSMUSG00000021453	Gadd45g	3.1544	4.05051e-16
280	ENSMUSG00000041161	Otud3	1.95391	4.05051e-16
281	ENSMUSG00000032940	Rbm11	-2.8216	4.11691e-16
282	ENSMUSG00000033082	Clec1a	-3.5681	4.33954e-16
283	ENSMUSG00000019838	Slc16a10	2.34439	4.65911e-16
284	ENSMUSG00000052581	Lrrtm4	-1.94091	4.74589e-16
285	ENSMUSG00000015766	Eps8	1.89539	4.82628e-16
286	ENSMUSG00000054871	Tmem158	-2.12721	5.21418e-16
287	ENSMUSG00000037390	Muc3	8.39409	5.28246e-16
288	ENSMUSG00000023328	Ache	-2.19171	6.33243e-16
289	ENSMUSG00000026986	Hnmt	-2.84186	6.64526e-16
290	ENSMUSG00000052684	Jun	1.89989	6.75783e-16
291	ENSMUSG00000061718	Ppp1r1b	-1.97869	7.26819e-16
292	ENSMUSG00000035498	Cdcp1	3.48215	7.27196e-16
293	ENSMUSG00000062444	Ap3b2	-2.07424	7.91173e-16
294	ENSMUSG00000037735	2810032G03Rik	-2.29406	8.53619e-16
295	ENSMUSG00000028064	Sema4a	-2.18131	8.77063e-16
296	ENSMUSG00000086555	Gm13446	-3.47387	9.33901e-16
297	ENSMUSG00000056069	Otulinl	-2.11745	9.88789e-16
298	ENSMUSG00000078747	Gm20878	-2.86345	1.02149e-15
299	ENSMUSG00000022144	Gdnf	3.1731	1.1476e-15
300	ENSMUSG00000031833	Mast3	-2.40233	1.23243e-15
301	ENSMUSG00000059456	Ptk2b	-2.03233	1.27474e-15
302	ENSMUSG00000041774	Ydjc	-3.00182	1.29166e-15
303	ENSMUSG00000023034	Nr4a1	2.3769	1.7775e-15
304	ENSMUSG00000014550	Rbsn	1.86175	1.80104e-15
305	ENSMUSG00000029651	Mtus2	-1.87975	1.81886e-15
306	ENSMUSG00000035109	Shc4	2.05909	1.87242e-15
307	ENSMUSG00000042662	Dusp15	-1.98335	1.94685e-15
308	ENSMUSG00000028137	Celf3	-2.44053	2.26753e-15
309	ENSMUSG00000037188	Grhl3	3.20851	2.86468e-15
310	ENSMUSG00000030218	Mgp	-5.29554	3.05257e-15
311	ENSMUSG00000020234	4930404N11Rik	3.03343	3.33132e-15
312	ENSMUSG00000074736	Syndig1	-2.15841	3.41224e-15
313	ENSMUSG00000036095	Dgkb	-1.89708	3.4254e-15
314	ENSMUSG00000044288	Cnr1	-1.92637	3.5937e-15
315	ENSMUSG00000033285	Wdr3	1.77078	3.68715e-15
316	ENSMUSG00000048826	Dact2	-2.11254	3.68715e-15
317	ENSMUSG00000006720	Zfp184	2.2335	3.86915e-15
318	ENSMUSG00000047712	Ust	-2.21265	4.16549e-15
319	ENSMUSG00000085408	C530005A16Rik	-2.53781	4.27163e-15
320	ENSMUSG00000071604	Fam189a2	1.92478	4.44689e-15
321	ENSMUSG00000034949	Zfr2	-2.38541	4.52071e-15
322	ENSMUSG00000059898	Dsc3	2.41804	4.54282e-15
323	ENSMUSG00000068122	Agtr2	3.52082	4.74355e-15
324	ENSMUSG00000103103	4833445I07Rik	-3.26342	5.29433e-15
325	ENSMUSG00000030533	Unc45a	1.97423	5.29592e-15
326	ENSMUSG00000005667	Mthfd2	1.92128	5.60629e-15
327	ENSMUSG00000110803	Gm20275	5.2887	5.78676e-15
328	ENSMUSG00000036578	Fxyd7	-2.82832	5.9602e-15
329	ENSMUSG00000049744	Arhgap15	-3.42938	6.0394e-15
330	ENSMUSG00000030203	Dusp16	2.13141	6.13979e-15
331	ENSMUSG00000005410	Mcm5	1.98312	6.49809e-15
332	ENSMUSG00000038777	Sema6c	-1.76608	6.80201e-15
333	ENSMUSG00000059743	Fdps	-3.10717	6.80201e-15
334	ENSMUSG00000006179	Prss16	3.04179	7.1589e-15
335	ENSMUSG00000032850	Rnft2	-1.89558	7.57836e-15
336	ENSMUSG00000013539	Tango2	-1.86223	7.65553e-15
337	ENSMUSG00000032715	Trib3	2.14645	7.92988e-15
338	ENSMUSG00000074575	Kcng1	-2.31857	7.92988e-15
339	ENSMUSG00000061451	Tmem151a	-1.87076	8.1249e-15
340	ENSMUSG00000009108	Gnat2	3.23399	8.24403e-15
341	ENSMUSG00000021645	Smn1	1.84271	8.69648e-15
342	ENSMUSG00000046093	Hpcal4	-2.32597	1.02262e-14
343	ENSMUSG00000104938	Gm42840	3.58927	1.15984e-14
344	ENSMUSG00000056185	Snx32	-1.95153	1.26777e-14
345	ENSMUSG00000029471	Camkk2	-1.94153	1.44229e-14
346	ENSMUSG00000028893	Sesn2	2.55112	1.62685e-14
347	ENSMUSG00000032724	Abtb2	2.11125	1.67662e-14
348	ENSMUSG00000024640	Psat1	2.10091	1.72333e-14
349	ENSMUSG00000030083	Abtb1	-1.91668	1.77656e-14
350	ENSMUSG00000047220	Ccdc36	2.91637	1.91222e-14
351	ENSMUSG00000045314	Sowahb	2.29307	2.08912e-14
352	ENSMUSG00000061046	Haghl	-2.72177	2.20757e-14
353	ENSMUSG00000046204	Pnma2	-2.13199	2.26915e-14
354	ENSMUSG00000034533	Scn10a	-3.35094	2.49528e-14
355	ENSMUSG00000028251	Tstd3	-2.31579	2.5215e-14
356	ENSMUSG00000050108	Bpifc	4.43773	2.53801e-14
357	ENSMUSG00000022974	Paxbp1	1.7289	2.71573e-14
358	ENSMUSG00000046922	Gpr6	-2.16794	3.06223e-14
359	ENSMUSG00000060240	Cend1	-2.17414	3.16359e-14
360	ENSMUSG00000058392	Rrp1b	1.76624	3.30065e-14
361	ENSMUSG00000027583	Zbtb46	-2.01101	3.35964e-14
362	ENSMUSG00000048004	Tmem196	-2.01193	3.64004e-14
363	ENSMUSG00000028680	Plk3	1.72597	3.65113e-14
364	ENSMUSG00000039914	Coq10a	-1.84573	3.69697e-14
365	ENSMUSG00000091572	Vmn2r3	5.9347	3.95841e-14
366	ENSMUSG00000052629	Gm9885	-4.21849	3.97508e-14
367	ENSMUSG00000020027	Socs2	-2.65365	4.07553e-14
368	ENSMUSG00000029552	Tes	2.02932	4.10051e-14
369	ENSMUSG00000045094	Arhgef37	3.02884	4.40392e-14
370	ENSMUSG00000055633	Zfp580	-2.28635	4.50875e-14
371	ENSMUSG00000034171	Faah	-1.93397	4.81213e-14
372	ENSMUSG00000033256	Shf	-2.24223	4.95441e-14
373	ENSMUSG00000040703	Cyp2s1	-3.55569	5.37037e-14
374	ENSMUSG00000087022	9130024F11Rik	-2.45289	5.37037e-14
375	ENSMUSG00000026582	Sele	3.88031	5.81847e-14
376	ENSMUSG00000097924	A730020E08Rik	-2.43576	6.05358e-14
377	ENSMUSG00000078671	Chd2	1.81742	6.51799e-14
378	ENSMUSG00000017978	Cadps2	-1.9424	7.0958e-14
379	ENSMUSG00000054850	Smim10l2a	-1.90497	7.28177e-14
380	ENSMUSG00000011960	Ccnt1	1.6683	7.29617e-14
381	ENSMUSG00000027397	Slc20a1	1.93219	7.38906e-14
382	ENSMUSG00000044252	Osbpl1a	-1.89779	7.49548e-14
383	ENSMUSG00000030638	Sh3gl3	-1.95679	8.29435e-14
384	ENSMUSG00000022893	Adamts1	1.9956	8.4263e-14
385	ENSMUSG00000035992	Fnip1	1.67567	8.84126e-14
386	ENSMUSG00000027068	Dhrs9	5.12004	9.09661e-14
387	ENSMUSG00000042659	Arrdc4	1.71656	9.47147e-14
388	ENSMUSG00000005986	Ankrd13d	-1.81209	9.61621e-14
389	ENSMUSG00000034825	Nrip3	-1.75986	1.0176e-13
390	ENSMUSG00000079179	Rab10os	1.81487	1.02813e-13
391	ENSMUSG00000036242	Armh4	-1.88129	1.21155e-13
392	ENSMUSG00000062961	Ccdc177	-1.87378	1.21155e-13
393	ENSMUSG00000053861	Gm9925	2.79286	1.28012e-13
394	ENSMUSG00000024045	Akap8	1.7654	1.29288e-13
395	ENSMUSG00000064065	Ipcef1	-2.04221	1.35932e-13
396	ENSMUSG00000111080	Gm20300	-1.9801	1.54155e-13
397	ENSMUSG00000002100	Mybpc3	-3.20986	1.72846e-13
398	ENSMUSG00000038298	Pdzk1	3.26444	1.94356e-13
399	ENSMUSG00000043463	Rab9b	-1.9929	1.96079e-13
400	ENSMUSG00000055862	Izumo4	-2.75235	2.05548e-13
401	ENSMUSG00000004933	Matk	-2.75549	2.07285e-13
402	ENSMUSG00000010721	Lmbr1	-1.73346	2.25446e-13
403	ENSMUSG00000049946	BC030500	-2.62737	2.5031e-13
404	ENSMUSG00000038453	Srcin1	-1.83195	2.51251e-13
405	ENSMUSG00000046613	Vwa5b2	-2.17087	2.54856e-13
406	ENSMUSG00000017493	Igfbp4	-2.07358	2.70013e-13
407	ENSMUSG00000028060	Khdc4	1.67715	2.70013e-13
408	ENSMUSG00000046947	Adck2	-1.76454	2.70013e-13
409	ENSMUSG00000066438	Plekhd1	-2.96649	2.90638e-13
410	ENSMUSG00000024521	Pmaip1	1.78197	3.15198e-13
411	ENSMUSG00000108368	Gm45053	2.48326	3.19136e-13
412	ENSMUSG00000083695	Rnf138rt1	2.91893	3.31991e-13
413	ENSMUSG00000025089	Gfra1	2.06475	3.51575e-13
414	ENSMUSG00000029513	Prkab1	1.70353	3.51575e-13
415	ENSMUSG00000057060	Slc35f3	-1.73776	3.75266e-13
416	ENSMUSG00000031349	Nsdhl	-1.74319	3.81003e-13
417	ENSMUSG00000044534	Ackr2	-2.92812	3.81003e-13
418	ENSMUSG00000039781	Cep131	-1.79745	3.83917e-13
419	ENSMUSG00000010592	Dazl	-3.44351	3.92973e-13
420	ENSMUSG00000031266	Gla	1.70983	3.97416e-13
421	ENSMUSG00000100241	Slc18a3	-2.57598	4.01551e-13
422	ENSMUSG00000059552	Trp53	1.69194	4.05892e-13
423	ENSMUSG00000037242	Clic4	1.92137	4.06145e-13
424	ENSMUSG00000032515	Csrnp1	1.89018	4.09177e-13
425	ENSMUSG00000073888	Ccl27a	-3.02863	4.09177e-13
426	ENSMUSG00000020099	Unc5b	1.98647	4.19343e-13
427	ENSMUSG00000039158	Akna	2.49511	4.42904e-13
428	ENSMUSG00000033707	Lrrc24	-1.7746	4.56341e-13
429	ENSMUSG00000103695	A830029E22Rik	-3.90862	4.88662e-13
430	ENSMUSG00000009293	Ube2g2	1.60816	5.33836e-13
431	ENSMUSG00000038725	Pkhd1l1	2.7085	5.70486e-13
432	ENSMUSG00000025586	Cpeb1	1.64899	5.71462e-13
433	ENSMUSG00000044365	Cxxc4	-1.87226	5.98679e-13
434	ENSMUSG00000091542	Gm17167	-1.93383	6.15435e-13
435	ENSMUSG00000030854	Ptpn5	-1.62865	6.31708e-13
436	ENSMUSG00000040918	Slc19a2	1.60801	6.43508e-13
437	ENSMUSG00000020381	Mrnip	-2.34416	6.45337e-13
438	ENSMUSG00000024799	Tm7sf2	-2.24806	6.47241e-13
439	ENSMUSG00000086290	Snhg12	2.25828	6.69339e-13
440	ENSMUSG00000019935	Slc17a8	2.38484	6.73962e-13
441	ENSMUSG00000040675	Mthfd1l	1.99843	7.19403e-13
442	ENSMUSG00000032827	Ppp1r9a	-1.68297	7.31022e-13
443	ENSMUSG00000033177	Tmprss7	-2.12043	9.58691e-13
444	ENSMUSG00000038508	Gdf15	1.95158	1.0133e-12
445	ENSMUSG00000097801	Gm26777	-2.61619	1.05709e-12
446	ENSMUSG00000025482	Odf3	3.64791	1.06869e-12
447	ENSMUSG00000036948	Map11	-1.72012	1.11386e-12
448	ENSMUSG00000055003	Lrtm2	-1.85985	1.12138e-12
449	ENSMUSG00000010554	Mettl16	1.59928	1.1288e-12
450	ENSMUSG00000048988	Elfn1	-2.0906	1.1488e-12
451	ENSMUSG00000109868	Gm39244	-4.26987	1.2282e-12
452	ENSMUSG00000085511	Gm11738	2.61729	1.27332e-12
453	ENSMUSG00000044393	Dsg2	2.0408	1.36207e-12
454	ENSMUSG00000101849	Gm28386	-3.94318	1.37865e-12
455	ENSMUSG00000022408	Fam83f	2.89794	1.39019e-12
456	ENSMUSG00000033987	Dnah17	2.29654	1.39019e-12
457	ENSMUSG00000056306	Sertm1	1.62513	1.39019e-12
458	ENSMUSG00000048142	Nat8l	-1.77813	1.447e-12
459	ENSMUSG00000053198	Prx	1.84674	1.50709e-12
460	ENSMUSG00000026669	Mcm10	1.85343	1.559e-12
461	ENSMUSG00000058589	Anks1b	-1.73422	1.59249e-12
462	ENSMUSG00000047787	Flrt1	-1.73218	1.62358e-12
463	ENSMUSG00000025141	Myadml2	-3.9168	1.65528e-12
464	ENSMUSG00000025227	Mfsd13a	-1.69551	1.65738e-12
465	ENSMUSG00000019772	Vip	-2.73617	1.77599e-12
466	ENSMUSG00000017314	Mpp2	-2.06516	1.81965e-12
467	ENSMUSG00000084845	Tmem240	-2.29233	1.83067e-12
468	ENSMUSG00000056632	Dsg3	3.05242	1.84066e-12
469	ENSMUSG00000029804	Herc3	-1.75101	1.84292e-12
470	ENSMUSG00000036196	Slc26a8	-2.44894	1.84292e-12
471	ENSMUSG00000026439	Rbbp5	1.80843	1.92646e-12
472	ENSMUSG00000103039	Gm37123	3.11389	2.15517e-12
473	ENSMUSG00000111348	Gm19531	-2.97342	2.16425e-12
474	ENSMUSG00000044595	Dnd1	2.25128	2.18942e-12
475	ENSMUSG00000047562	Mmp10	2.92549	2.2177e-12
476	ENSMUSG00000032477	Cdc25a	1.73277	2.22956e-12
477	ENSMUSG00000051652	Lrrc3	-1.97703	2.39826e-12
478	ENSMUSG00000025478	Dpysl4	-1.65295	2.54406e-12
479	ENSMUSG00000039307	Hexdc	-1.71324	2.59017e-12
480	ENSMUSG00000043807	Ly6g5b	3.10401	2.62363e-12
481	ENSMUSG00000032113	Chek1	2.06343	2.63826e-12
482	ENSMUSG00000032417	Rwdd2a	-3.03214	2.8494e-12
483	ENSMUSG00000041205	Map6d1	-1.8988	2.9086e-12
484	ENSMUSG00000031576	Kcnu1	-2.53552	2.94036e-12
485	ENSMUSG00000059173	Pde1a	-1.57301	2.96129e-12
486	ENSMUSG00000105594	Gm43398	-3.41917	2.96129e-12
487	ENSMUSG00000048483	Zdhhc22	-1.77146	3.15072e-12
488	ENSMUSG00000066829	Zfp810	-1.75506	3.49771e-12
489	ENSMUSG00000054667	Irs4	2.76386	3.64926e-12
490	ENSMUSG00000025876	Unc5a	-1.60459	3.66343e-12
491	ENSMUSG00000072258	Taf1a	1.66771	3.90731e-12
492	ENSMUSG00000055301	Adh7	2.83437	4.25017e-12
493	ENSMUSG00000067780	Pi15	2.80999	4.4667e-12
494	ENSMUSG00000022217	Emc9	-2.39758	4.61452e-12
495	ENSMUSG00000059540	Tcea2	-2.61914	4.68228e-12
496	ENSMUSG00000026163	Sphkap	-1.91527	4.75145e-12
497	ENSMUSG00000028488	Sh3gl2	-1.56577	4.78862e-12
498	ENSMUSG00000031883	Car7	-1.8338	4.97633e-12
499	ENSMUSG00000050711	Scg2	2.26205	4.98214e-12
500	ENSMUSG00000028717	Tal1	2.86824	5.00631e-12
501	ENSMUSG00000072893	4933439C10Rik	-1.81535	5.00631e-12
502	ENSMUSG00000031210	Gpr165	2.48595	5.03413e-12
503	ENSMUSG00000024912	Fosl1	2.19309	5.06715e-12
504	ENSMUSG00000030380	Mzf1	-1.84647	5.3282e-12
505	ENSMUSG00000027963	Extl2	-1.55737	5.3986e-12
506	ENSMUSG00000043541	Casc1	2.62015	5.39877e-12
507	ENSMUSG00000042208	0610010F05Rik	-1.53789	5.40538e-12
508	ENSMUSG00000009731	Kcnd1	-1.85687	5.66528e-12
509	ENSMUSG00000032500	Dclk3	-1.79928	5.68235e-12
510	ENSMUSG00000040265	Dnm3	-1.97363	5.68235e-12
511	ENSMUSG00000028795	Ccdc28b	-3.49784	5.68305e-12
512	ENSMUSG00000032259	Drd2	-2.28929	5.87722e-12
513	ENSMUSG00000021044	Adck1	-1.66551	5.98043e-12
514	ENSMUSG00000025403	Shmt2	1.68357	6.41339e-12
515	ENSMUSG00000027298	Tyro3	-1.55495	6.47519e-12
516	ENSMUSG00000041870	Ankrd13a	1.6731	6.47519e-12
517	ENSMUSG00000074527	Gm14296	-1.68957	6.47519e-12
518	ENSMUSG00000110622	Iqcn	3.06391	6.50326e-12
519	ENSMUSG00000067931	Zfp948	1.59152	6.91659e-12
520	ENSMUSG00000040938	Slc16a11	-2.0303	7.15194e-12
521	ENSMUSG00000022529	Zfp263	1.79791	7.22203e-12
522	ENSMUSG00000067370	B3galt4	-2.3873	7.40799e-12
523	ENSMUSG00000032058	Ppp2r1b	1.67258	7.4206e-12
524	ENSMUSG00000105923	A830019L24Rik	-2.97695	7.4206e-12
525	ENSMUSG00000019828	Grm1	-1.83798	7.46497e-12
526	ENSMUSG00000025196	Cpn1	3.10227	7.49393e-12
527	ENSMUSG00000038859	Baiap2l1	2.57809	7.64106e-12
528	ENSMUSG00000036587	Fut7	2.87248	7.83435e-12
529	ENSMUSG00000055866	Per2	2.10395	7.83435e-12
530	ENSMUSG00000041930	Fam222a	1.72623	7.96587e-12
531	ENSMUSG00000026274	Pask	1.8702	8.18969e-12
532	ENSMUSG00000031434	Morc4	1.73568	8.18969e-12
533	ENSMUSG00000064125	Prr36	-2.12539	8.44093e-12
534	ENSMUSG00000017861	Mybl2	2.19654	8.45936e-12
535	ENSMUSG00000062380	Tubb3	-2.23673	8.46752e-12
536	ENSMUSG00000026826	Nr4a2	2.27845	8.57759e-12
537	ENSMUSG00000109130	Gm45187	-3.05425	8.60379e-12
538	ENSMUSG00000041566	Tssk1	3.28166	8.60655e-12
539	ENSMUSG00000041073	Nacad	-1.77223	8.82641e-12
540	ENSMUSG00000015023	Ddx19a	1.61187	8.82913e-12
541	ENSMUSG00000050321	Neto1	-1.78521	8.82913e-12
542	ENSMUSG00000055963	Triqk	-1.81643	9.38364e-12
543	ENSMUSG00000032878	Ccdc85a	-1.58522	9.49924e-12
544	ENSMUSG00000058897	Col25a1	-2.07115	9.63507e-12
545	ENSMUSG00000034898	Filip1	-1.64968	9.73543e-12
546	ENSMUSG00000046062	Ppp1r15b	1.73372	9.75199e-12
547	ENSMUSG00000028179	Cth	1.86181	9.75987e-12
548	ENSMUSG00000061175	Fnip2	1.7729	9.75987e-12
549	ENSMUSG00000037086	Prr32	2.76602	1.00119e-11
550	ENSMUSG00000106751	Gm42467	3.19338	1.01804e-11
551	ENSMUSG00000020184	Mdm2	1.58141	1.0558e-11
552	ENSMUSG00000030208	Emp1	1.98137	1.06548e-11
553	ENSMUSG00000048251	Bcl11b	-1.65054	1.06588e-11
554	ENSMUSG00000030811	Fbxl19	-1.62087	1.07425e-11
555	ENSMUSG00000030259	Rassf8	1.77848	1.09387e-11
556	ENSMUSG00000020268	Lyrm7	-2.02949	1.13212e-11
557	ENSMUSG00000030134	Rasgef1a	-1.53592	1.21649e-11
558	ENSMUSG00000050783	Htr1f	2.20604	1.21649e-11
559	ENSMUSG00000027750	Postn	1.78032	1.25106e-11
560	ENSMUSG00000036422	Pcdh8	1.68483	1.46025e-11
561	ENSMUSG00000025001	Hells	1.75016	1.51473e-11
562	ENSMUSG00000028546	Elavl4	-1.89353	1.61461e-11
563	ENSMUSG00000002486	Tchp	1.6622	1.68602e-11
564	ENSMUSG00000052026	Slc6a7	-1.59719	1.68602e-11
565	ENSMUSG00000051007	Gatd1	-1.82711	1.73185e-11
566	ENSMUSG00000039706	Ldb2	-1.699	1.77509e-11
567	ENSMUSG00000085084	4930570G19Rik	-2.03281	1.80701e-11
568	ENSMUSG00000039983	Ccdc32	-1.86932	1.82486e-11
569	ENSMUSG00000054013	Tmem179	-2.24909	1.82486e-11
570	ENSMUSG00000027430	Dtd1	-2.07805	1.88837e-11
571	ENSMUSG00000036915	Kirrel2	-2.98247	1.90334e-11
572	ENSMUSG00000084897	Gm14226	3.99505	1.90334e-11
573	ENSMUSG00000105867	Gm42517	-2.03714	1.90334e-11
574	ENSMUSG00000110706	Gm45709	2.74127	1.90334e-11
575	ENSMUSG00000031355	Arhgap6	1.70728	1.93265e-11
576	ENSMUSG00000022696	Sidt1	-1.75316	1.93682e-11
577	ENSMUSG00000024942	Capn1	-1.61546	2.02188e-11
578	ENSMUSG00000020482	Ccdc117	1.60619	2.03883e-11
579	ENSMUSG00000025427	Rnf165	-1.55357	2.04317e-11
580	ENSMUSG00000023832	Acat2	-1.54697	2.14668e-11
581	ENSMUSG00000072437	Nanos1	-1.79204	2.17493e-11
582	ENSMUSG00000097164	Cep83os	-1.68037	2.1812e-11
583	ENSMUSG00000074671	Tspyl3	-1.64574	2.23498e-11
584	ENSMUSG00000029602	Rasal1	-1.63803	2.42563e-11
585	ENSMUSG00000052934	Fbxo31	-1.54442	2.4618e-11
586	ENSMUSG00000038539	Atf5	1.69749	2.58385e-11
587	ENSMUSG00000037465	Klf10	-1.62622	2.72476e-11
588	ENSMUSG00000017817	Jph2	1.81433	2.9722e-11
589	ENSMUSG00000104918	Gm42944	-2.64971	2.99477e-11
590	ENSMUSG00000046607	Hrk	1.52443	3.03829e-11
591	ENSMUSG00000046593	Tmem215	-2.55145	3.04195e-11
592	ENSMUSG00000070305	Mpzl3	1.68326	3.06997e-11
593	ENSMUSG00000110661	Gm31805	2.78726	3.06997e-11
594	ENSMUSG00000028243	Ubxn2b	-1.67556	3.07196e-11
595	ENSMUSG00000047654	Tssk6	-2.23524	3.19836e-11
596	ENSMUSG00000023953	Polh	2.05504	3.22295e-11
597	ENSMUSG00000031770	Herpud1	1.58431	3.31968e-11
598	ENSMUSG00000020542	Myocd	2.93678	3.3823e-11
599	ENSMUSG00000054520	Sh3bp2	2.02136	3.39956e-11
600	ENSMUSG00000059013	Sh2d3c	1.61405	3.63051e-11
601	ENSMUSG00000026639	Lamb3	2.06198	3.64008e-11
602	ENSMUSG00000062372	Otof	-1.9345	3.72885e-11
603	ENSMUSG00000039133	9330171B17Rik	-2.66904	3.74442e-11
604	ENSMUSG00000023951	Vegfa	1.65361	3.81641e-11
605	ENSMUSG00000044469	Tnfaip8l1	-1.99817	3.8944e-11
606	ENSMUSG00000035062	Zc4h2	-1.66894	3.92331e-11
607	ENSMUSG00000026489	Coq8a	-2.2711	3.94724e-11
608	ENSMUSG00000034209	Rasl10a	-2.67402	3.94724e-11
609	ENSMUSG00000057497	Fam136a	-1.80922	3.96862e-11
610	ENSMUSG00000020178	Adora2a	-2.25684	3.99171e-11
611	ENSMUSG00000006920	Ezh1	-1.57339	4.02353e-11
612	ENSMUSG00000029415	Sdad1	1.53737	4.07807e-11
613	ENSMUSG00000014852	Adamts13	-5.50711	4.13202e-11
614	ENSMUSG00000026344	Lypd1	-1.68802	4.14695e-11
615	ENSMUSG00000005251	Ripk4	2.23742	4.20799e-11
616	ENSMUSG00000028214	Gem	1.95569	4.20799e-11
617	ENSMUSG00000060216	Arrb2	-1.95058	4.21961e-11
618	ENSMUSG00000083907	Plk-ps1	3.03219	4.42899e-11
619	ENSMUSG00000026688	Mgst3	-2.56099	4.59614e-11
620	ENSMUSG00000047992	Dipk1c	-2.4171	4.90768e-11
621	ENSMUSG00000001739	Cldn15	2.79491	5.0428e-11
622	ENSMUSG00000036964	Trim17	1.89271	5.06413e-11
623	ENSMUSG00000041264	Uspl1	1.46326	5.11018e-11
624	ENSMUSG00000024172	St6gal2	-1.57053	5.12956e-11
625	ENSMUSG00000021258	Ccnk	1.47918	5.28439e-11
626	ENSMUSG00000000253	Gmpr	-2.49115	5.44272e-11
627	ENSMUSG00000061531	Tmem236	2.47205	5.54561e-11
628	ENSMUSG00000019433	Gipc1	-1.55397	5.9532e-11
629	ENSMUSG00000097392	Thoc2l	1.56618	5.99908e-11
630	ENSMUSG00000027438	Napb	-1.73205	6.06845e-11
631	ENSMUSG00000024245	Tmem178	-1.71643	6.08027e-11
632	ENSMUSG00000037977	6430571L13Rik	-2.19886	6.17277e-11
633	ENSMUSG00000025885	Myo5b	-1.58428	6.20799e-11
634	ENSMUSG00000028926	Cdk14	-2.0771	6.29524e-11
635	ENSMUSG00000028889	Yrdc	1.93069	6.30996e-11
636	ENSMUSG00000046179	E2f8	2.05828	6.32092e-11
637	ENSMUSG00000030226	Lmo3	-1.91658	6.32404e-11
638	ENSMUSG00000021255	Esrrb	2.10251	6.36361e-11
639	ENSMUSG00000022376	Adcy8	1.84114	6.39223e-11
640	ENSMUSG00000048349	Pou4f1	3.25701	6.53574e-11
641	ENSMUSG00000026141	Col19a1	-1.72926	6.57884e-11
642	ENSMUSG00000074652	Myh7b	-2.31089	6.88138e-11
643	ENSMUSG00000040105	Plpp6	-1.59421	6.96251e-11
644	ENSMUSG00000063193	Cd300lb	2.68956	6.96426e-11
645	ENSMUSG00000028247	Coq3	-1.64531	7.01385e-11
646	ENSMUSG00000083397	Gm5466	3.01821	7.12867e-11
647	ENSMUSG00000024958	Gpr137	-1.4718	7.13445e-11
648	ENSMUSG00000035021	Baz1a	1.90819	7.16411e-11
649	ENSMUSG00000034009	Rxfp1	-1.87872	7.21922e-11
650	ENSMUSG00000052301	Doc2a	-1.71065	7.32292e-11
651	ENSMUSG00000002550	Uck1	1.4778	8.07728e-11
652	ENSMUSG00000057469	E2f6	1.47063	8.13363e-11
653	ENSMUSG00000038806	Sde2	1.47799	8.16556e-11
654	ENSMUSG00000103529	A730089K16Rik	-2.78903	8.20903e-11
655	ENSMUSG00000072966	Gprasp2	-1.50615	8.22664e-11
656	ENSMUSG00000102526	Gm37785	-2.82105	8.41324e-11
657	ENSMUSG00000001632	Brpf1	1.54302	8.6435e-11
658	ENSMUSG00000062753	AI413582	-2.29176	8.71382e-11
659	ENSMUSG00000075590	Nrbp2	-1.51877	8.9931e-11
660	ENSMUSG00000049097	Ankrd34a	-1.94401	9.04412e-11
661	ENSMUSG00000046182	Gsg1l	-1.61796	9.15681e-11
662	ENSMUSG00000054034	Tceal5	-2.18349	9.25853e-11
663	ENSMUSG00000022092	Ppp3cc	-1.61174	9.40516e-11
664	ENSMUSG00000000861	Bcl11a	-1.49947	9.81571e-11
665	ENSMUSG00000045991	Onecut2	2.15732	1.00118e-10
666	ENSMUSG00000031227	Magee1	-1.56219	1.00981e-10
667	ENSMUSG00000022462	Slc38a2	1.70968	1.01082e-10
668	ENSMUSG00000029378	Areg	3.31539	1.01082e-10
669	ENSMUSG00000034863	Ano8	-1.51552	1.08128e-10
670	ENSMUSG00000051359	Ncald	-1.74324	1.09233e-10
671	ENSMUSG00000102796	Gm37711	-2.30845	1.10005e-10
672	ENSMUSG00000102302	Gm38190	2.25728	1.11926e-10
673	ENSMUSG00000022814	Umps	1.44873	1.12185e-10
674	ENSMUSG00000007207	Stx1a	-1.56384	1.19763e-10
675	ENSMUSG00000087354	4930404I05Rik	2.33728	1.30607e-10
676	ENSMUSG00000036208	Nepro	1.54754	1.39831e-10
677	ENSMUSG00000069539	Scyl2	1.52951	1.41096e-10
678	ENSMUSG00000075576	Gm12359	2.32287	1.41766e-10
679	ENSMUSG00000061118	Dnajc30	-1.78217	1.42541e-10
680	ENSMUSG00000111837	Gm47135	-2.85965	1.43303e-10
681	ENSMUSG00000057967	Fgf18	-2.71398	1.46337e-10
682	ENSMUSG00000036437	Npy1r	-1.57887	1.47694e-10
683	ENSMUSG00000090877	Hspa1b	2.03482	1.48119e-10
684	ENSMUSG00000000876	Pxmp4	-1.5885	1.49209e-10
685	ENSMUSG00000055048	Gm9962	-3.15149	1.52017e-10
686	ENSMUSG00000084946	Dlx1as	-2.30482	1.52248e-10
687	ENSMUSG00000027313	Chac1	1.57872	1.56528e-10
688	ENSMUSG00000083929	Gm10600	-2.09598	1.66058e-10
689	ENSMUSG00000029097	Trmt44	1.72663	1.70039e-10
690	ENSMUSG00000074449	Gm15319	3.44941	1.70358e-10
691	ENSMUSG00000030806	Stx1b	-1.85778	1.71231e-10
692	ENSMUSG00000044322	Dsc1	2.53516	1.77912e-10
693	ENSMUSG00000069135	Fgfr1op	1.60716	1.82258e-10
694	ENSMUSG00000083649	Rasl2-9	2.47956	1.84639e-10
695	ENSMUSG00000059714	Flot1	-1.60693	1.84692e-10
696	ENSMUSG00000037526	Atg14	1.61051	1.89229e-10
697	ENSMUSG00000055125	M5C1000I18Rik	-2.35955	1.91054e-10
698	ENSMUSG00000041794	Myrip	-1.60421	1.94122e-10
699	ENSMUSG00000050213	Snip1	1.51298	2.00477e-10
700	ENSMUSG00000042472	Zfp410	1.45304	2.02481e-10
701	ENSMUSG00000037279	Ovol2	-2.84502	2.04318e-10
702	ENSMUSG00000032657	Fam189b	-1.51352	2.06974e-10
703	ENSMUSG00000042650	Alkbh5	1.53433	2.06974e-10
704	ENSMUSG00000007021	Syngr3	-1.52349	2.10269e-10
705	ENSMUSG00000028785	Hpca	-1.56404	2.10269e-10
706	ENSMUSG00000030137	Tuba8	-2.11801	2.10269e-10
707	ENSMUSG00000023017	Asic1	-1.61052	2.118e-10
708	ENSMUSG00000037251	Pomk	-1.4646	2.13152e-10
709	ENSMUSG00000046109	AB041806	-2.72643	2.18143e-10
710	ENSMUSG00000100826	Snhg14	-1.53024	2.19633e-10
711	ENSMUSG00000022489	Pde1b	-1.49075	2.22291e-10
712	ENSMUSG00000029270	Dipk1a	-1.55756	2.30712e-10
713	ENSMUSG00000024810	Il33	-1.95733	2.35256e-10
714	ENSMUSG00000102504	Gm21955	-2.03543	2.37024e-10
715	ENSMUSG00000004347	Pde1c	1.78825	2.43046e-10
716	ENSMUSG00000020891	Alox8	-2.64301	2.50218e-10
717	ENSMUSG00000048416	Mlf1	2.49112	2.53918e-10
718	ENSMUSG00000037336	Mfsd2b	2.88765	2.62723e-10
719	ENSMUSG00000042846	Lrrtm3	-1.51985	2.65637e-10
720	ENSMUSG00000001444	Tbx21	2.84946	2.68318e-10
721	ENSMUSG00000021991	Cacna2d3	-1.61879	2.75636e-10
722	ENSMUSG00000041846	Ppp4r3a	1.5162	2.78261e-10
723	ENSMUSG00000056296	Synpr	-1.51087	2.78356e-10
724	ENSMUSG00000042761	Mrap2	-2.23105	2.79651e-10
725	ENSMUSG00000024798	Htr7	-1.90235	2.88381e-10
726	ENSMUSG00000035576	L3mbtl1	-2.47217	2.90078e-10
727	ENSMUSG00000042642	Flad1	-1.54436	2.96013e-10
728	ENSMUSG00000096862	Gm13301	-2.63484	2.96013e-10
729	ENSMUSG00000020083	Fam241b	-2.12482	2.99696e-10
730	ENSMUSG00000085067	Gm15631	-2.15505	3.03874e-10
731	ENSMUSG00000058420	Syt17	-1.67724	3.0981e-10
732	ENSMUSG00000097915	A330009N23Rik	-2.47555	3.19583e-10
733	ENSMUSG00000021363	Mak	2.03906	3.32822e-10
734	ENSMUSG00000031700	Gpt2	1.59445	3.38531e-10
735	ENSMUSG00000034245	Hdac11	-1.45459	3.39875e-10
736	ENSMUSG00000029171	Pgm2	1.54355	3.49729e-10
737	ENSMUSG00000053398	Phgdh	1.65641	3.60082e-10
738	ENSMUSG00000030142	Clec4e	3.42921	3.60647e-10
739	ENSMUSG00000030722	Nfatc2ip	1.54205	3.60647e-10
740	ENSMUSG00000031485	Plpbp	1.41982	3.64426e-10
741	ENSMUSG00000110373	Gm42303	-2.50465	3.65175e-10
742	ENSMUSG00000004267	Eno2	-1.61251	3.68393e-10
743	ENSMUSG00000026491	Ahctf1	1.66935	3.72802e-10
744	ENSMUSG00000057396	Zfp759	-1.69521	3.76553e-10
745	ENSMUSG00000026349	Ccnt2	1.66723	3.89419e-10
746	ENSMUSG00000037416	Dmxl1	2.01389	3.9359e-10
747	ENSMUSG00000038150	Ormdl3	1.45804	4.07902e-10
748	ENSMUSG00000036599	Chst12	-1.55976	4.08185e-10
749	ENSMUSG00000044125	9530080O11Rik	-2.35388	4.09512e-10
750	ENSMUSG00000044005	Gls2	-1.95575	4.19273e-10
751	ENSMUSG00000022428	Cby1	-1.52823	4.23067e-10
752	ENSMUSG00000025950	Idh1	-1.6604	4.29547e-10
753	ENSMUSG00000022009	Nufip1	1.47876	4.47055e-10
754	ENSMUSG00000056367	Actr3b	-1.77172	4.49747e-10
755	ENSMUSG00000053166	Cdh22	-1.69744	4.59354e-10
756	ENSMUSG00000045009	Prrt3	-1.6295	4.64325e-10
757	ENSMUSG00000037474	Dtl	1.59741	4.66935e-10
758	ENSMUSG00000037570	Mcrs1	-1.68996	4.66935e-10
759	ENSMUSG00000025175	Fn3k	-2.90848	4.67358e-10
760	ENSMUSG00000022679	Mpv17l	-1.53737	4.6841e-10
761	ENSMUSG00000036693	Nop14	1.54523	4.6841e-10
762	ENSMUSG00000042804	Gpr153	-1.7166	4.72931e-10
763	ENSMUSG00000033386	Frrs1	1.56424	4.74271e-10
764	ENSMUSG00000100706	Gm19744	-2.17106	4.8144e-10
765	ENSMUSG00000039552	Rsph4a	1.7882	4.875e-10
766	ENSMUSG00000007379	Dennd2c	2.16122	4.91638e-10
767	ENSMUSG00000025402	Nab2	-1.47646	5.03913e-10
768	ENSMUSG00000026655	Fam107b	1.53524	5.09574e-10
769	ENSMUSG00000074354	Arhgap20os	3.26843	5.28039e-10
770	ENSMUSG00000054986	Sec14l3	-2.308	5.29746e-10
771	ENSMUSG00000035561	Aldh1b1	-1.55375	5.38301e-10
772	ENSMUSG00000051238	Swsap1	-1.507	5.38301e-10
773	ENSMUSG00000032224	Fam81a	-1.56972	5.41888e-10
774	ENSMUSG00000020185	E2f7	2.35436	5.88612e-10
775	ENSMUSG00000060671	Atp8b2	1.74581	6.31265e-10
776	ENSMUSG00000071679	Rtl4	-2.40985	6.31296e-10
777	ENSMUSG00000042496	Prdm10	1.64215	6.36637e-10
778	ENSMUSG00000040276	Pacsin1	-1.52312	6.44849e-10
779	ENSMUSG00000035773	Kiss1r	-1.92787	6.46074e-10
780	ENSMUSG00000047344	Lancl3	1.85606	6.51206e-10
781	ENSMUSG00000061458	Nol10	1.40117	6.7315e-10
782	ENSMUSG00000029708	Gcc1	1.44149	6.79963e-10
783	ENSMUSG00000005804	Bloc1s6	-1.51216	6.95721e-10
784	ENSMUSG00000050064	Zfp697	-1.77429	7.63215e-10
785	ENSMUSG00000086968	4933431E20Rik	-1.70628	7.68211e-10
786	ENSMUSG00000036192	Rorb	1.54955	8.06356e-10
787	ENSMUSG00000050359	Sprr1a	3.95525	8.08114e-10
788	ENSMUSG00000035285	Nat14	-1.66615	8.09231e-10
789	ENSMUSG00000020396	Nefh	-2.10376	8.09758e-10
790	ENSMUSG00000050747	Trim15	2.81063	8.22698e-10
791	ENSMUSG00000048304	Slitrk3	-1.50532	8.49875e-10
792	ENSMUSG00000032101	Ddx25	-1.70459	8.59843e-10
793	ENSMUSG00000028020	Glrb	-1.42834	8.66303e-10
794	ENSMUSG00000066800	Rnasel	-1.51177	8.69839e-10
795	ENSMUSG00000039686	Zer1	-1.70815	8.75768e-10
796	ENSMUSG00000027361	Gabpb1	1.44343	8.79581e-10
797	ENSMUSG00000020680	Taf15	1.43222	9.19544e-10
798	ENSMUSG00000024862	Klc2	-1.66244	9.23042e-10
799	ENSMUSG00000030095	Tmem43	1.61058	9.23904e-10
800	ENSMUSG00000020926	Adam11	-1.82275	9.30709e-10
801	ENSMUSG00000032633	Flcn	1.42732	9.30709e-10
802	ENSMUSG00000097178	2310002F09Rik	-2.42911	9.33517e-10
803	ENSMUSG00000059851	Kmt5c	-1.52103	9.53207e-10
804	ENSMUSG00000040699	Limd2	-2.02819	9.9543e-10
805	ENSMUSG00000090641	Zfp712	-1.81124	9.96172e-10
806	ENSMUSG00000066129	Kndc1	-1.87047	9.96341e-10
807	ENSMUSG00000019139	Isyna1	-1.48316	1.02491e-09
808	ENSMUSG00000110697	Gm31718	3.17511	1.02491e-09
809	ENSMUSG00000027971	Ndst4	-1.88561	1.03261e-09
810	ENSMUSG00000037275	Gemin5	1.765	1.03683e-09
811	ENSMUSG00000024206	Rfx2	2.159	1.03852e-09
812	ENSMUSG00000038152	5033430I15Rik	-2.79734	1.03852e-09
813	ENSMUSG00000023911	Flywch2	-2.71894	1.04907e-09
814	ENSMUSG00000097075	Cdiptos	2.57303	1.07299e-09
815	ENSMUSG00000019791	Hint3	-1.67261	1.09631e-09
816	ENSMUSG00000021047	Nova1	-1.42565	1.11394e-09
817	ENSMUSG00000039942	Ptger4	1.98277	1.15301e-09
818	ENSMUSG00000018470	Kcnab3	-1.863	1.15737e-09
819	ENSMUSG00000032264	Zw10	1.42594	1.18577e-09
820	ENSMUSG00000053094	Tmem248	1.36938	1.19506e-09
821	ENSMUSG00000041046	Ramp3	-2.4061	1.20006e-09
822	ENSMUSG00000050821	Fam131a	-1.79149	1.20006e-09
823	ENSMUSG00000055078	Gabra5	-1.48715	1.20006e-09
824	ENSMUSG00000092536	Gm20501	-2.99897	1.20006e-09
825	ENSMUSG00000020235	Fzr1	-1.43505	1.2283e-09
826	ENSMUSG00000034701	Neurod1	-1.9655	1.25576e-09
827	ENSMUSG00000039985	Sinhcaf	1.89318	1.26491e-09
828	ENSMUSG00000032507	Fbxl2	-1.41042	1.26829e-09
829	ENSMUSG00000040463	Mybbp1a	1.57266	1.27469e-09
830	ENSMUSG00000092448	Gm20387	-2.05309	1.27473e-09
831	ENSMUSG00000086291	Gm15513	2.00749	1.29103e-09
832	ENSMUSG00000029088	Kcnip4	-1.58969	1.29267e-09
833	ENSMUSG00000027936	Crtc2	1.46463	1.30865e-09
834	ENSMUSG00000075318	Scn2a	-1.58291	1.35405e-09
835	ENSMUSG00000028173	Wls	1.41703	1.36055e-09
836	ENSMUSG00000047428	Dlk2	-1.9495	1.36133e-09
837	ENSMUSG00000038884	Shfl	-1.47221	1.38716e-09
838	ENSMUSG00000003344	Btbd2	-1.47637	1.39731e-09
839	ENSMUSG00000036775	Decr2	-1.50499	1.4481e-09
840	ENSMUSG00000086040	Wipf3	-1.54325	1.44968e-09
841	ENSMUSG00000099681	1700052K11Rik	-1.64651	1.44968e-09
842	ENSMUSG00000041986	Elmod1	-1.49785	1.49282e-09
843	ENSMUSG00000094817	Cphx3	9.29171	1.4946e-09
844	ENSMUSG00000006599	Gtf2h1	1.67389	1.50045e-09
845	ENSMUSG00000054894	Dmac2l	-1.65066	1.52256e-09
846	ENSMUSG00000002266	Zim1	2.15451	1.55271e-09
847	ENSMUSG00000025933	Tmem14a	-1.78094	1.55865e-09
848	ENSMUSG00000074461	Gm10699	-1.96142	1.56549e-09
849	ENSMUSG00000050796	B3galt6	-1.51988	1.56851e-09
850	ENSMUSG00000018451	6330403K07Rik	-1.95772	1.56927e-09
851	ENSMUSG00000024182	Axin1	1.47414	1.57435e-09
852	ENSMUSG00000071632	2510002D24Rik	-2.56287	1.5877e-09
853	ENSMUSG00000039114	Nrn1	-1.39616	1.59344e-09
854	ENSMUSG00000034648	Lrrn1	-1.534	1.5944e-09
855	ENSMUSG00000021481	Zfp346	1.46953	1.62506e-09
856	ENSMUSG00000028901	Gmeb1	1.41745	1.62506e-09
857	ENSMUSG00000041731	Pgm5	1.75613	1.63694e-09
858	ENSMUSG00000018848	Rars	1.41199	1.64193e-09
859	ENSMUSG00000004085	Map3k20	1.69049	1.65237e-09
860	ENSMUSG00000086022	Rad51ap2	-2.80421	1.65526e-09
861	ENSMUSG00000031070	Mrgprf	2.63443	1.65807e-09
862	ENSMUSG00000022587	Ly6e	-1.54023	1.6589e-09
863	ENSMUSG00000020792	Exoc7	-1.42004	1.67375e-09
864	ENSMUSG00000034919	Ttc22	-2.26593	1.67652e-09
865	ENSMUSG00000096992	Gm26788	2.76676	1.73376e-09
866	ENSMUSG00000025049	Taf5	1.62923	1.73401e-09
867	ENSMUSG00000056153	Socs6	1.36177	1.73401e-09
868	ENSMUSG00000030166	Rad52	1.42142	1.73984e-09
869	ENSMUSG00000033377	Palmd	-1.50483	1.81838e-09
870	ENSMUSG00000029110	Rnf4	1.44325	1.91822e-09
871	ENSMUSG00000033576	Apol6	2.30742	1.93152e-09
872	ENSMUSG00000029446	Psph	1.73055	1.93174e-09
873	ENSMUSG00000110618	Gm39822	-2.53896	1.99093e-09
874	ENSMUSG00000104586	4921539H07Rik	-2.8893	2.03982e-09
875	ENSMUSG00000031365	Zfp275	1.69072	2.05561e-09
876	ENSMUSG00000092060	Bend4	1.51676	2.08427e-09
877	ENSMUSG00000037095	Lrg1	-3.07086	2.13913e-09
878	ENSMUSG00000040339	Fam102b	1.57642	2.15506e-09
879	ENSMUSG00000039483	Asb6	1.45384	2.19242e-09
880	ENSMUSG00000101013	A630072M18Rik	-1.93013	2.2197e-09
881	ENSMUSG00000020672	Sntg2	-2.17785	2.30008e-09
882	ENSMUSG00000041939	Mvk	-1.77609	2.31261e-09
883	ENSMUSG00000059991	Nptx2	1.71964	2.3304e-09
884	ENSMUSG00000079343	C1s2	2.40762	2.39617e-09
885	ENSMUSG00000000628	Hk2	1.50077	2.4127e-09
886	ENSMUSG00000029195	Klb	2.33051	2.4127e-09
887	ENSMUSG00000055216	9430025C20Rik	2.57255	2.44972e-09
888	ENSMUSG00000097929	Tunar	-1.51522	2.45075e-09
889	ENSMUSG00000040093	Bmf	-2.15189	2.45356e-09
890	ENSMUSG00000036160	Surf6	1.47034	2.51953e-09
891	ENSMUSG00000034135	Sik3	1.65862	2.58004e-09
892	ENSMUSG00000004748	Mtfp1	-2.05491	2.64734e-09
893	ENSMUSG00000032020	Ubash3b	-1.44	2.65717e-09
894	ENSMUSG00000047904	Sstr2	1.5779	2.65836e-09
895	ENSMUSG00000006445	Epha2	1.97176	2.66511e-09
896	ENSMUSG00000024517	Grp	-2.13061	2.70357e-09
897	ENSMUSG00000019775	Rgs17	-1.49275	2.75278e-09
898	ENSMUSG00000039395	Mreg	1.8542	2.76151e-09
899	ENSMUSG00000031374	Zfp92	1.80734	2.81948e-09
900	ENSMUSG00000031323	Dmrtc1a	-2.74793	2.8217e-09
901	ENSMUSG00000056258	Kcnq3	-1.75026	2.8229e-09
902	ENSMUSG00000035671	Zswim4	1.71043	2.8454e-09
903	ENSMUSG00000040860	Crocc	-1.43206	2.88886e-09
904	ENSMUSG00000038764	Ptpn3	-1.70857	2.90916e-09
905	ENSMUSG00000033762	Recql4	1.92169	2.9191e-09
906	ENSMUSG00000025964	Adam23	-1.7174	2.99973e-09
907	ENSMUSG00000087385	Frg2f1	-1.7985	3.10903e-09
908	ENSMUSG00000044081	Zfp85os	-2.16969	3.18733e-09
909	ENSMUSG00000035509	Fbxl21	-2.11128	3.19442e-09
910	ENSMUSG00000024301	Kifc5b	1.68161	3.19825e-09
911	ENSMUSG00000047875	Gpr157	1.71329	3.21154e-09
912	ENSMUSG00000054708	Ankrd24	-1.52955	3.26781e-09
913	ENSMUSG00000022360	Atad2	1.60439	3.31771e-09
914	ENSMUSG00000106905	Gm42741	-2.37627	3.32318e-09
915	ENSMUSG00000045318	Adra2c	-1.70826	3.34481e-09
916	ENSMUSG00000109956	Gm45428	-2.67833	3.37819e-09
917	ENSMUSG00000039058	Ak5	-1.42302	3.39667e-09
918	ENSMUSG00000078566	Bnip3	-1.6912	3.41159e-09
919	ENSMUSG00000019992	Mtfr2	2.21997	3.46258e-09
920	ENSMUSG00000027075	Slc43a1	2.2191	3.56446e-09
921	ENSMUSG00000051451	Crebzf	1.33656	3.57045e-09
922	ENSMUSG00000028341	Nr4a3	1.62311	3.60409e-09
923	ENSMUSG00000063652	Slc22a21	1.82196	3.63029e-09
924	ENSMUSG00000027905	Ddx20	1.38178	3.63776e-09
925	ENSMUSG00000039717	Ralyl	-1.72232	3.67322e-09
926	ENSMUSG00000062284	Gm6030	2.41653	3.69832e-09
927	ENSMUSG00000053963	Stum	-2.10847	3.73787e-09
928	ENSMUSG00000097885	5031434O11Rik	-1.88527	3.80349e-09
929	ENSMUSG00000024042	Sik1	1.968	3.84532e-09
930	ENSMUSG00000020592	Sdc1	1.48431	3.84839e-09
931	ENSMUSG00000056025	Clca3a1	2.39592	3.85187e-09
932	ENSMUSG00000028948	Nol9	1.43414	3.87712e-09
933	ENSMUSG00000073073	Gm8098	-2.06519	3.87712e-09
934	ENSMUSG00000036815	Dpp10	-1.42384	3.90297e-09
935	ENSMUSG00000056665	Them6	-1.55975	3.91898e-09
936	ENSMUSG00000035228	Ccdc106	-2.30702	3.95044e-09
937	ENSMUSG00000048920	Fkrp	-1.47912	3.95131e-09
938	ENSMUSG00000036872	Abcc12	1.6131	3.98607e-09
939	ENSMUSG00000057606	Colq	-2.09979	4.03763e-09
940	ENSMUSG00000052726	Kcnt2	-1.85583	4.0985e-09
941	ENSMUSG00000050074	Spink8	-3.50338	4.11277e-09
942	ENSMUSG00000026810	Dpm2	-1.48537	4.13303e-09
943	ENSMUSG00000053091	Lins1	1.45072	4.16713e-09
944	ENSMUSG00000039461	Tcta	-1.6597	4.21261e-09
945	ENSMUSG00000004356	Utp20	1.61901	4.32065e-09
946	ENSMUSG00000026858	Miga2	-1.36799	4.44319e-09
947	ENSMUSG00000022364	Tbc1d31	1.53601	4.48417e-09
948	ENSMUSG00000063239	Grm4	-1.91057	4.48495e-09
949	ENSMUSG00000043461	Sptssb	-2.63921	4.48983e-09
950	ENSMUSG00000025912	Mybl1	1.8928	4.65619e-09
951	ENSMUSG00000087042	Gm11611	2.19511	4.65864e-09
952	ENSMUSG00000025199	Chuk	1.35484	4.73717e-09
953	ENSMUSG00000104459	Gm37824	2.32849	4.78944e-09
954	ENSMUSG00000043673	Kcns3	-1.71207	4.79713e-09
955	ENSMUSG00000030554	Synm	-1.50451	4.80289e-09
956	ENSMUSG00000055567	Unc80	-1.64193	4.81542e-09
957	ENSMUSG00000082860	Gm13204	2.84972	4.85856e-09
958	ENSMUSG00000038943	Prc1	1.74603	4.86151e-09
959	ENSMUSG00000015189	Casd1	-1.35013	4.86697e-09
960	ENSMUSG00000045201	Lrrc3b	-1.73179	5.0758e-09
961	ENSMUSG00000027122	Arl14ep	1.32593	5.11519e-09
962	ENSMUSG00000048895	Cdk5r1	-1.64862	5.11519e-09
963	ENSMUSG00000027510	Rbm38	1.60335	5.19141e-09
964	ENSMUSG00000063661	Krt73	-2.81294	5.19148e-09
965	ENSMUSG00000028883	Sema3a	-1.41832	5.34766e-09
966	ENSMUSG00000036712	Cyld	-1.53045	5.35935e-09
967	ENSMUSG00000107300	Gm43279	3.09576	5.42722e-09
968	ENSMUSG00000056216	Cebpg	1.42227	5.42911e-09
969	ENSMUSG00000097823	Gm16701	-2.09521	5.44601e-09
970	ENSMUSG00000034551	Hdx	1.74479	5.57194e-09
971	ENSMUSG00000105345	BC030343	-2.01944	5.6699e-09
972	ENSMUSG00000006476	Nsmf	-1.66265	5.71856e-09
973	ENSMUSG00000033726	Emx1	-1.53066	5.8116e-09
974	ENSMUSG00000022773	Ypel1	-1.75449	5.8835e-09
975	ENSMUSG00000032047	Acat1	-1.50867	5.88929e-09
976	ENSMUSG00000062785	Kcnc3	-1.37402	5.933e-09
977	ENSMUSG00000036850	Mrpl41	-2.97092	5.99561e-09
978	ENSMUSG00000055523	Gucy2g	-2.11077	6.08314e-09
979	ENSMUSG00000039375	Wdr17	-1.46344	6.17351e-09
980	ENSMUSG00000030270	Cpne9	-1.89946	6.21005e-09
981	ENSMUSG00000019947	Arid5b	1.5325	6.25786e-09
982	ENSMUSG00000054582	Pabpc1l	2.26717	6.25867e-09
983	ENSMUSG00000041859	Mcm3	1.6258	6.45578e-09
984	ENSMUSG00000001366	Fbxo9	-1.36113	6.47447e-09
985	ENSMUSG00000026172	Bcs1l	-1.56502	6.47447e-09
986	ENSMUSG00000018196	Glrx2	-1.56226	6.48339e-09
987	ENSMUSG00000028646	Rragc	1.30805	6.49474e-09
988	ENSMUSG00000028540	Dph2	1.42802	6.5914e-09
989	ENSMUSG00000015879	Fam184b	-1.54964	6.61315e-09
990	ENSMUSG00000036856	Wnt4	-2.00859	6.61315e-09
991	ENSMUSG00000049086	Bmyc	-2.03112	6.69708e-09
992	ENSMUSG00000004500	Zfp324	-1.6495	6.74852e-09
993	ENSMUSG00000036136	Fam110c	2.78778	6.74852e-09
994	ENSMUSG00000097814	Panct2	-2.15227	6.74852e-09
995	ENSMUSG00000104814	Gm42979	1.83253	6.82607e-09
996	ENSMUSG00000071073	Lrrc73	-1.96716	6.87986e-09
997	ENSMUSG00000028467	Gba2	-1.40191	6.92149e-09
998	ENSMUSG00000029028	Lrrc47	1.31321	6.9672e-09
999	ENSMUSG00000051220	Ercc6l	1.76255	7.0688e-09
1000	ENSMUSG00000045102	Poln	2.28488	7.07736e-09
1001	ENSMUSG00000055491	Pprc1	1.63406	7.11662e-09
1002	ENSMUSG00000034006	Slc66a2	1.58382	7.21477e-09
1003	ENSMUSG00000029359	Tesc	-2.07833	7.3443e-09
1004	ENSMUSG00000063646	Jakmip1	-1.36881	7.3443e-09
1005	ENSMUSG00000051329	Nup160	1.81096	7.49578e-09
1006	ENSMUSG00000018974	Sart3	1.40947	7.51308e-09
1007	ENSMUSG00000108601	Gm44645	-1.83759	7.64618e-09
1008	ENSMUSG00000066652	Lefty2	-1.661	7.72545e-09
1009	ENSMUSG00000024423	Impact	1.39751	7.75102e-09
1010	ENSMUSG00000034177	Rnf43	2.62152	7.86952e-09
1011	ENSMUSG00000061411	Nol4l	-1.83693	7.909e-09
1012	ENSMUSG00000028703	Lrrc41	1.31069	8.30825e-09
1013	ENSMUSG00000029228	Lnx1	-1.49454	8.33124e-09
1014	ENSMUSG00000109776	Gm30400	-2.40241	8.33124e-09
1015	ENSMUSG00000078773	Rad54b	1.9969	8.46271e-09
1016	ENSMUSG00000046157	Tmem229b	-1.52889	8.49367e-09
1017	ENSMUSG00000026526	Fh1	-1.68544	8.56884e-09
1018	ENSMUSG00000072969	Armcx5	-1.5404	8.64109e-09
1019	ENSMUSG00000038605	Samd10	-1.39299	8.83291e-09
1020	ENSMUSG00000041438	Utp4	1.40621	8.96557e-09
1021	ENSMUSG00000010066	Cacna2d2	-1.89024	9.46194e-09
1022	ENSMUSG00000033054	Npat	1.31427	9.474e-09
1023	ENSMUSG00000019230	Lhx9	-1.90914	9.50928e-09
1024	ENSMUSG00000008658	Rbfox1	-1.80938	9.75211e-09
1025	ENSMUSG00000031285	Dcx	-2.23926	9.92661e-09
1026	ENSMUSG00000078958	Atp6ap1l	-3.09311	1.00106e-08
1027	ENSMUSG00000025893	Kbtbd3	-1.85826	1.00107e-08
1028	ENSMUSG00000107585	3300002P13Rik	-1.50687	1.01374e-08
1029	ENSMUSG00000040978	Gm11992	1.70202	1.04422e-08
1030	ENSMUSG00000064023	Klk8	-2.60004	1.04422e-08
1031	ENSMUSG00000058246	Gm10037	-3.15074	1.05805e-08
1032	ENSMUSG00000078870	Gm14410	-1.61778	1.0621e-08
1033	ENSMUSG00000042185	Nfrkb	1.47968	1.08273e-08
1034	ENSMUSG00000038335	Tsr1	1.34243	1.09264e-08
1035	ENSMUSG00000031490	Eif4ebp1	1.51123	1.10479e-08
1036	ENSMUSG00000019996	Map7	-1.37228	1.11725e-08
1037	ENSMUSG00000029095	Ablim2	-1.54306	1.1327e-08
1038	ENSMUSG00000031066	Usp11	-1.34518	1.1327e-08
1039	ENSMUSG00000041220	Elovl6	-1.28037	1.13364e-08
1040	ENSMUSG00000020096	Tbata	-2.24531	1.13517e-08
1041	ENSMUSG00000100303	2600014E21Rik	-2.29659	1.16804e-08
1042	ENSMUSG00000014592	Camta1	-1.46989	1.18165e-08
1043	ENSMUSG00000052415	Tchh	1.58774	1.18205e-08
1044	ENSMUSG00000000555	Itga5	1.79107	1.18414e-08
1045	ENSMUSG00000027699	Ect2	1.58773	1.18946e-08
1046	ENSMUSG00000061601	Pclo	-1.57572	1.19168e-08
1047	ENSMUSG00000032840	2410131K14Rik	1.38682	1.1939e-08
1048	ENSMUSG00000089665	Fcor	-3.48317	1.1939e-08
1049	ENSMUSG00000002870	Mcm2	1.57264	1.2009e-08
1050	ENSMUSG00000019763	Rmnd1	-1.39978	1.2009e-08
1051	ENSMUSG00000026709	Dars2	-1.38118	1.20216e-08
1052	ENSMUSG00000018659	Pnpo	-1.6334	1.20337e-08
1053	ENSMUSG00000029826	Zc3hav1	1.97464	1.2104e-08
1054	ENSMUSG00000031302	Nlgn3	-1.41374	1.21745e-08
1055	ENSMUSG00000030708	Dnajb13	1.59274	1.23967e-08
1056	ENSMUSG00000031230	Fgf16	-2.23688	1.23967e-08
1057	ENSMUSG00000075304	Sp5	2.92312	1.24295e-08
1058	ENSMUSG00000090290	Tarbp1	1.70633	1.25407e-08
1059	ENSMUSG00000070803	Cited4	-2.20401	1.25411e-08
1060	ENSMUSG00000073755	5730409E04Rik	-1.63722	1.2705e-08
1061	ENSMUSG00000015176	Nolc1	1.31625	1.29599e-08
1062	ENSMUSG00000039579	Grin3a	-1.52505	1.30918e-08
1063	ENSMUSG00000092564	BC051226	-2.44617	1.32015e-08
1064	ENSMUSG00000020248	Nfyb	-1.31837	1.32883e-08
1065	ENSMUSG00000054459	Vsnl1	-1.53971	1.32883e-08
1066	ENSMUSG00000020892	Aloxe3	1.45754	1.33692e-08
1067	ENSMUSG00000026312	Cdh7	-1.81043	1.35556e-08
1068	ENSMUSG00000086171	Pcsk2os1	-2.36105	1.36081e-08
1069	ENSMUSG00000084890	A830036E02Rik	-1.53239	1.37589e-08
1070	ENSMUSG00000027634	Ndrg3	-1.55343	1.41286e-08
1071	ENSMUSG00000028843	Sh3bgrl3	-1.90665	1.41646e-08
1072	ENSMUSG00000029722	Agfg2	-1.27467	1.44449e-08
1073	ENSMUSG00000027381	Bcl2l11	1.61894	1.45863e-08
1074	ENSMUSG00000020067	Mypn	-2.41235	1.5113e-08
1075	ENSMUSG00000026721	Rabgap1l	-1.41394	1.51357e-08
1076	ENSMUSG00000020447	Npc1l1	2.19019	1.51798e-08
1077	ENSMUSG00000028039	Efna3	-1.38591	1.51997e-08
1078	ENSMUSG00000026792	Lrsam1	-1.49899	1.52914e-08
1079	ENSMUSG00000110070	Gm45619	-3.06206	1.53959e-08
1080	ENSMUSG00000024968	Rcor2	-1.49187	1.54366e-08
1081	ENSMUSG00000038909	Kat7	1.66142	1.54992e-08
1082	ENSMUSG00000062510	Nsl1	1.88852	1.54992e-08
1083	ENSMUSG00000023912	Slc25a27	-1.46647	1.63031e-08
1084	ENSMUSG00000113020	Gm48063	2.92564	1.6911e-08
1085	ENSMUSG00000057455	Rit2	-1.476	1.71527e-08
1086	ENSMUSG00000049516	Spty2d1	1.35974	1.72043e-08
1087	ENSMUSG00000099881	2810013P06Rik	-1.49735	1.72372e-08
1088	ENSMUSG00000002458	Rgs19	-1.36444	1.73805e-08
1089	ENSMUSG00000047507	Baiap3	-2.25713	1.79694e-08
1090	ENSMUSG00000033214	Slitrk5	-1.31391	1.82398e-08
1091	ENSMUSG00000003382	Etv3	1.66305	1.83103e-08
1092	ENSMUSG00000042763	Maneal	-1.35058	1.83103e-08
1093	ENSMUSG00000024580	Grpel2	1.27396	1.84157e-08
1094	ENSMUSG00000039936	Pik3cd	-1.61204	1.8515e-08
1095	ENSMUSG00000068696	Gpr88	-1.42505	1.88101e-08
1096	ENSMUSG00000030108	Slc6a13	2.02659	1.90801e-08
1097	ENSMUSG00000035580	Kcnh8	-2.50937	1.97479e-08
1098	ENSMUSG00000097061	9330151L19Rik	-1.59432	2.0127e-08
1099	ENSMUSG00000030284	Creld1	-1.27652	2.04065e-08
1100	ENSMUSG00000038738	Shank1	-1.67119	2.04065e-08
1101	ENSMUSG00000024617	Camk2a	-2.02071	2.12599e-08
1102	ENSMUSG00000020156	Pwwp3a	-1.36936	2.13866e-08
1103	ENSMUSG00000029345	Tfip11	1.49589	2.14534e-08
1104	ENSMUSG00000000120	Ngfr	-1.66463	2.16338e-08
1105	ENSMUSG00000027568	Ntsr1	-1.67928	2.17725e-08
1106	ENSMUSG00000044364	Tmem74b	-2.01549	2.21859e-08
1107	ENSMUSG00000019831	Wasf1	-1.47497	2.22202e-08
1108	ENSMUSG00000020869	Lrrc59	1.64145	2.2456e-08
1109	ENSMUSG00000025909	Sntg1	-1.51285	2.25951e-08
1110	ENSMUSG00000060550	H2-Q7	1.80811	2.27799e-08
1111	ENSMUSG00000042797	Aqp11	-1.36235	2.29756e-08
1112	ENSMUSG00000070705	Eid2b	-1.4192	2.33177e-08
1113	ENSMUSG00000028114	Mettl14	1.27809	2.34688e-08
1114	ENSMUSG00000023927	Satb1	-1.34092	2.35202e-08
1115	ENSMUSG00000066233	Tmem42	-2.16186	2.35623e-08
1116	ENSMUSG00000020541	Tom1l1	1.30556	2.39661e-08
1117	ENSMUSG00000070427	Il18bp	1.44979	2.40989e-08
1118	ENSMUSG00000106430	Gm42460	-2.59745	2.42336e-08
1119	ENSMUSG00000032834	Pwp2	1.34512	2.45912e-08
1120	ENSMUSG00000022704	Qtrt2	1.33171	2.47331e-08
1121	ENSMUSG00000055493	Epm2a	-1.44449	2.50229e-08
1122	ENSMUSG00000034175	Rhbdd3	-1.9065	2.50946e-08
1123	ENSMUSG00000048039	Isg20l2	1.3211	2.53634e-08
1124	ENSMUSG00000038623	Tm6sf1	-1.38761	2.54814e-08
1125	ENSMUSG00000020241	Col6a2	1.69982	2.56756e-08
1126	ENSMUSG00000043432	Leng9	-1.78409	2.56756e-08
1127	ENSMUSG00000086108	Gm5602	-2.39098	2.57483e-08
1128	ENSMUSG00000046561	Arsj	1.71833	2.5771e-08
1129	ENSMUSG00000052396	Mogat2	2.51804	2.5771e-08
1130	ENSMUSG00000093436	Gm20646	-1.99794	2.5852e-08
1131	ENSMUSG00000050558	Prokr2	-1.54123	2.60869e-08
1132	ENSMUSG00000010825	Grid2ip	-3.29745	2.60958e-08
1133	ENSMUSG00000085162	Gm12295	2.80675	2.61163e-08
1134	ENSMUSG00000038354	Ankrd35	-1.62484	2.61218e-08
1135	ENSMUSG00000108358	Gm44509	-1.63839	2.627e-08
1136	ENSMUSG00000017264	Exosc10	1.29131	2.66666e-08
1137	ENSMUSG00000034413	Neurl1b	-1.46251	2.69834e-08
1138	ENSMUSG00000055733	Nap1l3	-1.48819	2.83697e-08
1139	ENSMUSG00000003469	Phyhip	-1.38331	2.8579e-08
1140	ENSMUSG00000027995	Tlr2	1.48654	2.8609e-08
1141	ENSMUSG00000025173	Wdr45b	1.37576	2.89632e-08
1142	ENSMUSG00000067872	Ccdc87	-2.11916	2.92553e-08
1143	ENSMUSG00000055629	B4galnt4	-1.33649	2.92554e-08
1144	ENSMUSG00000026188	Tmem169	-1.79151	2.96428e-08
1145	ENSMUSG00000107008	Gm2762	-2.30107	2.97995e-08
1146	ENSMUSG00000046808	Atp10d	1.85376	3.10497e-08
1147	ENSMUSG00000048967	Yjefn3	-3.00646	3.12505e-08
1148	ENSMUSG00000030562	Nox4	1.71508	3.13237e-08
1149	ENSMUSG00000109032	Gm7972	2.19094	3.16836e-08
1150	ENSMUSG00000021779	Thrb	-1.39609	3.17205e-08
1151	ENSMUSG00000030077	Chl1	-1.52064	3.23469e-08
1152	ENSMUSG00000028661	Epha8	-1.55615	3.2358e-08
1153	ENSMUSG00000105366	Gm43719	-1.90062	3.30084e-08
1154	ENSMUSG00000006906	Stambp	-1.33157	3.35075e-08
1155	ENSMUSG00000013495	Tmem175	-1.3423	3.40601e-08
1156	ENSMUSG00000025128	Bhlhe22	-1.31653	3.49208e-08
1157	ENSMUSG00000028967	Errfi1	1.36134	3.49367e-08
1158	ENSMUSG00000059439	Bcas3	-1.30644	3.50129e-08
1159	ENSMUSG00000087088	Gm16638	-2.12159	3.58833e-08
1160	ENSMUSG00000079553	Kifc1	1.37096	3.60844e-08
1161	ENSMUSG00000038954	Supt3	-1.74681	3.67577e-08
1162	ENSMUSG00000041658	Rragb	-1.28174	3.73512e-08
1163	ENSMUSG00000016181	Utp25	1.30659	3.81118e-08
1164	ENSMUSG00000066607	Insyn1	-1.34942	3.84511e-08
1165	ENSMUSG00000044783	Hjurp	1.71695	3.84846e-08
1166	ENSMUSG00000063087	Gm10125	-1.79112	3.84846e-08
1167	ENSMUSG00000039754	Alkbh4	1.33957	3.97262e-08
1168	ENSMUSG00000042851	Zc3h6	-1.56282	3.99124e-08
1169	ENSMUSG00000001323	Srr	-1.47363	4.0432e-08
1170	ENSMUSG00000043372	Hexim2	-1.41682	4.04636e-08
1171	ENSMUSG00000024732	Ccdc86	1.51218	4.05989e-08
1172	ENSMUSG00000006498	Ptbp1	1.36176	4.12312e-08
1173	ENSMUSG00000073423	Zfp414	-1.4962	4.14319e-08
1174	ENSMUSG00000000632	Sez6	-1.84228	4.20194e-08
1175	ENSMUSG00000029427	Zcchc8	1.37073	4.23239e-08
1176	ENSMUSG00000056004	9330182L06Rik	-1.32806	4.23239e-08
1177	ENSMUSG00000021662	Arhgef28	-1.4926	4.33744e-08
1178	ENSMUSG00000001473	Tubb6	1.396	4.39016e-08
1179	ENSMUSG00000046567	4930430F08Rik	-1.37337	4.43818e-08
1180	ENSMUSG00000063904	Dpp3	-1.26414	4.46719e-08
1181	ENSMUSG00000052373	Mpp3	-1.30953	4.47636e-08
1182	ENSMUSG00000024558	Mapk4	1.71866	4.49238e-08
1183	ENSMUSG00000005413	Hmox1	1.39898	4.52934e-08
1184	ENSMUSG00000015757	Ppil4	1.31953	4.52934e-08
1185	ENSMUSG00000045180	Shroom2	-1.35228	4.68238e-08
1186	ENSMUSG00000055027	Smyd1	1.92539	4.68491e-08
1187	ENSMUSG00000017499	Cdc6	1.80525	4.73256e-08
1188	ENSMUSG00000031918	Mtmr2	1.24433	4.77601e-08
1189	ENSMUSG00000026888	Grb14	-1.28853	5.01198e-08
1190	ENSMUSG00000090125	Pou3f1	-1.84512	5.07987e-08
1191	ENSMUSG00000051113	Fam71e1	-2.01296	5.16473e-08
1192	ENSMUSG00000074212	Dnajb14	-1.23372	5.1751e-08
1193	ENSMUSG00000069132	Nxph2	-2.07119	5.19079e-08
1194	ENSMUSG00000030729	Pgm2l1	-1.57888	5.2096e-08
1195	ENSMUSG00000001228	Uhrf1	1.79794	5.27052e-08
1196	ENSMUSG00000051413	Plagl2	1.33983	5.3307e-08
1197	ENSMUSG00000011148	Adssl1	-1.63256	5.33732e-08
1198	ENSMUSG00000006313	Upk1a	2.25937	5.35982e-08
1199	ENSMUSG00000037461	Ints7	1.36309	5.51729e-08
1200	ENSMUSG00000027806	Tsc22d2	1.41738	5.51939e-08
1201	ENSMUSG00000021055	Esr2	2.85874	5.53128e-08
1202	ENSMUSG00000045349	Sh2d5	-1.45991	5.5395e-08
1203	ENSMUSG00000085881	Gm15912	-2.18426	5.59018e-08
1204	ENSMUSG00000027296	Itpka	-1.29955	5.62284e-08
1205	ENSMUSG00000078899	Gm4631	-1.31143	5.7613e-08
1206	ENSMUSG00000034007	Scaper	-1.38582	5.77979e-08
1207	ENSMUSG00000021478	Drd1	-1.54817	5.81166e-08
1208	ENSMUSG00000109857	Gm32817	-2.13657	5.91211e-08
1209	ENSMUSG00000001333	Sync	2.27313	5.94674e-08
1210	ENSMUSG00000020142	Slc1a4	1.42124	5.98387e-08
1211	ENSMUSG00000024330	Col11a2	-1.69408	6.08895e-08
1212	ENSMUSG00000047658	Gal3st3	-1.30674	6.19636e-08
1213	ENSMUSG00000004473	Clec11a	-2.1272	6.25836e-08
1214	ENSMUSG00000015968	Cacna1d	-1.48555	6.29249e-08
1215	ENSMUSG00000015501	Hivep2	-1.80056	6.31841e-08
1216	ENSMUSG00000028838	Extl1	-1.35524	6.31841e-08
1217	ENSMUSG00000039473	Ubn1	1.26916	6.39263e-08
1218	ENSMUSG00000059970	Hspa2	-1.26131	6.52431e-08
1219	ENSMUSG00000013846	St3gal1	1.97048	6.55624e-08
1220	ENSMUSG00000085576	Dpy19l2	2.1027	6.7056e-08
1221	ENSMUSG00000016253	Nelfcd	-1.36178	6.78939e-08
1222	ENSMUSG00000034730	Adgrb1	-1.33872	6.79319e-08
1223	ENSMUSG00000090061	Nwd2	1.42033	6.96677e-08
1224	ENSMUSG00000029403	Cdkl2	-1.22914	7.05808e-08
1225	ENSMUSG00000035206	Sppl2b	-1.23538	7.05808e-08
1226	ENSMUSG00000037466	Tedc1	1.5255	7.05808e-08
1227	ENSMUSG00000102861	Gm37637	2.02251	7.0906e-08
1228	ENSMUSG00000028923	Necap2	1.23531	7.19743e-08
1229	ENSMUSG00000020755	Sap30bp	1.27132	7.21998e-08
1230	ENSMUSG00000078887	Gm6710	-1.85154	7.21998e-08
1231	ENSMUSG00000045114	Prrt2	-1.2496	7.23744e-08
1232	ENSMUSG00000032024	Clmp	-1.34747	7.24489e-08
1233	ENSMUSG00000032773	Chrm1	-1.65604	7.29401e-08
1234	ENSMUSG00000017478	Zc3h18	1.35469	7.3692e-08
1235	ENSMUSG00000052040	Klf13	-1.26331	7.38893e-08
1236	ENSMUSG00000060204	Slc10a4l	2.19073	7.38893e-08
1237	ENSMUSG00000032252	Glce	1.49457	7.43962e-08
1238	ENSMUSG00000068206	Pick1	-1.46724	7.46689e-08
1239	ENSMUSG00000045083	Lingo2	-1.48301	7.51041e-08
1240	ENSMUSG00000081487	Gm13689	3.05329	7.51041e-08
1241	ENSMUSG00000060735	Rxfp3	-1.91843	7.51061e-08
1242	ENSMUSG00000037280	Galnt6	1.71474	7.54632e-08
1243	ENSMUSG00000072809	9330160F10Rik	-2.41851	7.55718e-08
1244	ENSMUSG00000030283	St8sia1	-1.48297	7.69257e-08
1245	ENSMUSG00000033111	3830406C13Rik	-1.30808	7.70039e-08
1246	ENSMUSG00000066621	Tecpr1	-1.21756	7.70039e-08
1247	ENSMUSG00000025512	Chid1	-1.25394	7.78164e-08
1248	ENSMUSG00000023143	Nagpa	1.37072	7.81353e-08
1249	ENSMUSG00000005069	Pex5	1.27548	7.87351e-08
1250	ENSMUSG00000040488	Ltbp4	-1.64946	7.99104e-08
1251	ENSMUSG00000006678	Pola1	1.46407	8.03203e-08
1252	ENSMUSG00000001334	Fndc5	-1.61791	8.06662e-08
1253	ENSMUSG00000075478	Slitrk1	-1.3188	8.09172e-08
1254	ENSMUSG00000072572	Slc39a2	1.58428	8.1741e-08
1255	ENSMUSG00000049281	Scn3b	-1.38578	8.27779e-08
1256	ENSMUSG00000026000	Lancl1	-1.42043	8.28929e-08
1257	ENSMUSG00000057147	Dph6	-1.2565	8.30122e-08
1258	ENSMUSG00000017667	Zfp334	1.50805	8.31391e-08
1259	ENSMUSG00000018932	Map2k3	1.42371	8.33199e-08
1260	ENSMUSG00000041313	Slc7a1	1.61977	8.39366e-08
1261	ENSMUSG00000031297	Slc7a3	1.4458	8.45162e-08
1262	ENSMUSG00000034771	Tle2	-1.70452	8.45203e-08
1263	ENSMUSG00000025422	Agap2	-1.70818	8.63573e-08
1264	ENSMUSG00000019467	Arhgef25	-1.23949	8.6552e-08
1265	ENSMUSG00000035007	Rundc1	1.24348	8.71385e-08
1266	ENSMUSG00000040037	Negr1	-1.38432	8.71385e-08
1267	ENSMUSG00000031870	Pgr	-1.45151	8.79408e-08
1268	ENSMUSG00000015217	Hmgb3	-1.46911	8.82738e-08
1269	ENSMUSG00000087177	E130307A14Rik	-1.37925	9.05289e-08
1270	ENSMUSG00000112441	Gm48898	2.40792	9.12626e-08
1271	ENSMUSG00000018541	Cwc25	1.38533	9.18645e-08
1272	ENSMUSG00000049892	Rasd1	1.61197	9.18645e-08
1273	ENSMUSG00000021537	Cetn3	-2.13441	9.26814e-08
1274	ENSMUSG00000021930	Spryd7	-1.36392	9.26814e-08
1275	ENSMUSG00000059316	Slc27a4	-1.3172	9.26814e-08
1276	ENSMUSG00000053550	Shisa7	-1.73912	9.34021e-08
1277	ENSMUSG00000025358	Cdk2	1.52147	9.37634e-08
1278	ENSMUSG00000006390	Elovl1	1.38439	9.39008e-08
1279	ENSMUSG00000037747	Phyhipl	-1.31694	9.42654e-08
1280	ENSMUSG00000061298	Agbl4	-1.80742	9.44148e-08
1281	ENSMUSG00000024949	Sf1	1.51927	9.45372e-08
1282	ENSMUSG00000025400	Tac2	-1.79043	9.55722e-08
1283	ENSMUSG00000026127	Imp4	1.32332	9.57185e-08
1284	ENSMUSG00000022286	Grhl2	1.97793	9.63111e-08
1285	ENSMUSG00000108621	Gm37494	1.51417	9.75267e-08
1286	ENSMUSG00000022229	Atp12a	-2.29826	9.76755e-08
1287	ENSMUSG00000002781	Tmem143	-1.27371	9.8113e-08
1288	ENSMUSG00000020227	Irak3	2.32018	9.8113e-08
1289	ENSMUSG00000005583	Mef2c	-1.54129	9.91829e-08
1290	ENSMUSG00000022020	Naa16	1.40966	9.91829e-08
1291	ENSMUSG00000022241	Tars	1.38297	9.9487e-08
1292	ENSMUSG00000031668	Eif2ak3	1.32621	1.00039e-07
1293	ENSMUSG00000041324	Inhba	1.43138	1.00209e-07
1294	ENSMUSG00000035572	Dcaf10	1.26841	1.01103e-07
1295	ENSMUSG00000109608	Gm45597	2.55654	1.01103e-07
1296	ENSMUSG00000030103	Bhlhe40	-1.24941	1.0165e-07
1297	ENSMUSG00000028914	Casp9	-1.31741	1.01735e-07
1298	ENSMUSG00000107879	9330102E08Rik	-1.53956	1.02757e-07
1299	ENSMUSG00000044816	D630023F18Rik	-1.90117	1.03914e-07
1300	ENSMUSG00000097743	Gm16973	1.40999	1.0515e-07
1301	ENSMUSG00000086753	Gm15751	1.92563	1.05964e-07
1302	ENSMUSG00000073096	Lrrc61	-1.34138	1.07002e-07
1303	ENSMUSG00000058240	Cryzl1	-1.31729	1.07446e-07
1304	ENSMUSG00000056267	Cep70	-1.37422	1.09697e-07
1305	ENSMUSG00000028232	Tmem68	-1.43308	1.10615e-07
1306	ENSMUSG00000067276	Capn6	1.93539	1.10615e-07
1307	ENSMUSG00000029861	Fam131b	-1.46074	1.11232e-07
1308	ENSMUSG00000006958	Chrd	-1.54454	1.11377e-07
1309	ENSMUSG00000020290	Xpo1	1.35142	1.1405e-07
1310	ENSMUSG00000022223	Sdr39u1	-1.38794	1.1405e-07
1311	ENSMUSG00000020994	Pnn	1.30152	1.14529e-07
1312	ENSMUSG00000026839	Upp2	-1.47073	1.15441e-07
1313	ENSMUSG00000024063	Lbh	1.19025	1.15699e-07
1314	ENSMUSG00000027193	Api5	1.22718	1.15999e-07
1315	ENSMUSG00000043631	Ecm2	1.34457	1.1633e-07
1316	ENSMUSG00000035529	Prdm4	1.22268	1.16712e-07
1317	ENSMUSG00000059839	Zfp874b	-1.43389	1.17001e-07
1318	ENSMUSG00000053025	Sv2b	-1.45943	1.18499e-07
1319	ENSMUSG00000027698	Nceh1	-1.22335	1.19808e-07
1320	ENSMUSG00000064115	Cadm2	-1.4037	1.19867e-07
1321	ENSMUSG00000036109	Mbnl3	2.23433	1.20652e-07
1322	ENSMUSG00000071645	Tut1	1.24796	1.21397e-07
1323	ENSMUSG00000046999	1110032F04Rik	-1.79594	1.21524e-07
1324	ENSMUSG00000071342	Lsmem1	2.51292	1.21527e-07
1325	ENSMUSG00000028602	Tnfrsf8	2.36985	1.21876e-07
1326	ENSMUSG00000031932	Gpr83	-1.55389	1.22453e-07
1327	ENSMUSG00000015484	Fam163a	-1.56315	1.22584e-07
1328	ENSMUSG00000020155	Kcnmb1	1.69362	1.2402e-07
1329	ENSMUSG00000046861	Hectd3	-1.44221	1.24463e-07
1330	ENSMUSG00000030409	Dmpk	1.5311	1.2505e-07
1331	ENSMUSG00000042029	Ncapg2	1.49383	1.25478e-07
1332	ENSMUSG00000030979	Uros	-1.68843	1.27015e-07
1333	ENSMUSG00000041460	Cacna2d4	-2.05333	1.29551e-07
1334	ENSMUSG00000042379	Esm1	2.32246	1.31515e-07
1335	ENSMUSG00000024109	Nrxn1	-1.41523	1.3204e-07
1336	ENSMUSG00000023011	Faim2	-1.23341	1.33803e-07
1337	ENSMUSG00000021314	Amph	-1.36345	1.3488e-07
1338	ENSMUSG00000029468	P2rx7	1.73868	1.3539e-07
1339	ENSMUSG00000020463	Ppp4r3b	1.19082	1.38591e-07
1340	ENSMUSG00000108806	Gm44729	-2.31692	1.41374e-07
1341	ENSMUSG00000066057	Gm1976	-1.58391	1.42323e-07
1342	ENSMUSG00000055692	Tmem191c	-1.69381	1.44663e-07
1343	ENSMUSG00000027584	Oprl1	-1.31658	1.46413e-07
1344	ENSMUSG00000027395	Polr1b	1.42083	1.46541e-07
1345	ENSMUSG00000022805	Maats1	1.66252	1.46546e-07
1346	ENSMUSG00000108181	C030015A19Rik	1.60702	1.46546e-07
1347	ENSMUSG00000053291	Rab4b	-1.71082	1.46652e-07
1348	ENSMUSG00000039096	Rsad1	-1.40057	1.48122e-07
1349	ENSMUSG00000048429	Timm29	1.19384	1.4835e-07
1350	ENSMUSG00000035597	Prpf39	1.3091	1.49435e-07
1351	ENSMUSG00000027551	Zfp64	1.25832	1.4975e-07
1352	ENSMUSG00000037172	Dennd11	-1.4824	1.49761e-07
1353	ENSMUSG00000042354	Gnl3	1.59095	1.49761e-07
1354	ENSMUSG00000021951	Eef1akmt1	-2.59143	1.50892e-07
1355	ENSMUSG00000051483	Cbr1	-1.50679	1.51339e-07
1356	ENSMUSG00000038279	Nop2	1.18747	1.54569e-07
1357	ENSMUSG00000042078	Svop	-1.22793	1.54569e-07
1358	ENSMUSG00000033594	Spata2l	-1.32459	1.56273e-07
1359	ENSMUSG00000024999	Noc3l	1.25972	1.57498e-07
1360	ENSMUSG00000042992	Borcs5	-1.39734	1.57625e-07
1361	ENSMUSG00000100017	2410022M11Rik	-1.87588	1.59514e-07
1362	ENSMUSG00000060427	Zfp868	1.313	1.61305e-07
1363	ENSMUSG00000053560	Ier2	1.62749	1.65119e-07
1364	ENSMUSG00000021226	Acot2	1.26087	1.6558e-07
1365	ENSMUSG00000000278	Scpep1	1.28225	1.66075e-07
1366	ENSMUSG00000071192	Wfikkn1	2.22081	1.68608e-07
1367	ENSMUSG00000027913	Crct1	2.75493	1.69141e-07
1368	ENSMUSG00000036845	Lin37	-1.61902	1.72561e-07
1369	ENSMUSG00000031262	Cenpi	1.53042	1.73428e-07
1370	ENSMUSG00000027947	Il6ra	1.32479	1.75736e-07
1371	ENSMUSG00000026819	Slc25a25	1.2476	1.7805e-07
1372	ENSMUSG00000029674	Limk1	-1.4055	1.7805e-07
1373	ENSMUSG00000049357	Brd8dc	2.43135	1.7805e-07
1374	ENSMUSG00000001127	Araf	-1.38202	1.87308e-07
1375	ENSMUSG00000069835	Sat2	-2.02145	1.88755e-07
1376	ENSMUSG00000028172	Tacr3	1.48781	1.89989e-07
1377	ENSMUSG00000028599	Tnfrsf1b	1.41339	1.92206e-07
1378	ENSMUSG00000026156	B3gat2	1.2598	1.93149e-07
1379	ENSMUSG00000055026	Gabrg3	-1.37565	1.93715e-07
1380	ENSMUSG00000041670	Rims1	-1.53708	1.9395e-07
1381	ENSMUSG00000078907	Fam186b	-2.22975	1.9395e-07
1382	ENSMUSG00000004113	Cacna1b	-1.71817	1.95752e-07
1383	ENSMUSG00000042473	Tbc1d8b	1.518	1.95752e-07
1384	ENSMUSG00000034543	Morc2a	1.45531	1.96028e-07
1385	ENSMUSG00000020476	Dbnl	-1.49214	1.96377e-07
1386	ENSMUSG00000064145	Arih2	1.16365	1.97322e-07
1387	ENSMUSG00000037119	Fam91a1	1.39319	1.97523e-07
1388	ENSMUSG00000036062	Phf24	-1.82511	1.97859e-07
1389	ENSMUSG00000074643	Cpne1	1.32189	1.99874e-07
1390	ENSMUSG00000015711	Prune1	-1.24421	2.0137e-07
1391	ENSMUSG00000000805	Car4	-1.85974	2.04333e-07
1392	ENSMUSG00000056952	Tatdn2	1.36881	2.06054e-07
1393	ENSMUSG00000001518	Itfg2	1.24534	2.07083e-07
1394	ENSMUSG00000055560	Zfp459	-1.62799	2.10206e-07
1395	ENSMUSG00000020904	Cfap52	1.36782	2.11149e-07
1396	ENSMUSG00000027010	Slc25a12	-1.28067	2.11149e-07
1397	ENSMUSG00000025366	Esyt1	1.31988	2.11386e-07
1398	ENSMUSG00000039244	E130309D02Rik	1.22239	2.14064e-07
1399	ENSMUSG00000028718	Stil	2.11764	2.17466e-07
1400	ENSMUSG00000038963	Slco4a1	1.51756	2.19552e-07
1401	ENSMUSG00000026228	Htr2b	2.04407	2.20853e-07
1402	ENSMUSG00000049536	Tceal1	-2.20501	2.21622e-07
1403	ENSMUSG00000040712	Camta2	-1.42705	2.21947e-07
1404	ENSMUSG00000078235	Fam43b	-1.28488	2.22086e-07
1405	ENSMUSG00000022339	Ebag9	-1.43936	2.22686e-07
1406	ENSMUSG00000086894	Gm15708	2.14656	2.26388e-07
1407	ENSMUSG00000046962	Zbtb21	1.47089	2.27094e-07
1408	ENSMUSG00000009292	Trpm2	-1.46087	2.30871e-07
1409	ENSMUSG00000038259	Gdf5	2.22105	2.31403e-07
1410	ENSMUSG00000038128	Camk4	-1.40762	2.31542e-07
1411	ENSMUSG00000046573	Lyrm4	-1.74463	2.3159e-07
1412	ENSMUSG00000040795	Iqcc	-1.44748	2.33042e-07
1413	ENSMUSG00000026626	Ppp2r5a	1.22074	2.34538e-07
1414	ENSMUSG00000032714	Syde1	1.30635	2.37076e-07
1415	ENSMUSG00000034154	Ino80	1.2853	2.37301e-07
1416	ENSMUSG00000025576	Rbfox3	-1.67608	2.39386e-07
1417	ENSMUSG00000028568	Btf3l4	-1.28876	2.40896e-07
1418	ENSMUSG00000105230	Gm42433	1.65043	2.43732e-07
1419	ENSMUSG00000014837	4931428F04Rik	-1.58934	2.44605e-07
1420	ENSMUSG00000046862	Pramef8	1.2702	2.46489e-07
1421	ENSMUSG00000030513	Pcsk6	1.85192	2.46699e-07
1422	ENSMUSG00000073409	H2-Q6	2.20592	2.49492e-07
1423	ENSMUSG00000110020	Gm45441	-1.39821	2.49604e-07
1424	ENSMUSG00000092558	Med20	1.2951	2.54774e-07
1425	ENSMUSG00000003352	Cacnb3	-1.1907	2.56871e-07
1426	ENSMUSG00000025355	Mmp19	1.32636	2.57066e-07
1427	ENSMUSG00000021712	Trim23	-1.23713	2.58195e-07
1428	ENSMUSG00000035640	Cbarp	-1.27976	2.59411e-07
1429	ENSMUSG00000015597	Zfp318	-1.20127	2.62429e-07
1430	ENSMUSG00000097195	Snhg5	1.71313	2.65032e-07
1431	ENSMUSG00000110631	Gm42047	1.30687	2.65032e-07
1432	ENSMUSG00000068856	Sf3b4	1.20944	2.66722e-07
1433	ENSMUSG00000044647	Csrnp3	-1.18464	2.67111e-07
1434	ENSMUSG00000042742	Bmt2	1.1551	2.67766e-07
1435	ENSMUSG00000111374	Gm50490	-2.2739	2.67872e-07
1436	ENSMUSG00000039904	Gpr37	-1.34848	2.68748e-07
1437	ENSMUSG00000042608	Stk40	1.17256	2.70178e-07
1438	ENSMUSG00000091475	Cerox1	-1.6443	2.77165e-07
1439	ENSMUSG00000058886	Deaf1	-1.31273	2.78955e-07
1440	ENSMUSG00000021508	Cxcl14	-1.16987	2.82122e-07
1441	ENSMUSG00000056708	Ier5	1.36809	2.82471e-07
1442	ENSMUSG00000034889	Cactin	1.16963	2.8776e-07
1443	ENSMUSG00000043411	Usp48	1.35754	2.89989e-07
1444	ENSMUSG00000094634	Gm3468	1.68887	2.89989e-07
1445	ENSMUSG00000020075	Ddx21	1.1811	2.90341e-07
1446	ENSMUSG00000074570	Cass4	1.93583	2.90526e-07
1447	ENSMUSG00000016496	Cd274	1.74611	2.94625e-07
1448	ENSMUSG00000031382	Asb11	-2.41841	2.99164e-07
1449	ENSMUSG00000086350	B230369F24Rik	-1.93422	3.00873e-07
1450	ENSMUSG00000086477	Gm15506	-1.99409	3.01256e-07
1451	ENSMUSG00000049122	Frmd3	-1.31449	3.01531e-07
1452	ENSMUSG00000026961	Lrrc26	-2.53115	3.06063e-07
1453	ENSMUSG00000022365	Derl1	1.18349	3.06213e-07
1454	ENSMUSG00000031786	Drc7	1.6274	3.06548e-07
1455	ENSMUSG00000109715	Gm45606	-1.85156	3.1322e-07
1456	ENSMUSG00000025813	Homer2	-1.19691	3.13244e-07
1457	ENSMUSG00000042404	Dennd4b	-1.35899	3.13244e-07
1458	ENSMUSG00000022801	Lrch3	1.26182	3.13751e-07
1459	ENSMUSG00000040536	Necab1	-1.41135	3.15946e-07
1460	ENSMUSG00000031104	Rab33a	-2.28519	3.16119e-07
1461	ENSMUSG00000001227	Sema6b	-1.17382	3.2153e-07
1462	ENSMUSG00000034330	Plcg2	1.86878	3.21607e-07
1463	ENSMUSG00000029504	Ddx51	1.27681	3.24689e-07
1464	ENSMUSG00000038264	Sema7a	-1.24662	3.24742e-07
1465	ENSMUSG00000048481	Mypop	-1.25612	3.28388e-07
1466	ENSMUSG00000010797	Wnt2	-1.75423	3.28741e-07
1467	ENSMUSG00000021374	Nup153	1.2279	3.30074e-07
1468	ENSMUSG00000030978	Rrm1	1.17451	3.31501e-07
1469	ENSMUSG00000027641	Rbl1	1.51071	3.33494e-07
1470	ENSMUSG00000032114	Slc37a4	-1.29085	3.33858e-07
1471	ENSMUSG00000024384	Iws1	1.16184	3.34803e-07
1472	ENSMUSG00000055202	Zfp811	-1.8445	3.36272e-07
1473	ENSMUSG00000037993	Dhx38	1.17546	3.36612e-07
1474	ENSMUSG00000032285	Dnaja4	1.1629	3.36763e-07
1475	ENSMUSG00000020297	Nsg2	-1.54969	3.38123e-07
1476	ENSMUSG00000020434	4921536K21Rik	1.87724	3.38357e-07
1477	ENSMUSG00000041747	Utp15	1.17128	3.3948e-07
1478	ENSMUSG00000113121	Gm35161	-2.46997	3.4098e-07
1479	ENSMUSG00000032249	Anp32a	-1.78145	3.44598e-07
1480	ENSMUSG00000063160	Numbl	-1.30394	3.50482e-07
1481	ENSMUSG00000091735	Gpr62	-1.95589	3.50482e-07
1482	ENSMUSG00000028959	Fastk	-1.2846	3.50697e-07
1483	ENSMUSG00000029591	Ung	1.31913	3.50697e-07
1484	ENSMUSG00000025735	Rhbdl1	-1.89138	3.57732e-07
1485	ENSMUSG00000025104	Hdgfl3	-1.22738	3.58463e-07
1486	ENSMUSG00000104018	4833412K13Rik	2.04856	3.63028e-07
1487	ENSMUSG00000025161	Slc16a3	-1.6298	3.66767e-07
1488	ENSMUSG00000020780	Srp68	1.18123	3.6761e-07
1489	ENSMUSG00000030641	Ddias	1.3152	3.69365e-07
1490	ENSMUSG00000030942	Thumpd1	1.14268	3.74514e-07
1491	ENSMUSG00000078894	2210418O10Rik	-1.40671	3.756e-07
1492	ENSMUSG00000028871	Rspo1	-1.58264	3.7618e-07
1493	ENSMUSG00000053093	Myh7	-1.78868	3.77552e-07
1494	ENSMUSG00000017146	Brca1	1.70016	3.77795e-07
1495	ENSMUSG00000024590	Lmnb1	1.24099	3.78488e-07
1496	ENSMUSG00000003848	Nob1	1.5573	3.7977e-07
1497	ENSMUSG00000113679	Gm10432	-1.9552	3.82287e-07
1498	ENSMUSG00000032262	Elovl4	1.31859	3.82402e-07
1499	ENSMUSG00000032172	Olfm2	-1.18359	3.838e-07
1500	ENSMUSG00000053007	Creb5	1.36747	3.838e-07
1501	ENSMUSG00000028104	Polr3gl	-1.59733	3.87388e-07
1502	ENSMUSG00000110611	Gm20163	-2.11863	3.89127e-07
1503	ENSMUSG00000041199	Rpusd1	-1.33177	3.9353e-07
1504	ENSMUSG00000041351	Rap1gap	-1.25391	3.94606e-07
1505	ENSMUSG00000035399	Oser1	1.24465	3.98686e-07
1506	ENSMUSG00000019647	Sema6a	1.4995	4.07759e-07
1507	ENSMUSG00000048065	Cyb5r2	1.78442	4.10459e-07
1508	ENSMUSG00000005447	Pafah1b3	-1.7592	4.1457e-07
1509	ENSMUSG00000045969	Ing1	-1.2717	4.14814e-07
1510	ENSMUSG00000029516	Cit	-1.24764	4.15907e-07
1511	ENSMUSG00000021066	Atl1	-1.16972	4.20376e-07
1512	ENSMUSG00000020649	Rrm2	1.28576	4.21157e-07
1513	ENSMUSG00000020812	Snhg16	2.17937	4.27357e-07
1514	ENSMUSG00000002032	Tmem25	-1.27981	4.31171e-07
1515	ENSMUSG00000079055	Slc8a3	-1.43638	4.33001e-07
1516	ENSMUSG00000002763	Pex6	-1.39671	4.34695e-07
1517	ENSMUSG00000028778	Hcrtr1	-1.47374	4.3509e-07
1518	ENSMUSG00000042817	Flt3	-1.65244	4.3625e-07
1519	ENSMUSG00000071265	1700086L19Rik	-1.2387	4.38301e-07
1520	ENSMUSG00000097268	Gm26805	-2.67912	4.40266e-07
1521	ENSMUSG00000000127	Fer	-1.48317	4.42854e-07
1522	ENSMUSG00000067242	Lgi1	-1.19188	4.46449e-07
1523	ENSMUSG00000042428	Mgat3	-1.30507	4.49009e-07
1524	ENSMUSG00000053985	Zfp14	-1.47235	4.50673e-07
1525	ENSMUSG00000038296	Galnt18	-1.15162	4.52497e-07
1526	ENSMUSG00000036151	Tm6sf2	2.28434	4.52556e-07
1527	ENSMUSG00000022945	Chaf1b	1.44475	4.57242e-07
1528	ENSMUSG00000028542	Slc6a9	1.62879	4.59866e-07
1529	ENSMUSG00000032564	Cpne4	-1.19995	4.61053e-07
1530	ENSMUSG00000030428	Ttyh1	-1.26275	4.6415e-07
1531	ENSMUSG00000085282	Gm15663	-1.66499	4.6415e-07
1532	ENSMUSG00000027611	Procr	1.85113	4.68472e-07
1533	ENSMUSG00000038112	AW551984	-1.39541	4.68472e-07
1534	ENSMUSG00000026437	Cdk18	-1.39625	4.74435e-07
1535	ENSMUSG00000050989	Selenon	1.28061	4.79365e-07
1536	ENSMUSG00000025468	Caly	-1.84884	4.86946e-07
1537	ENSMUSG00000078816	Prkcg	-2.0185	4.93138e-07
1538	ENSMUSG00000097545	Mir124a-1hg	-1.45525	4.95307e-07
1539	ENSMUSG00000044350	Lacc1	1.37157	4.95467e-07
1540	ENSMUSG00000024240	Epc1	1.248	4.95573e-07
1541	ENSMUSG00000031558	Slit2	1.54064	4.98652e-07
1542	ENSMUSG00000070436	Serpinh1	1.29237	4.99362e-07
1543	ENSMUSG00000020150	Gamt	-1.56345	5.03242e-07
1544	ENSMUSG00000021306	Gpr137b	1.3342	5.03536e-07
1545	ENSMUSG00000014418	Hps5	1.51078	5.04573e-07
1546	ENSMUSG00000022074	Tnfrsf10b	1.45989	5.04913e-07
1547	ENSMUSG00000036430	Tbcc	-1.86763	5.04913e-07
1548	ENSMUSG00000057594	Arl16	-1.21834	5.06384e-07
1549	ENSMUSG00000011589	Fsd1	-1.22915	5.08252e-07
1550	ENSMUSG00000020912	Krt12	-2.45502	5.09206e-07
1551	ENSMUSG00000028989	Angptl7	1.75901	5.09283e-07
1552	ENSMUSG00000104392	Gm37962	2.12216	5.09348e-07
1553	ENSMUSG00000029408	Abcb9	-1.24134	5.14581e-07
1554	ENSMUSG00000018433	Nol11	1.16693	5.23215e-07
1555	ENSMUSG00000028370	Pappa	1.77224	5.245e-07
1556	ENSMUSG00000020053	Igf1	1.21352	5.2522e-07
1557	ENSMUSG00000046442	Ppm1e	-1.53969	5.2522e-07
1558	ENSMUSG00000001622	Csn3	2.1451	5.286e-07
1559	ENSMUSG00000003477	Inmt	-2.04568	5.2922e-07
1560	ENSMUSG00000033943	Mga	1.37706	5.3103e-07
1561	ENSMUSG00000054910	4931415C17Rik	-1.90563	5.34248e-07
1562	ENSMUSG00000032116	Stt3a	1.25695	5.3534e-07
1563	ENSMUSG00000032769	Trpa1	-1.60911	5.4501e-07
1564	ENSMUSG00000021647	Cartpt	2.61251	5.45765e-07
1565	ENSMUSG00000057729	Prtn3	-1.93405	5.4839e-07
1566	ENSMUSG00000032177	Pde4a	-1.19129	5.52906e-07
1567	ENSMUSG00000086228	Ubap1l	2.17954	5.55107e-07
1568	ENSMUSG00000028028	Alpk1	2.0634	5.56742e-07
1569	ENSMUSG00000021038	Vipas39	-1.16172	5.57123e-07
1570	ENSMUSG00000103672	Gm37621	1.63413	5.58948e-07
1571	ENSMUSG00000085148	Mir22hg	-1.75012	5.71954e-07
1572	ENSMUSG00000027456	Sdcbp2	1.78336	5.73212e-07
1573	ENSMUSG00000005148	Klf5	1.31625	5.77797e-07
1574	ENSMUSG00000101431	Gm7901	1.91873	5.77797e-07
1575	ENSMUSG00000022983	Scaf4	1.31864	5.78406e-07
1576	ENSMUSG00000009995	Taz	-1.32786	5.79631e-07
1577	ENSMUSG00000021061	Sptb	-1.884	5.80948e-07
1578	ENSMUSG00000072889	Nfxl1	1.24125	5.86179e-07
1579	ENSMUSG00000024921	Smarca2	-1.50424	5.88338e-07
1580	ENSMUSG00000050107	Haspin	1.77419	5.88828e-07
1581	ENSMUSG00000050967	Creg2	-1.17541	5.96373e-07
1582	ENSMUSG00000041241	Mul1	1.1407	6.00986e-07
1583	ENSMUSG00000063659	Zbtb18	-1.37506	6.00986e-07
1584	ENSMUSG00000026167	Wnt10a	-2.05144	6.10159e-07
1585	ENSMUSG00000034686	Prr7	-1.62126	6.12868e-07
1586	ENSMUSG00000023243	Kcnk5	1.82039	6.2138e-07
1587	ENSMUSG00000029575	Mmab	-1.33435	6.2138e-07
1588	ENSMUSG00000037613	Tnfrsf23	1.71022	6.2138e-07
1589	ENSMUSG00000097767	Miat	-1.56204	6.2538e-07
1590	ENSMUSG00000045409	Trim39	1.39678	6.28107e-07
1591	ENSMUSG00000034586	Hid1	-1.21224	6.30943e-07
1592	ENSMUSG00000025558	Dock9	-1.49758	6.3817e-07
1593	ENSMUSG00000020327	Fgf22	-2.0013	6.39015e-07
1594	ENSMUSG00000110350	Gm10252	1.26931	6.42709e-07
1595	ENSMUSG00000109511	Nup62	1.14079	6.4669e-07
1596	ENSMUSG00000039166	Akap7	-1.1537	6.53904e-07
1597	ENSMUSG00000095115	Itpripl2	1.572	6.62352e-07
1598	ENSMUSG00000026791	Slc2a8	-1.17635	6.64949e-07
1599	ENSMUSG00000038437	Mllt6	-1.40994	6.67474e-07
1600	ENSMUSG00000022940	Pigp	-1.90287	6.81744e-07
1601	ENSMUSG00000021890	Eaf1	1.11759	6.87459e-07
1602	ENSMUSG00000025198	Erlin1	1.1549	6.87459e-07
1603	ENSMUSG00000033730	Egr3	-2.52572	6.87686e-07
1604	ENSMUSG00000039990	Edrf1	1.20607	6.96938e-07
1605	ENSMUSG00000022951	Rcan1	1.18117	6.99255e-07
1606	ENSMUSG00000046667	Rbm12b1	1.22716	6.99255e-07
1607	ENSMUSG00000107096	Gm43597	1.24953	6.99255e-07
1608	ENSMUSG00000014859	E2f4	1.1782	6.99706e-07
1609	ENSMUSG00000043415	Otud1	1.15028	6.99981e-07
1610	ENSMUSG00000037031	Tspan15	1.28229	7.10065e-07
1611	ENSMUSG00000039145	Camk1d	-1.27254	7.10396e-07
1612	ENSMUSG00000055775	Myh8	-1.55589	7.12336e-07
1613	ENSMUSG00000029334	Prkg2	1.32495	7.13256e-07
1614	ENSMUSG00000049299	Trappc1	-1.82171	7.18972e-07
1615	ENSMUSG00000022540	Rogdi	-1.81697	7.20295e-07
1616	ENSMUSG00000002055	Spag5	1.46762	7.22769e-07
1617	ENSMUSG00000047379	B4gat1	-1.39109	7.22769e-07
1618	ENSMUSG00000078878	Gm14305	-1.34294	7.24181e-07
1619	ENSMUSG00000037851	Iars	1.65314	7.25007e-07
1620	ENSMUSG00000063320	1190007I07Rik	-2.21225	7.25007e-07
1621	ENSMUSG00000039382	Wdr45	-1.59718	7.28889e-07
1622	ENSMUSG00000035126	Wdr78	1.29553	7.30161e-07
1623	ENSMUSG00000048482	Bdnf	1.43958	7.36372e-07
1624	ENSMUSG00000036040	Adamtsl2	-1.76673	7.39761e-07
1625	ENSMUSG00000113689	Gm29676	1.98367	7.41026e-07
1626	ENSMUSG00000030527	Crtc3	1.21956	7.43473e-07
1627	ENSMUSG00000026277	Stk25	-1.15458	7.46343e-07
1628	ENSMUSG00000015776	Med22	1.1196	7.51169e-07
1629	ENSMUSG00000014782	Plekhg4	-1.93696	7.52158e-07
1630	ENSMUSG00000079669	Gm17396	-1.91141	7.58978e-07
1631	ENSMUSG00000015843	Rxrg	-1.24981	7.61488e-07
1632	ENSMUSG00000031634	Ufsp2	-1.37521	7.64369e-07
1633	ENSMUSG00000029563	Foxp2	-1.49689	7.7044e-07
1634	ENSMUSG00000074259	Gramd2	-1.43545	7.80849e-07
1635	ENSMUSG00000027276	Jag1	1.47802	7.88958e-07
1636	ENSMUSG00000038668	Lpar1	1.26138	7.89104e-07
1637	ENSMUSG00000027331	Knstrn	1.23907	7.90592e-07
1638	ENSMUSG00000022415	Syngr1	-1.34016	7.92701e-07
1639	ENSMUSG00000035873	Pawr	1.30456	8.01868e-07
1640	ENSMUSG00000108825	Gm45838	2.29978	8.01868e-07
1641	ENSMUSG00000022557	Bop1	-1.12059	8.07374e-07
1642	ENSMUSG00000016624	Phf21b	1.25136	8.15476e-07
1643	ENSMUSG00000031026	Trim66	2.26566	8.16371e-07
1644	ENSMUSG00000022802	Lmln	-1.23893	8.39449e-07
1645	ENSMUSG00000014786	Slc9a5	-1.47181	8.40902e-07
1646	ENSMUSG00000070610	Gm13127	-1.71804	8.43683e-07
1647	ENSMUSG00000059842	Zfp341	1.21135	8.56492e-07
1648	ENSMUSG00000072568	Lratd2	1.25927	8.58137e-07
1649	ENSMUSG00000017188	Coa3	-1.92365	8.60811e-07
1650	ENSMUSG00000031153	Gripap1	-1.18518	8.68162e-07
1651	ENSMUSG00000006850	Tmco6	-1.50223	8.72636e-07
1652	ENSMUSG00000054428	Atpif1	-2.10416	8.7541e-07
1653	ENSMUSG00000036432	Siah2	1.13818	8.76931e-07
1654	ENSMUSG00000068099	1500009C09Rik	-1.80894	8.86126e-07
1655	ENSMUSG00000075224	Lrrc55	1.20132	8.94099e-07
1656	ENSMUSG00000029047	Pex10	-1.53183	9.08104e-07
1657	ENSMUSG00000024610	Cd74	1.58082	9.13469e-07
1658	ENSMUSG00000008489	Elavl2	-1.17834	9.2413e-07
1659	ENSMUSG00000017132	Cyth1	-1.15712	9.25068e-07
1660	ENSMUSG00000047656	Trpt1	-1.85634	9.32925e-07
1661	ENSMUSG00000015013	Trappc2l	-2.05891	9.35884e-07
1662	ENSMUSG00000049285	Mblac1	-1.74189	9.53085e-07
1663	ENSMUSG00000050671	Ism2	1.89129	9.55218e-07
1664	ENSMUSG00000097023	Mir9-3hg	-1.17579	9.56625e-07
1665	ENSMUSG00000045211	Nudt18	-1.23572	9.59238e-07
1666	ENSMUSG00000022385	Gtse1	1.29079	9.61922e-07
1667	ENSMUSG00000025602	Zfp202	1.38444	9.80133e-07
1668	ENSMUSG00000090173	Fbxw10	2.05277	9.8575e-07
1669	ENSMUSG00000032625	Thsd7a	-1.2067	9.90766e-07
1670	ENSMUSG00000028653	Trit1	1.27775	9.98272e-07
1671	ENSMUSG00000021596	Mctp1	-1.18861	1.02518e-06
1672	ENSMUSG00000020475	Pgam2	-2.20448	1.03214e-06
1673	ENSMUSG00000038174	Fam126b	1.13495	1.03289e-06
1674	ENSMUSG00000072494	Ppp1r3e	-1.65996	1.03351e-06
1675	ENSMUSG00000019818	Cd164	1.15293	1.03809e-06
1676	ENSMUSG00000038932	Tcfl5	1.26302	1.05632e-06
1677	ENSMUSG00000070822	Zscan18	1.3211	1.06116e-06
1678	ENSMUSG00000031986	Sprtn	1.22128	1.0673e-06
1679	ENSMUSG00000049336	Tenm2	-1.10357	1.08155e-06
1680	ENSMUSG00000046207	Pik3r6	-2.10945	1.085e-06
1681	ENSMUSG00000042406	Atf4	1.48453	1.10689e-06
1682	ENSMUSG00000018736	Ndel1	1.20458	1.10828e-06
1683	ENSMUSG00000099759	1700030C10Rik	-2.04389	1.12445e-06
1684	ENSMUSG00000031570	Plpp5	-1.21554	1.13001e-06
1685	ENSMUSG00000026483	Fam129a	1.80163	1.13095e-06
1686	ENSMUSG00000045751	Mms22l	1.46231	1.13663e-06
1687	ENSMUSG00000096936	Gm3510	-2.15873	1.13664e-06
1688	ENSMUSG00000022843	Clcn2	-1.18672	1.15244e-06
1689	ENSMUSG00000086837	Gm16618	1.86576	1.15439e-06
1690	ENSMUSG00000016756	Cmah	1.80579	1.15445e-06
1691	ENSMUSG00000035683	Melk	1.48871	1.15445e-06
1692	ENSMUSG00000037843	Vstm2l	-1.66802	1.15445e-06
1693	ENSMUSG00000058301	Upf1	1.2626	1.17188e-06
1694	ENSMUSG00000037243	Zfp692	-1.25274	1.18652e-06
1695	ENSMUSG00000074004	B3gnt6	1.99938	1.19182e-06
1696	ENSMUSG00000060098	Prmt7	-1.11647	1.1931e-06
1697	ENSMUSG00000040842	Szrd1	1.11285	1.21807e-06
1698	ENSMUSG00000078862	Gm14326	-1.20843	1.22945e-06
1699	ENSMUSG00000046711	Hmga1	1.15187	1.23737e-06
1700	ENSMUSG00000029419	Ajm1	-1.6678	1.24724e-06
1701	ENSMUSG00000106025	Gm42940	2.04663	1.24724e-06
1702	ENSMUSG00000045427	Hnrnph2	-1.16584	1.26626e-06
1703	ENSMUSG00000041718	Alg13	1.23926	1.27724e-06
1704	ENSMUSG00000022698	Naa50	1.14288	1.28665e-06
1705	ENSMUSG00000029878	Dbpht2	-1.23611	1.28752e-06
1706	ENSMUSG00000098176	Ccdc166	-1.55305	1.28801e-06
1707	ENSMUSG00000036473	Tbc1d24	-1.32197	1.2915e-06
1708	ENSMUSG00000034826	Nup54	1.26812	1.29406e-06
1709	ENSMUSG00000085837	Kcnmb4os2	-2.51746	1.30279e-06
1710	ENSMUSG00000035455	Fignl1	1.31147	1.3068e-06
1711	ENSMUSG00000060862	Zbtb40	1.35899	1.31515e-06
1712	ENSMUSG00000000531	Grasp	1.18288	1.31686e-06
1713	ENSMUSG00000041815	Poldip3	1.21018	1.33342e-06
1714	ENSMUSG00000029248	Thegl	-1.89311	1.33744e-06
1715	ENSMUSG00000016494	Cd34	-1.14442	1.33934e-06
1716	ENSMUSG00000015337	Endog	-2.17436	1.35163e-06
1717	ENSMUSG00000028541	B4galt2	-1.13011	1.36084e-06
1718	ENSMUSG00000007603	Dus3l	-1.10766	1.36142e-06
1719	ENSMUSG00000049553	Polr1a	1.43919	1.36812e-06
1720	ENSMUSG00000028860	Sytl1	2.14168	1.37085e-06
1721	ENSMUSG00000034063	4930590J08Rik	1.77321	1.37683e-06
1722	ENSMUSG00000042790	Rnf214	-1.16783	1.38925e-06
1723	ENSMUSG00000031872	Bean1	-1.3725	1.3896e-06
1724	ENSMUSG00000040022	Rab11fip2	-1.0975	1.39039e-06
1725	ENSMUSG00000050229	Pigm	1.12964	1.40159e-06
1726	ENSMUSG00000054931	Zkscan4	-1.60934	1.40396e-06
1727	ENSMUSG00000003378	Grik5	-1.30568	1.4075e-06
1728	ENSMUSG00000024359	Hspa9	1.40921	1.41047e-06
1729	ENSMUSG00000035954	Dock4	-1.36201	1.41047e-06
1730	ENSMUSG00000075585	6330403L08Rik	-1.34062	1.41538e-06
1731	ENSMUSG00000033773	Rpap2	-1.19175	1.42484e-06
1732	ENSMUSG00000093909	Gm3883	-2.1584	1.42812e-06
1733	ENSMUSG00000100164	2610306M01Rik	-1.85234	1.42816e-06
1734	ENSMUSG00000033569	Adgrb3	-1.18815	1.43618e-06
1735	ENSMUSG00000069094	Pde7a	1.1314	1.43618e-06
1736	ENSMUSG00000028896	Rcc1	1.25207	1.4402e-06
1737	ENSMUSG00000102344	9430053O09Rik	-1.85283	1.4402e-06
1738	ENSMUSG00000057229	Dmac2	-1.31517	1.44047e-06
1739	ENSMUSG00000095105	Edaradd	1.35992	1.4463e-06
1740	ENSMUSG00000027827	Kcnab1	-1.12979	1.44947e-06
1741	ENSMUSG00000019961	Tmpo	1.10662	1.45046e-06
1742	ENSMUSG00000078716	Tmem8b	-1.11441	1.45429e-06
1743	ENSMUSG00000020430	Pes1	1.09417	1.45662e-06
1744	ENSMUSG00000104597	B230334C09Rik	-1.34285	1.45862e-06
1745	ENSMUSG00000100812	A730098A19Rik	-1.91294	1.48149e-06
1746	ENSMUSG00000068744	Psrc1	1.17504	1.49201e-06
1747	ENSMUSG00000044026	Slc35g1	1.55849	1.49932e-06
1748	ENSMUSG00000046793	Gpr61	-1.23577	1.51202e-06
1749	ENSMUSG00000070527	Mkrn3	-1.39468	1.53194e-06
1750	ENSMUSG00000023883	Phf10	1.1334	1.53965e-06
1751	ENSMUSG00000033323	Ctdp1	1.19523	1.55422e-06
1752	ENSMUSG00000056755	Grm7	-1.29518	1.55497e-06
1753	ENSMUSG00000032601	Prkar2a	1.19088	1.55772e-06
1754	ENSMUSG00000109401	Cpeb1os1	-1.69634	1.62131e-06
1755	ENSMUSG00000036860	Mrpl55	-1.97888	1.62316e-06
1756	ENSMUSG00000050628	Ubald2	-1.37225	1.63225e-06
1757	ENSMUSG00000034906	Ncaph	1.58539	1.63285e-06
1758	ENSMUSG00000071317	Bves	1.26274	1.64018e-06
1759	ENSMUSG00000021947	Cryl1	-1.34981	1.64555e-06
1760	ENSMUSG00000020534	Shmt1	1.34736	1.66478e-06
1761	ENSMUSG00000001119	Col6a1	1.8665	1.66556e-06
1762	ENSMUSG00000028797	Tmem234	-1.4232	1.67392e-06
1763	ENSMUSG00000103009	Gm4430	-1.24645	1.68016e-06
1764	ENSMUSG00000025574	Tk1	1.31382	1.71283e-06
1765	ENSMUSG00000001785	Pwp1	1.07783	1.73436e-06
1766	ENSMUSG00000046854	Pip5kl1	-1.83302	1.73444e-06
1767	ENSMUSG00000038255	Neurod2	-1.29668	1.73834e-06
1768	ENSMUSG00000020524	Gria1	-1.35005	1.74335e-06
1769	ENSMUSG00000022771	Ppil2	-1.12646	1.76983e-06
1770	ENSMUSG00000018425	Dhx40	1.08486	1.77735e-06
1771	ENSMUSG00000090272	Mndal	-2.06327	1.78103e-06
1772	ENSMUSG00000012443	Kif11	1.24211	1.79362e-06
1773	ENSMUSG00000000915	Hip1r	-1.08127	1.84341e-06
1774	ENSMUSG00000024151	Msh2	-1.1852	1.84705e-06
1775	ENSMUSG00000031641	Cbr4	-1.2866	1.84705e-06
1776	ENSMUSG00000092074	Dynlt1a	-1.45713	1.85221e-06
1777	ENSMUSG00000025138	Sirt7	1.10515	1.86915e-06
1778	ENSMUSG00000030411	Nova2	-1.17704	1.87193e-06
1779	ENSMUSG00000020736	Nt5c	-1.64415	1.87389e-06
1780	ENSMUSG00000071656	Lrrn4cl	1.41858	1.88474e-06
1781	ENSMUSG00000096255	Dynlt1b	-1.39854	1.88732e-06
1782	ENSMUSG00000030204	Ddx47	1.11191	1.89364e-06
1783	ENSMUSG00000067722	BC003965	-1.68505	1.90947e-06
1784	ENSMUSG00000041975	Mettl8	-1.62661	1.93484e-06
1785	ENSMUSG00000044361	BC024139	-1.80151	1.93946e-06
1786	ENSMUSG00000014599	Csf1	1.51808	1.93981e-06
1787	ENSMUSG00000046027	Stard5	1.12718	1.94233e-06
1788	ENSMUSG00000042616	Oscp1	-1.21604	1.94718e-06
1789	ENSMUSG00000050567	Maml1	1.1712	1.94718e-06
1790	ENSMUSG00000026958	Dpp7	1.18604	1.94799e-06
1791	ENSMUSG00000027843	Ptpn22	2.24998	1.94799e-06
1792	ENSMUSG00000051965	Nanos2	2.28894	1.95202e-06
1793	ENSMUSG00000034663	Bmp2k	1.21423	1.97192e-06
1794	ENSMUSG00000020692	Nle1	1.15219	2.00616e-06
1795	ENSMUSG00000109865	Hspa14	1.09748	2.0071e-06
1796	ENSMUSG00000047259	Mc4r	-1.56978	2.01968e-06
1797	ENSMUSG00000091705	H2-Q2	-1.69991	2.01968e-06
1798	ENSMUSG00000004846	Plod3	1.10774	2.02471e-06
1799	ENSMUSG00000028794	A3galt2	1.8536	2.04477e-06
1800	ENSMUSG00000039349	C130074G19Rik	1.20889	2.05185e-06
1801	ENSMUSG00000053216	Btn2a2	1.82583	2.05185e-06
1802	ENSMUSG00000076617	Ighm	-1.93364	2.05185e-06
1803	ENSMUSG00000035200	Chrnb4	1.86251	2.05959e-06
1804	ENSMUSG00000036561	Ppp6r2	-1.44743	2.05959e-06
1805	ENSMUSG00000029307	Dmp1	-1.53332	2.08938e-06
1806	ENSMUSG00000054423	Cadps	-1.24867	2.09155e-06
1807	ENSMUSG00000000627	Sema4f	-1.17099	2.10219e-06
1808	ENSMUSG00000046312	Myorg	1.48678	2.12793e-06
1809	ENSMUSG00000078676	Casc3	1.1831	2.138e-06
1810	ENSMUSG00000029534	St7	1.13506	2.14444e-06
1811	ENSMUSG00000006215	Zbtb17	1.10084	2.15328e-06
1812	ENSMUSG00000024430	Cabyr	-1.39855	2.15852e-06
1813	ENSMUSG00000102854	C130023A14Rik	-1.79468	2.17122e-06
1814	ENSMUSG00000036298	Slc2a13	-1.26602	2.18336e-06
1815	ENSMUSG00000097610	A930012L18Rik	-1.91727	2.19814e-06
1816	ENSMUSG00000030796	Tead2	1.24895	2.20196e-06
1817	ENSMUSG00000020990	Cdkl1	-1.36452	2.22518e-06
1818	ENSMUSG00000031310	Zmym3	-1.21541	2.23312e-06
1819	ENSMUSG00000020153	Ndufs7	-2.1031	2.24606e-06
1820	ENSMUSG00000033676	Gabrb3	-1.30707	2.24606e-06
1821	ENSMUSG00000056145	AI504432	-1.15191	2.25027e-06
1822	ENSMUSG00000061702	Tmem91	-2.25658	2.25186e-06
1823	ENSMUSG00000030008	Pradc1	-1.58702	2.26747e-06
1824	ENSMUSG00000113309	Gm48408	-2.25266	2.28817e-06
1825	ENSMUSG00000022686	B3gnt5	1.2299	2.28886e-06
1826	ENSMUSG00000079418	Atg4a	1.1764	2.36068e-06
1827	ENSMUSG00000000409	Lck	-1.44243	2.37305e-06
1828	ENSMUSG00000003868	Ruvbl2	1.10708	2.43394e-06
1829	ENSMUSG00000075600	Zc3h3	1.61384	2.43576e-06
1830	ENSMUSG00000020781	Tsen54	1.16353	2.43811e-06
1831	ENSMUSG00000086212	Mkln1os	-1.5596	2.43811e-06
1832	ENSMUSG00000021403	Serpinb9b	2.1129	2.46145e-06
1833	ENSMUSG00000070953	Rabepk	-1.43176	2.46429e-06
1834	ENSMUSG00000019080	Mfsd3	-1.4548	2.47274e-06
1835	ENSMUSG00000049504	Proser1	1.34038	2.49119e-06
1836	ENSMUSG00000045348	Nyap1	-1.09603	2.50939e-06
1837	ENSMUSG00000078897	Gm4724	-1.51338	2.51048e-06
1838	ENSMUSG00000102422	Iqschfp	-1.98105	2.51621e-06
1839	ENSMUSG00000045648	Vwc2l	-1.39011	2.55077e-06
1840	ENSMUSG00000054237	Fra10ac1	-1.41177	2.55133e-06
1841	ENSMUSG00000028100	Nudt17	-1.62424	2.55969e-06
1842	ENSMUSG00000040794	C1qtnf4	-1.91626	2.57073e-06
1843	ENSMUSG00000024038	Ndufv3	-1.91608	2.57149e-06
1844	ENSMUSG00000015291	Gdi1	-1.31787	2.57753e-06
1845	ENSMUSG00000041057	Wdr43	1.11924	2.58785e-06
1846	ENSMUSG00000074635	3110070M22Rik	-1.79861	2.59799e-06
1847	ENSMUSG00000024871	Doc2g	-1.75198	2.59856e-06
1848	ENSMUSG00000019132	BC005537	-1.13949	2.59966e-06
1849	ENSMUSG00000029312	Klhl8	-1.13445	2.59966e-06
1850	ENSMUSG00000002329	Mdp1	-1.70023	2.60378e-06
1851	ENSMUSG00000068742	Cry2	1.31198	2.60919e-06
1852	ENSMUSG00000037151	Lrrc20	-1.10771	2.6266e-06
1853	ENSMUSG00000047897	Ripply2	-2.64095	2.66047e-06
1854	ENSMUSG00000038763	Alpk3	1.79349	2.6651e-06
1855	ENSMUSG00000019146	Cacng2	-1.421	2.6739e-06
1856	ENSMUSG00000013997	Nit1	-1.23824	2.67995e-06
1857	ENSMUSG00000101609	Kcnq1ot1	1.16359	2.69074e-06
1858	ENSMUSG00000040945	Rcc2	1.11669	2.70491e-06
1859	ENSMUSG00000036564	Ndrg4	-1.5425	2.71846e-06
1860	ENSMUSG00000049760	Micos13	-1.52932	2.72128e-06
1861	ENSMUSG00000035835	Plppr3	-1.0606	2.72672e-06
1862	ENSMUSG00000020806	Rhbdf2	1.41439	2.74307e-06
1863	ENSMUSG00000043850	Clrn1	-1.87204	2.74307e-06
1864	ENSMUSG00000046750	Selenov	-2.59271	2.74307e-06
1865	ENSMUSG00000032532	Cck	-2.03454	2.75296e-06
1866	ENSMUSG00000025946	Pth2r	-1.4232	2.76517e-06
1867	ENSMUSG00000034329	Brip1	1.53151	2.78638e-06
1868	ENSMUSG00000020108	Ddit4	1.10835	2.79002e-06
1869	ENSMUSG00000078886	Gm2026	-1.25695	2.79595e-06
1870	ENSMUSG00000029607	Ankrd61	2.06297	2.832e-06
1871	ENSMUSG00000024906	Mus81	-1.26319	2.84775e-06
1872	ENSMUSG00000047786	Lix1	-1.06672	2.85281e-06
1873	ENSMUSG00000046562	Unc119b	1.10421	2.86763e-06
1874	ENSMUSG00000038351	Sgsm2	-1.2884	2.89479e-06
1875	ENSMUSG00000045075	Gm9796	-1.86001	2.90489e-06
1876	ENSMUSG00000070371	Prss36	-1.62823	2.91313e-06
1877	ENSMUSG00000110723	Gm49353	-2.33093	2.92069e-06
1878	ENSMUSG00000053329	Gatd3a	-1.63624	2.92366e-06
1879	ENSMUSG00000026683	Nuf2	1.32614	2.93648e-06
1880	ENSMUSG00000036748	Cuedc2	-1.82215	2.96517e-06
1881	ENSMUSG00000006930	Hap1	-1.11941	2.97191e-06
1882	ENSMUSG00000020134	Peli1	1.14284	2.97817e-06
1883	ENSMUSG00000002107	Celf2	-1.24292	2.9784e-06
1884	ENSMUSG00000016619	Nup50	1.06643	3.00882e-06
1885	ENSMUSG00000022034	Esco2	1.52569	3.00882e-06
1886	ENSMUSG00000039929	Urb1	1.20207	3.02007e-06
1887	ENSMUSG00000021772	Nkiras1	-1.69425	3.02921e-06
1888	ENSMUSG00000029101	Rgs12	1.1504	3.02921e-06
1889	ENSMUSG00000050931	Sgms2	1.19652	3.06146e-06
1890	ENSMUSG00000063889	Crem	1.40844	3.06865e-06
1891	ENSMUSG00000061132	Blnk	1.61131	3.07817e-06
1892	ENSMUSG00000026209	Dnpep	-1.24608	3.08252e-06
1893	ENSMUSG00000082585	Gm15387	-1.5723	3.08812e-06
1894	ENSMUSG00000038047	Haus6	1.33973	3.0885e-06
1895	ENSMUSG00000085037	4933421O10Rik	-1.27471	3.0885e-06
1896	ENSMUSG00000022031	Elp3	-1.05948	3.09463e-06
1897	ENSMUSG00000111990	Gm47033	-1.77644	3.10079e-06
1898	ENSMUSG00000021194	Chga	-1.32549	3.10187e-06
1899	ENSMUSG00000028920	Fbxo42	1.44442	3.10477e-06
1900	ENSMUSG00000043572	Pars2	-1.27702	3.13085e-06
1901	ENSMUSG00000042388	Dlgap3	-1.25536	3.13435e-06
1902	ENSMUSG00000070056	Mfhas1	1.07211	3.14768e-06
1903	ENSMUSG00000070002	Ell	1.2964	3.19579e-06
1904	ENSMUSG00000033906	Zdhhc15	-1.26695	3.24694e-06
1905	ENSMUSG00000079317	Trappc2	-1.70937	3.29191e-06
1906	ENSMUSG00000053716	Dusp7	-1.18819	3.2956e-06
1907	ENSMUSG00000027379	Bub1	1.33485	3.3032e-06
1908	ENSMUSG00000026065	Slc9a4	-1.74326	3.32789e-06
1909	ENSMUSG00000031605	Klhl2	-1.19213	3.3538e-06
1910	ENSMUSG00000020917	Acly	-1.20513	3.38996e-06
1911	ENSMUSG00000024220	Zfp523	-1.14219	3.38996e-06
1912	ENSMUSG00000020439	Smtn	1.40799	3.4251e-06
1913	ENSMUSG00000034156	Tspoap1	-1.46964	3.43228e-06
1914	ENSMUSG00000023277	Twf2	-1.74754	3.44958e-06
1915	ENSMUSG00000061374	Fiz1	1.09155	3.45146e-06
1916	ENSMUSG00000045867	Cradd	-1.71028	3.45521e-06
1917	ENSMUSG00000046378	Asphd1	-1.45468	3.4596e-06
1918	ENSMUSG00000043298	Smco3	-3.02813	3.4747e-06
1919	ENSMUSG00000026841	Fibcd1	-1.14869	3.48215e-06
1920	ENSMUSG00000113701	B230303A05Rik	-1.86166	3.48542e-06
1921	ENSMUSG00000003934	Efnb3	-1.12275	3.4855e-06
1922	ENSMUSG00000024165	Jpt2	1.1212	3.49278e-06
1923	ENSMUSG00000027799	Nbea	-1.5398	3.49882e-06
1924	ENSMUSG00000023940	Sgo1	1.44675	3.58488e-06
1925	ENSMUSG00000029869	Ephb6	-1.3806	3.59032e-06
1926	ENSMUSG00000086606	Gm13205	-2.46625	3.59306e-06
1927	ENSMUSG00000072663	Spef2	1.45172	3.61144e-06
1928	ENSMUSG00000041153	Osgin2	1.09029	3.63125e-06
1929	ENSMUSG00000020599	Rgs9	-1.23335	3.66964e-06
1930	ENSMUSG00000025369	Smarcc2	-1.12985	3.6964e-06
1931	ENSMUSG00000008822	Acyp1	-1.9407	3.73578e-06
1932	ENSMUSG00000020836	Coro6	-1.70401	3.73578e-06
1933	ENSMUSG00000040506	Ambra1	1.51392	3.73578e-06
1934	ENSMUSG00000063060	Sox7	1.42723	3.73578e-06
1935	ENSMUSG00000050244	Heatr1	1.48658	3.78431e-06
1936	ENSMUSG00000021418	Rpp40	-1.33805	3.78893e-06
1937	ENSMUSG00000031708	Tecr	-1.17869	3.79123e-06
1938	ENSMUSG00000029053	Prkcz	-1.0804	3.80523e-06
1939	ENSMUSG00000038301	Snx10	-1.18535	3.80523e-06
1940	ENSMUSG00000019888	Mgat4c	-1.42081	3.8138e-06
1941	ENSMUSG00000069072	Slc7a14	1.36326	3.86243e-06
1942	ENSMUSG00000038718	Pbx3	-1.17426	3.87085e-06
1943	ENSMUSG00000043091	Tuba1c	1.28239	3.87085e-06
1944	ENSMUSG00000022715	Tmem114	-2.6927	3.87433e-06
1945	ENSMUSG00000016194	Hsd11b1	-1.49089	3.88273e-06
1946	ENSMUSG00000050578	Mmp13	2.28539	3.89107e-06
1947	ENSMUSG00000035594	Chrna5	-1.45853	3.90226e-06
1948	ENSMUSG00000042510	AA986860	1.54932	3.91045e-06
1949	ENSMUSG00000038482	Tfdp1	1.04042	3.93989e-06
1950	ENSMUSG00000045248	Med26	1.10963	3.94896e-06
1951	ENSMUSG00000038390	Gpr162	-1.07826	3.95213e-06
1952	ENSMUSG00000038208	Pgap3	-1.28043	3.97249e-06
1953	ENSMUSG00000024067	Dpy30	-1.51112	3.99871e-06
1954	ENSMUSG00000026972	Arrdc1	-1.31133	4.00861e-06
1955	ENSMUSG00000097842	9330104G04Rik	-1.55365	4.01244e-06
1956	ENSMUSG00000003948	Mmd	-1.1904	4.0221e-06
1957	ENSMUSG00000032299	Commd4	-1.73593	4.04849e-06
1958	ENSMUSG00000039065	Atpsckmt	-1.16575	4.05733e-06
1959	ENSMUSG00000000958	Slc7a7	1.68702	4.06206e-06
1960	ENSMUSG00000024070	Prkd3	1.42081	4.13139e-06
1961	ENSMUSG00000049038	Mterf2	-1.40944	4.14644e-06
1962	ENSMUSG00000042489	Clspn	1.26035	4.17886e-06
1963	ENSMUSG00000059325	Hopx	-1.52175	4.19918e-06
1964	ENSMUSG00000002797	Ggct	-1.58245	4.23358e-06
1965	ENSMUSG00000047242	Taf9b	-1.08149	4.26552e-06
1966	ENSMUSG00000062995	Ica1	-1.17797	4.28009e-06
1967	ENSMUSG00000042759	Apobr	1.55295	4.28068e-06
1968	ENSMUSG00000027580	Helz2	2.10656	4.28391e-06
1969	ENSMUSG00000027386	Fbln7	1.25183	4.28459e-06
1970	ENSMUSG00000045312	Lhfpl2	1.21503	4.29096e-06
1971	ENSMUSG00000009894	Snap47	-1.23184	4.3132e-06
1972	ENSMUSG00000015335	Zdhhc12	-1.33653	4.31552e-06
1973	ENSMUSG00000029778	Adcyap1r1	-1.40743	4.31881e-06
1974	ENSMUSG00000053297	AI854703	-1.28616	4.3535e-06
1975	ENSMUSG00000046985	Tapt1	1.04976	4.36551e-06
1976	ENSMUSG00000020495	Smg8	1.16955	4.38313e-06
1977	ENSMUSG00000044934	Zfp367	1.11084	4.38344e-06
1978	ENSMUSG00000078619	Smarcd2	1.11115	4.40236e-06
1979	ENSMUSG00000032754	Slc8b1	1.28701	4.44869e-06
1980	ENSMUSG00000086213	A330040F15Rik	-2.04645	4.46001e-06
1981	ENSMUSG00000003271	Sult2b1	1.30485	4.54321e-06
1982	ENSMUSG00000024378	Stard4	-1.0875	4.54321e-06
1983	ENSMUSG00000072082	Ccnf	1.38138	4.54591e-06
1984	ENSMUSG00000036622	Atp13a2	-1.16878	4.60253e-06
1985	ENSMUSG00000026027	Stradb	-1.08809	4.6037e-06
1986	ENSMUSG00000018554	Ybx2	-1.76229	4.61826e-06
1987	ENSMUSG00000044730	9930104L06Rik	1.06754	4.64284e-06
1988	ENSMUSG00000020882	Cacnb1	-1.07596	4.70789e-06
1989	ENSMUSG00000037363	Letm2	-1.35478	4.71963e-06
1990	ENSMUSG00000022464	Slc38a4	1.98767	4.75284e-06
1991	ENSMUSG00000020811	Wscd1	1.06795	4.78335e-06
1992	ENSMUSG00000027983	Cyp2u1	-1.203	4.79283e-06
1993	ENSMUSG00000050164	Mchr1	-1.1962	4.82696e-06
1994	ENSMUSG00000031875	Cmtm3	1.2671	4.87362e-06
1995	ENSMUSG00000050447	Lypd6	-1.13941	4.88504e-06
1996	ENSMUSG00000052566	Hook2	-1.17972	4.92475e-06
1997	ENSMUSG00000033722	BC034090	1.10171	4.93438e-06
1998	ENSMUSG00000029338	Antxr2	1.4057	4.94384e-06
1999	ENSMUSG00000079110	Capn3	-1.65007	4.96579e-06
[truncated: 3,841 more rows]

## Sheet: pathways
	ID	Description	setSize	enrichmentScore	NES	pvalue	p.adjust	qvalue	rank	leading_edge	core_enrichment	numGenes	rankOrd
mmu04110	mmu04110	Cell cycle - Mus musculus (house mouse)	152	0.513845	2.43421	1e-10	8.6e-09	6.42105e-09	2968	tags=43%, list=20%, signal=34%	18392/23882/67177/105837/27214/27401/12649/17218/23834/77011/12530/22059/73699/17215/17246/17216/71988/12566/19650/105988/76464/13197/72415/12235/242705/67849/67141/226849/12236/18817/12442/67052/104394/229776/17873/20877/69716/12428/22642/18393/22390/21781/268697/22137/12580/17220/20842/17219/320209/12534/21809/218914/12532/12544/50883/218294/17217/12545/12443/26428/71521/12575/12914/12445/107995	65	1
mmu03013	mmu03013	Nucleocytoplasmic transport - Mus musculus (house mouse)	102	0.466071	2.06483	1.42774e-06	3.06964e-05	2.2919e-05	2524	tags=36%, list=17%, signal=30%	19428/59015/226747/13680/100042165/269966/408191/103573/57258/18949/269113/19704/218210/192160/20610/18226/69482/18141/16646/19386/66679/21681/192170/74204/233726/227720/97112/107939/72787/22196/234733/51796/170762/103468/238799/16211/16647	37	2
mmu04115	mmu04115	p53 signaling pathway - Mus musculus (house mouse)	72	0.498461	2.05738	5.87315e-06	0.000118845	8.87336e-05	4143	tags=56%, list=29%, signal=40%	23882/230784/12649/58801/22059/17246/12566/21933/13197/29870/20135/16000/12442/17873/268697/21825/12370/12534/12521/57913/68428/17248/50883/12443/170770/12450/12575/22401/12445/20438/16009/53892/98376/11783/12571/12447/12567/18787/64058/68098	40	3
mmu04064	mmu04064	NF-kappa B signaling pathway - Mus musculus (house mouse)	79	0.466716	1.97225	3.66544e-05	0.000548223	0.000409322	3497	tags=47%, list=24%, signal=36%	23882/20963/234779/17060/13197/171211/12675/245527/217069/240354/17873/18034/16803/117149/12633/19697/66724/11796/22033/266632/21898/57913/19766/22029/22196/22034/19225/18033/17000/53859/14825/230073/21937/18792/21929/15894/68652	37	4
mmu05222	mmu05222	Small cell lung cancer - Mus musculus (house mouse)	88	0.453321	1.96229	2.29564e-05	0.000358954	0.000268007	3894	tags=51%, list=27%, signal=38%	23882/27401/16780/22059/12566/13197/12675/242705/16775/17873/16776/22642/16774/22032/16779/16400/19697/11796/22033/226519/12018/12826/66197/16782/27015/22029/12827/22034/19225/18033/74769/12443/20181/12829/12575/14268/16412/12830/11652/94216/11783/12571/12447/12567/12576	45	5
mmu04512	mmu04512	ECM-receptor interaction - Mus musculus (house mouse)	77	0.461222	1.93638	7.8841e-05	0.00113005	0.000843737	2038	tags=35%, list=14%, signal=30%	21828/16780/12833/16402/12834/81877/20969/12824/12835/241226/22371/104099/21923/192897/16775/12505/16776/16774/15530/21825/16779/16400/21826/226519/12826/16782/12827	27	6
mmu05217	mmu05217	Basal cell carcinoma - Mus musculus (house mouse)	52	0.495521	1.93118	0.000524359	0.00581869	0.00434443	2926	tags=44%, list=20%, signal=35%	15245/22411/23882/22059/12005/13197/14633/12159/14368/24069/17873/16576/12018/27015/14634/14367/319757/14366/21414/93897/57265/12575/21415	23	7
mmu04392	mmu04392	Hippo signaling pathway - multiple species - Mus musculus (house mouse)	26	0.591347	1.92955	0.000934217	0.00945207	0.00705724	3815	tags=65%, list=26%, signal=48%	16475/21676/21677/21678/56289/319710/232157/213391/16798/22601/233651/64010/101543/50523/97064/73246/29806	17	8
mmu04390	mmu04390	Hippo signaling pathway - Mus musculus (house mouse)	138	0.407198	1.90557	8.5609e-06	0.000153001	0.000114236	3983	tags=46%, list=27%, signal=34%	22411/11839/14563/73699/12005/16475/21676/14633/12159/14368/21677/21678/56289/103583/319710/72293/232157/12162/242316/170788/21813/11796/56217/21809/16798/16414/22601/104318/241324/14367/11799/64010/209456/12166/12695/217325/27494/14366/17131/93742/21414/101543/12443/93897/170770/57265/21415/12445/58220/12385/15901/50523/17125/97064/21803/73246/14369/21808/17128/29806/14365/16897/21812/18787	64	9
mmu04151	mmu04151	PI3K-Akt signaling pathway - Mus musculus (house mouse)	282	0.363184	1.87804	6.74792e-08	1.65806e-06	1.23796e-06	2846	tags=32%, list=20%, signal=26%	56636/14186/21828/11839/14573/20963/100039830/15370/18049/16780/13836/12833/16402/16186/12189/12834/22059/73699/22339/12125/17246/12566/12977/13685/81877/24088/11911/74343/12064/12824/14178/12835/231991/12675/241226/19713/16194/22371/14745/104099/21923/16002/226849/16000/192897/16775/16776/74747/16774/14701/17311/21825/16779/16400/74551/19697/21826/11602/226519/53978/12826/75705/15234/21898/20393…	89	10
mmu05144	mmu05144	Malaria - Mus musculus (house mouse)	27	0.562938	1.84385	0.00157673	0.0135599	0.0101243	1967	tags=41%, list=14%, signal=35%	21828/20339/18613/24088/20969/21825/21826/15234/21898/21809/16414	11	11
mmu03008	mmu03008	Ribosome biogenesis in eukaryotes - Mus musculus (house mouse)	72	0.436289	1.80077	0.000275017	0.00363869	0.00271677	3757	tags=54%, list=26%, signal=40%	19428/224092/269470/30877/67619/217995/21771/103573/110816/27993/105372/71340/67973/72515/21453/230737/97112/68147/55989/68272/54364/213895/245474/434234/69237/225348/73674/66932/24128/101592/195434/14113/230082/56488/74778/66711/100019/24127/13000	39	12
mmu05321	mmu05321	Inflammatory bowel disease - Mus musculus (house mouse)	27	0.548595	1.79686	0.00241352	0.01845	0.0137754	2253	tags=44%, list=16%, signal=38%	16175/57765/16476/16186/24088/19885/18018/19697/21898/15979/21809/18033	12	13
mmu04510	mmu04510	Focal adhesion - Mus musculus (house mouse)	188	0.365656	1.79544	1.42804e-05	0.000233926	0.000174657	3738	tags=39%, list=26%, signal=30%	21828/16780/271849/13730/16476/12833/16402/12834/22339/81877/12824/12835/241226/22371/104099/21923/16000/192897/16775/16776/57257/16774/68794/21825/16779/16400/11796/21826/70584/226519/12826/15234/12929/14257/22323/16782/286940/19303/12827/192176/18720/74769/17931/330662/22324/22330/12842/12443/98932/12829/19354/19878/14268/14360/13731/12445/110157/16412/60595/109711/12830/12843/13866/14254/21894…	74	14
mmu04668	mmu04668	TNF signaling pathway - Mus musculus (house mouse)	96	0.404866	1.78655	0.000310002	0.00394965	0.00294894	3497	tags=43%, list=24%, signal=33%	20339/14281/16476/12977/11911/16449/26397/21938/231991/12675/15945/74568/56532/12633/19697/66724/11796/22033/12370/19766/22029/12608/26415/19225/18033/74769/26427/14082/53859/17395/16878/14825/17387/26400/21937/72542/21929/12051/11652/15894/68652	41	15
mmu04657	mmu04657	IL-17 signaling pathway - Mus musculus (house mouse)	64	0.433253	1.77287	0.00101072	0.00980846	0.00732333	2940	tags=41%, list=20%, signal=33%	14282/14281/17386/14283/16476/225724/12675/16478/15945/22032/19697/66724/22033/12370/56489/15568/22034/12608/26415/19225/18033/14082/332110/17395/110809/14825	26	16
mmu05165	mmu05165	Human papillomavirus infection - Mus musculus (house mouse)	289	0.344589	1.77213	7.44569e-07	1.70755e-05	1.27491e-05	3929	tags=37%, list=27%, signal=28%	21828/22411/100039830/110557/16780/19219/12833/15018/16402/12834/22059/73699/22339/17246/12566/13685/19650/81877/16449/12005/12824/12835/231991/12675/241226/22371/14368/104099/21923/226849/192897/16775/103806/16776/15015/12428/16774/74164/26941/21825/16779/16400/19697/21826/56217/226519/12370/12018/12826/56489/14991/237336/21871/16782/19303/12827/64930/14367/17858/19225/18033/74769/12695/26427/21…	108	17
mmu04610	mmu04610	Complement and coagulation cascades - Mus musculus (house mouse)	44	0.473336	1.7659	0.00199816	0.0165272	0.0123398	4785	tags=55%, list=33%, signal=37%	18788/317677/19124/18793/14067/22371/12266/16414/12062/14062/18792/21824/50909/19128/12273/12258/18787/50908/20720/12268/12262/232345/12759/12260	24	18
mmu03440	mmu03440	Homologous recombination - Mus musculus (house mouse)	38	0.490747	1.74075	0.00233164	0.01845	0.0137754	2904	tags=50%, list=20%, signal=40%	623474/12189/237911/19365/268465/74335/12021/21975/19366/19361/233826/225182/235559/57434/67967/12144/19891/12190/18971	19	19
mmu04976	mmu04976	Bile secretion - Mus musculus (house mouse)	47	0.451463	1.71386	0.00386434	0.0255641	0.019087	3216	tags=36%, list=22%, signal=28%	64008/12012/12638/11514/11826/105243/18670/76408/20525/319229/20535/20181/394432/13849/18669/239273/11829	17	20
mmu03015	mmu03015	mRNA surveillance pathway - Mus musculus (house mouse)	91	0.391506	1.70893	0.00105652	0.00980846	0.00732333	3937	tags=38%, list=27%, signal=28%	100039830/381404/56522/73699/13680/18949/19704/226517/226849/192160/18789/225363/56422/21681/192170/233789/74737/269061/103677/234733/51796/229512/24018/241989/433702/326622/74320/76626/14852/56488/54188/66899/67337/432508/17690	35	21
mmu05146	mmu05146	Amoebiasis - Mus musculus (house mouse)	73	0.41356	1.7088	0.00109713	0.00980846	0.00732333	3801	tags=48%, list=26%, signal=36%	20706/16780/14676/24088/20708/16775/16776/16774/11847/12825/16779/19697/226519/12826/21898/21809/16414/16782/12827/18797/18033/74769/22330/12842/12829/14268/14825/60595/109711/12830/12843/21803/94216/21808/20723	35	22
mmu05162	mmu05162	Measles - Mus musculus (house mouse)	105	0.382052	1.69717	0.000734379	0.00789457	0.00589436	4143	tags=46%, list=29%, signal=33%	16175/14281/15511/16476/16186/22059/56417/12566/24088/12675/13666/12487/19697/193740/12370/12018/17698/266632/56489/21898/22034/27103/17858/18033/74769/228607/14082/20851/12443/20850/170770/12445/230073/23961/21929/11652/18036/68652/11783/16391/13000/12571/12447/12567/12576/14130/26409/68098	48	23
mmu04710	mmu04710	Circadian rhythm - Mus musculus (house mouse)	33	0.469596	1.61342	0.0075521	0.0405925	0.0303078	1250	tags=27%, list=9%, signal=25%	18030/12952/18626/18627/19079/225998/19885/12953/103583	9	24
mmu05169	mmu05169	Epstein-Barr virus infection - Mus musculus (house mouse)	164	0.335608	1.59952	0.000491311	0.00563369	0.00420631	4429	tags=44%, list=31%, signal=31%	23882/27401/20963/110557/16476/234779/15018/22059/12125/17060/17246/12566/24088/13197/26397/12675/242705/15945/17873/12505/15015/12428/18034/19697/22033/12370/12018/266632/56489/14991/19766/27015/22034/21354/26415/18033/74769/228607/14082/53859/19664/12443/12575/21355/12445/230073/14972/23961/26400/21929/252870/11652/18036/15894/68652/11783/16391/12571/12447/14999/12567/12576/14964/26409/22030/56…	72	25
mmu04662	mmu04662	B cell receptor signaling pathway - Mus musculus (house mouse)	65	0.390292	1.59446	0.00873715	0.0455391	0.034001	2380	tags=31%, list=16%, signal=26%	12518/14281/20963/16476/234779/17060/12675/18733/16332/240354/18018/57257/19697/14728/18033/74769/18021/22324/26377/240168	20	26
mmu04380	mmu04380	Osteoclast differentiation - Mus musculus (house mouse)	108	0.353853	1.58466	0.00292072	0.0216941	0.0161975	2504	tags=30%, list=17%, signal=25%	16175/14282/14281/14284/20963/14283/16476/234779/17060/12977/12675/18733/16822/16478/17342/18018/18034/21813/19697/15979/14389/232790/14728/22034/11433/26415/18033/246256/74769/20375/53859/18383	32	27
mmu04210	mmu04210	Apoptosis - Mus musculus (house mouse)	121	0.341757	1.56514	0.00341322	0.023483	0.0175332	2723	tags=33%, list=19%, signal=27%	14281/23882/18049/16476/58801/22059/12984/12125/12123/11911/21933/13197/12675/13666/78943/22146/16906/17873/13198/12983/328417/12633/19697/11796/12370/12018/57913/19766/22029/11799/13036/18033/74769/16905/14082/53859/64138/170770/19249/13032	40	28
mmu04350	mmu04350	TGF-beta signaling pathway - Mus musculus (house mouse)	93	0.350106	1.53972	0.00698352	0.0400389	0.0298944	4041	tags=47%, list=28%, signal=34%	23893/14563/73699/19650/16323/207596/12159/20683/104394/434215/21815/12162/242316/21781/15216/21825/22042/21813/14118/228839/268977/21809/20481/12166/17131/209268/17129/12914/269275/15901/17130/17965/66313/17125/68010/21803/11848/21808/17128/13559/14264/19877/21812/230597	44	29
mmu04218	mmu04218	Cellular senescence - Mus musculus (house mouse)	150	0.324904	1.53734	0.00317264	0.022564	0.0168471	3413	tags=38%, list=24%, signal=29%	16175/23882/110557/17865/12649/15018/12530/22059/17246/12566/13685/19650/13197/26397/14235/242705/15257/12442/104394/17873/18018/103583/15015/12428/15574/19367/268697/72568/21813/19697/12534/14991/21809/64930/26415/18033/74769/18021/63873/58800/50883/15259/12443/93759/12575/12193/12445/110157/23871/14972/16009/17164/19744/21803/27354/12334/11652	57	30
mmu05200	mmu05200	Pathways in cancer - Mus musculus (house mouse)	441	0.284546	1.53638	8.44358e-06	0.000153001	0.000114236	3014	tags=30%, list=21%, signal=25%	56636/14186/15245/22411/14281/23882/13983/19218/27401/16780/19219/16476/234779/11514/58801/16186/22059/12984/22339/12125/17246/12566/16449/12005/12394/13197/14178/15368/12675/14633/19713/16194/12159/242705/17979/14745/14368/16002/54485/16000/20683/16775/56289/24069/17873/17342/16776/12428/22642/18034/16169/16774/11863/12983/19361/22032/14701/17311/27412/17390/16779/18805/16400/21813/19697/11796/2…	133	31
mmu05220	mmu05220	Chronic myeloid leukemia - Mus musculus (house mouse)	75	0.369451	1.53374	0.0094593	0.0485672	0.0362619	3962	tags=44%, list=27%, signal=32%	23882/271849/22059/17246/12394/13197/12675/242705/17873/21813/19697/12018/12929/21809/14389/27015/18033/74769/20851/12443/20850/12575/110157/21803/11652/20416/20662/21808/17128/12571/12567/12576/21812	33	32
mmu04060	mmu04060	Cytokine-cytokine receptor interaction - Mus musculus (house mouse)	121	0.333756	1.52849	0.00542099	0.0345337	0.025784	3411	tags=39%, list=24%, signal=30%	16175/17700/21941/18049/14563/320100/23886/16186/12984/12977/21933/16323/213208/21938/12803/16194/12159/21942/245527/16156/15945/27279/12162/16169/242316/12983/21813/107527/15979/21809/12504/12166/17000/29820/18383/14566/14600/269275/16878/14825/100532/16880/20300/21937/66102/21803/16195	47	33
mmu04933	mmu04933	AGE-RAGE signaling pathway in diabetic complications - Mus musculus (house mouse)	91	0.348526	1.52132	0.00812413	0.0429954	0.0321018	3983	tags=46%, list=27%, signal=34%	16175/20339/16476/234779/50490/22339/13058/18018/17390/12825/21813/19697/18712/12826/21809/18802/12827/18797/26415/18033/74769/12842/20851/12443/20850/12829/14268/12830/12843/21824/21803/11652/15894/94216/18753/21808/17128/12567/12576/18799/21812/18787	42	34
mmu04936	mmu04936	Alcoholic liver disease - Mus musculus (house mouse)	108	0.338108	1.51415	0.00587029	0.036716	0.0274134	5119	tags=55%, list=35%, signal=36%	11529/100705/50490/19079/26397/19013/12675/16803/117149/12266/19697/66724/12370/266632/56489/21898/12895/19766/22034/20249/26415/18033/14082/53859/21414/12443/93759/21415/14825/26400/64899/21937/68465/64898/11652/68652/16172/12273/106759/30049/26408/26409/21416/26416/12268/12262/171095/11669/16179/12260/17087/105787/11430/19017/15139/56752/14245/20462/14102	59	35
mmu05206	mmu05206	MicroRNAs in cancer - Mus musculus (house mouse)	153	0.315624	1.49299	0.00241197	0.01845	0.0137754	4006	tags=44%, list=28%, signal=32%	271849/234779/15364/16402/12530/12189/22059/22339/11987/12125/17246/81877/15368/242705/67849/22350/21923/22061/56289/12505/71819/74747/19143/21825/70584/12018/18712/12929/24064/22196/19225/18033/12532/74769/208727/14056/17248/12443/13640/17395/18129/93759/12450/12575/12914/140486/12151/18669/110157/18131/18792/13433/13866/20416/20662/18128/11848/20677/21808/12571/12447/13639/12576/14365/19877/536…	67	36
mmu05202	mmu05202	Transcriptional misregulation in cancer - Mus musculus (house mouse)	132	0.318756	1.47538	0.00469548	0.0304763	0.0227546	3539	tags=39%, list=24%, signal=30%	23882/17349/18627/15364/17355/22059/12455/72949/18124/17246/12394/13197/70439/104156/140780/16000/20683/17873/17342/13198/12428/22642/108829/208266/12580/21813/19697/11796/12018/12606/27015/22029/19126/12608/18033/14030/14048/20375/268996/20474/20181/17395/12575/12151/16009/80859/17125/18792/14254/13714/11908/235320	52	37
mmu03040	mmu03040	Spliceosome - Mus musculus (house mouse)	127	0.321293	1.47388	0.00660984	0.0392032	0.0292704	5261	tags=54%, list=36%, signal=34%	70767/15511/100042165/192159/320632/68981/27366/107701/108121/64340/217207/66921/56070/11834/21681/192170/70052/13204/193740/27967/67465/66585/28035/76479/66810/22185/81898/193116/110809/53317/433702/20630/67439/68592/66642/20638/67229/68183/20222/225027/74351/60321/57317/56215/229279/15381/101943/75062/230596/67959/20382/72047/51810/69878/20383/17149/20637/68879/66877/20462/67996/23983/53817/769…	68	38
mmu05224	mmu05224	Breast cancer - Mus musculus (house mouse)	127	0.318117	1.45931	0.00741714	0.0405925	0.0303078	2997	tags=32%, list=21%, signal=26%	56636/22411/14281/23882/13983/271849/16476/12189/22059/16449/12005/13197/14178/242705/17979/14368/54485/16000/20683/17873/18034/27412/12018/14257/27015/14367/16973/74769/14366/21414/13982/12443/14182/93897/57265/18129/12575/12190/21415/16450/110157	41	39
mmu05203	mmu05203	Viral carcinogenesis - Mus musculus (house mouse)	163	0.30345	1.44712	0.00750015	0.0405925	0.0303078	3108	tags=29%, list=21%, signal=23%	27401/20963/110557/12649/16476/15018/58801/22059/14884/17246/12566/19650/11911/231991/15015/12428/18034/12266/19697/22033/12370/12018/12534/14991/237336/22029/13654/19303/18033/74769/208727/26427/319161/17000/21374/19664/20851/12443/20850/12575/12914/20807/12445/107995/13205/14972/60595/109711	48	40
mmu05166	mmu05166	Human T-cell leukemia virus 1 infection - Mus musculus (house mouse)	190	0.289263	1.42187	0.00603268	0.0369088	0.0275573	3030	tags=31%, list=21%, signal=25%	14281/19428/110557/14283/12649/16476/11514/15018/16186/22059/12566/105988/11911/74343/231991/12675/103573/242705/12236/70461/12442/18018/15015/12428/18034/16169/12580/26406/21813/19697/22695/20525/14991/21809/237336/16414/13654/12504/18033/74769/26427/18021/20375/50883/17000/23872/21374/53859/20851/12443/20850/12575/12914/20807/12445/17701/107995/23871/14972	59	41
mmu00190	mmu00190	Oxidative phosphorylation - Mus musculus (house mouse)	123	-0.609294	-2.65678	1e-10	8.6e-09	6.42105e-09	3792	tags=69%, list=26%, signal=51%	67530/11972/11973/11950/227197/17717/67895/66925/66290/11949/17720/66046/104130/66694/11975/17992/70316/66218/67942/17719/12864/66052/17711/67184/13063/11957/228033/226646/11951/68775/28080/230075/17709/66237/12865/66142/67680/66152/17721/66416/68375/68349/12858/22272/110323/67264/17993/407785/17705/17995/67130/100041273/68194/69875/73834/27425/20463/66377/68342/12867/57423/68198/12857/68197/5951…	85	1
mmu04260	mmu04260	Cardiac muscle contraction - Mus musculus (house mouse)	70	-0.586356	-2.31263	2.52703e-08	7.90273e-07	5.90044e-07	3064	tags=54%, list=21%, signal=43%	11938/66694/11928/12292/11936/12864/81905/17711/17709/12865/66142/66152/12295/12293/12858/12298/22272/110323/21924/12297/20463/12867/20191/12857/110891/17896/12300/110893/17710/12289/66576/54378/12294/15464/66594/140781/56808/319734	38	2
mmu03010	mmu03010	Ribosome - Mus musculus (house mouse)	129	-0.5215	-2.30031	6.55056e-10	4.50679e-08	3.36492e-08	5549	tags=74%, list=38%, signal=46%	121022/19942/68611/16898/319195/27367/67097/20085/65019/19989/64657/107734/68436/20005/20091/77721/353242/27050/68052/20055/19946/20104/76808/26451/76846/110954/66489/19933/56282/19896/20116/64659/22186/75617/20068/16785/20115/268449/19951/94063/19941/270106/57808/19943/67115/67281/20103/27397/19899/19921/27370/66475/67025/56040/20042/14109/67945/20054/68735/94064/57294/20102/20084/20090/66407/10…	96	3
mmu05012	mmu05012	Parkinson disease - Mus musculus (house mouse)	244	-0.481533	-2.29703	1e-10	8.6e-09	6.42105e-09	4234	tags=55%, list=29%, signal=40%	22186/26420/12861/66043/19166/170731/26446/19172/68015/22273/12859/26443/19175/16438/67530/12367/11950/227197/17717/19177/66925/22151/19173/18803/11949/17720/66046/14677/26419/22335/50868/104130/66694/19182/22333/11740/12323/17992/22153/19170/20422/26440/70316/224129/66218/67942/17719/12864/66052/19184/17711/67184/13063/26414/12325/11957/228033/226646/11951/16593/227059/106947/22223/64704/28080/2…	135	4
mmu05020	mmu05020	Prion disease - Mus musculus (house mouse)	237	-0.464944	-2.21151	1e-10	8.6e-09	6.42105e-09	4209	tags=54%, list=29%, signal=39%	26420/12861/66043/26417/19166/26446/19172/22273/12859/26443/19175/16438/17967/67530/12367/11950/227197/17717/19177/66925/14811/22151/19173/11949/17720/66046/26419/22335/104130/66694/19182/22333/11740/17992/22153/19170/12292/20422/26440/70316/66218/67942/17719/12864/66052/19184/12915/17711/67184/13063/26414/11957/228033/226646/11951/16593/28080/230075/19058/17709/20655/12865/66142/67680/66152/1772…	129	5
mmu04723	mmu04723	Retrograde endocannabinoid signaling - Mus musculus (house mouse)	134	-0.496083	-2.19821	6.20089e-09	2.66638e-07	1.99081e-07	3885	tags=64%, list=27%, signal=47%	53623/14704/16438/14681/11515/14395/227197/17717/66066/14802/17720/66046/14677/26419/14682/14702/210044/104130/14706/14697/14693/17992/18751/23945/14401/12292/18798/70316/224129/66218/17719/108071/12286/14397/67184/26414/226646/18796/14708/230075/17721/66416/68375/68349/14403/67264/17993/14800/407785/17995/67130/100041273/68194/69875/66377/68342/14402/18750/68198/14799/14407/68197/595136/68202/17…	86	6
mmu05415	mmu05415	Diabetic cardiomyopathy - Mus musculus (house mouse)	182	-0.466613	-2.14077	8.76927e-10	5.02772e-08	3.75386e-08	3651	tags=51%, list=25%, signal=39%	11950/227197/17717/110854/66925/11949/17720/66046/26419/22335/55951/11938/104130/66694/22333/11740/12323/17992/18751/18798/70316/66218/67942/17719/12864/66052/17711/67184/26414/12325/11957/228033/226646/11951/18796/28080/230075/17709/12865/66142/67680/66152/17721/66416/68375/68349/18762/12858/22272/110323/67264/17993/407785/17705/11739/17995/67130/100041273/68194/69875/22334/20463/66377/68342/704…	93	7
mmu05208	mmu05208	Chemical carcinogenesis - reactive oxygen species - Mus musculus (house mouse)	200	-0.436823	-2.03315	1.50544e-08	5.17871e-07	3.8666e-07	3991	tags=50%, list=28%, signal=37%	14865/22273/12859/26395/15461/67530/26396/14860/11950/227197/17717/16151/13850/66925/171429/11949/17720/66046/26419/22335/50868/104130/66694/22333/11740/17992/70316/66218/67942/11431/17719/12864/17295/66052/17711/67184/26414/11957/228033/226646/11951/14859/28080/230075/17709/20655/12865/66142/67680/66152/17721/66416/68375/68349/12858/12015/22272/110323/67264/17993/384214/407785/17705/11739/17995/…	101	8
mmu05016	mmu05016	Huntington disease - Mus musculus (house mouse)	282	-0.412984	-1.99605	2.84445e-09	1.39785e-07	1.04368e-07	4037	tags=49%, list=28%, signal=36%	245841/26446/19172/22273/69833/13385/12859/26443/53623/19175/16438/67530/56717/12367/11950/227197/17717/19177/14802/66420/59288/66925/22151/19173/53598/11949/17720/66046/56444/26419/22335/14682/69654/67710/104130/66694/19182/22333/11740/17992/22153/19170/20422/26440/18798/70316/66218/67942/225326/17719/108071/12864/66052/19184/17749/17711/67184/13063/26414/11957/228033/226646/11951/16593/18796/29…	138	9
mmu04714	mmu04714	Thermogenesis - Mus musculus (house mouse)	213	-0.423616	-1.99128	5.10414e-08	1.35063e-06	1.00843e-06	4193	tags=53%, list=29%, signal=38%	12861/29861/216739/58988/66043/20587/214663/22273/12859/15461/68185/67530/56717/11515/11950/227197/17717/433256/69702/108099/66925/11949/17720/66046/210044/104130/11465/66694/17992/23945/78070/70316/224129/66218/67942/17719/69487/12864/67892/66052/17711/50721/67184/11957/228033/226646/11951/208501/66359/28080/230075/17709/12865/83766/66142/67680/66152/17721/66416/68375/68349/66379/12858/75597/222…	113	10
mmu04740	mmu04740	Olfactory transduction - Mus musculus (house mouse)	33	-0.576601	-1.96457	0.000429651	0.00509655	0.00380525	2417	tags=48%, list=17%, signal=40%	207728/12325/109689/14708/12313/320129/243634/110891/110893/12314/18574/18573/52589/216869/12322/64337	16	11
mmu04911	mmu04911	Insulin secretion - Mus musculus (house mouse)	68	-0.484779	-1.9036	0.000224999	0.00309598	0.00231156	3247	tags=49%, list=22%, signal=38%	14682/210044/12323/19339/18751/11928/12292/11936/18798/224129/22318/12915/20927/12325/18796/68667/16514/20191/18750/20614/16531/11517/58802/12289/20907/26875/18752/12322/12424/140492/16532/84036/14652	33	12
mmu04929	mmu04929	GnRH secretion - Mus musculus (house mouse)	56	-0.488022	-1.86381	0.000337311	0.0041441	0.00309413	3843	tags=54%, list=27%, signal=40%	26395/16438/15461/26396/242425/14682/18751/12292/18798/22066/54393/58226/109689/18796/22063/15168/12291/16514/18750/239556/12289/22067/18707/23797/114229/216869/18752/140492/84036/16524	30	13
mmu05010	mmu05010	Alzheimer disease - Mus musculus (house mouse)	342	-0.37051	-1.82464	3.64615e-08	1.04523e-06	7.80403e-07	4019	tags=44%, list=28%, signal=32%	26446/66340/19172/212398/22273/12859/26443/26395/19175/16438/15461/67530/56717/26396/12367/68318/11950/227197/17717/19177/16151/11785/66925/14811/22151/19173/11949/17720/66046/26419/22335/14682/15108/11938/104130/66694/19182/22333/11740/17992/22153/19170/12292/20422/26440/234664/18798/70316/66218/67942/225326/17719/108071/12864/66052/19184/17711/67184/13063/26414/11957/228033/226646/11951/16593/2…	150	14
mmu05022	mmu05022	Pathways of neurodegeneration - multiple diseases - Mus musculus (house mouse)	429	-0.359695	-1.81052	7.37266e-09	2.81799e-07	2.10401e-07	4019	tags=42%, list=28%, signal=31%	26446/19172/212398/68015/22273/13385/12859/26443/53623/26395/19175/16438/15461/67530/56717/26396/22065/12367/11950/227197/17717/19177/14802/59288/66925/14811/22151/19173/18803/53598/11949/17720/66046/56444/26419/22335/110616/14682/69654/15108/11938/104130/66694/19182/22333/218460/11740/12323/17992/22153/18751/19170/12292/20422/26440/67790/18798/70316/66218/67942/225326/17719/108071/103199/12864/6…	181	15
mmu03050	mmu03050	Proteasome - Mus musculus (house mouse)	44	-0.487031	-1.7619	0.00111201	0.00980846	0.00732333	5808	tags=66%, list=40%, signal=40%	19179/23996/26442/26445/17463/19185/57296/59029/19167/621823/19166/26446/19172/26443/19175/19177/19173/19182/19170/20422/26440/66537/19184/26444/19186/19188/23997/26441/19171	29	16
mmu04724	mmu04724	Glutamatergic synapse - Mus musculus (house mouse)	102	-0.412108	-1.74738	0.000847785	0.00883752	0.00659839	4309	tags=61%, list=30%, signal=43%	12288/14696/210274/20513/26417/72961/13385/53623/14704/20510/16438/14681/11515/66066/108068/14802/14811/14677/14682/14702/210044/14805/14706/14697/14693/108069/18751/14806/14660/18798/224129/108071/329502/12286/58234/18796/110637/224997/14708/20511/19058/22063/14814/14800/26557/320129/108073/14809/18750/14799/19055/14810/12289/242443/19057/243961/14700/14816/268934/216456/18752/64337	62	17
mmu04961	mmu04961	Endocrine and other factor-regulated calcium reabsorption - Mus musculus (house mouse)	45	-0.474451	-1.72759	0.00362652	0.0244612	0.0182636	2890	tags=47%, list=20%, signal=37%	381290/11515/14682/13429/18751/11928/11936/18798/18796/232910/11771/11941/320707/16591/19228/18750/110891/110893/103967/18752/12307	21	18
mmu04728	mmu04728	Dopaminergic synapse - Mus musculus (house mouse)	118	-0.396329	-1.71973	0.00105268	0.00980846	0.00732333	3885	tags=42%, list=27%, signal=31%	53623/14704/16438/14681/66066/269643/14802/14811/14677/26419/14682/14702/14706/14697/12323/14693/18751/18798/224129/12286/12915/26414/12325/109689/18796/14708/16572/14800/12313/18750/14799/19055/12289/12314/13488/19057/100039815/23797/12287/14700/68566/216869/19049/18752/12322/19094/13489/64337/16524/21823	50	19
mmu04726	mmu04726	Serotonergic synapse - Mus musculus (house mouse)	86	-0.417255	-1.70702	0.00201786	0.0165272	0.0123398	3866	tags=48%, list=27%, signal=35%	14704/26395/16438/15461/14681/15562/12367/66066/14677/14682/14702/15561/14706/14697/14693/18751/14401/12292/81906/18798/224129/329502/12286/18796/14708/15565/22063/14402/18750/216343/11836/12289/12287/14700/15566/18752/140492/11688/64337/15550/16524	41	20
mmu05014	mmu05014	Amyotrophic lateral sclerosis - Mus musculus (house mouse)	335	-0.345749	-1.70241	8.89541e-06	0.000153001	0.000114236	3452	tags=36%, list=24%, signal=28%	59288/66925/14811/22151/19173/53598/11949/17720/66046/56444/69654/104130/11465/66694/19182/22333/218460/17992/22153/18645/19170/20422/26440/67790/70316/66218/67942/225326/17719/103199/12864/56009/66052/15185/19184/17711/67184/13063/11957/228033/226646/11951/16593/11750/29869/28080/18183/230075/20511/19058/17709/20655/12865/66142/67680/66152/17721/26444/66416/68375/68349/12858/50873/12015/16572/22…	122	21
mmu04932	mmu04932	Non-alcoholic fatty liver disease - Mus musculus (house mouse)	137	-0.362598	-1.60229	0.00296402	0.0216941	0.0161975	2739	tags=38%, list=19%, signal=31%	70316/66218/12864/66052/17711/67184/13063/26414/226646/230075/17709/12865/66142/67680/66152/66416/68375/68349/12858/22272/110323/67264/17993/407785/17995/67130/100041273/68194/69875/20463/66377/68342/12867/68198/12857/68197/595136/68202/17710/17991/66916/66576/72900/225887/18707/23797/66091/66594/66495/78330/75406/19094	52	22
mmu04713	mmu04713	Circadian entrainment - Mus musculus (house mouse)	84	-0.38792	-1.59216	0.00695494	0.0400389	0.0298944	3885	tags=54%, list=27%, signal=39%	53623/14704/16438/14681/11515/66066/14802/14811/18628/14677/14682/14702/210044/14706/14697/12323/14693/18751/18798/224129/58226/12325/73086/18796/60596/14708/54195/14814/14800/12291/20190/12313/20191/18750/14799/11517/239556/14810/12289/12314/14700/18752/12322/64337/16524	45	23
mmu04921	mmu04921	Oxytocin signaling pathway - Mus musculus (house mouse)	136	-0.360787	-1.5917	0.00321406	0.022564	0.0168471	3843	tags=41%, list=27%, signal=31%	26395/16438/15461/26396/14681/11515/108099/52163/14677/14682/210044/11465/12323/18751/12292/18798/224129/329502/23938/13712/81905/320207/13631/12325/16515/18796/60596/19058/54195/12295/12293/12298/18019/12297/20190/12313/20191/18750/12326/19055/12300/28240/12289/12314/17260/54378/19057/12294/56808/230899/207565/18752/12322/319734/104709/16524	56	24
mmu04261	mmu04261	Adrenergic signaling in cardiomyocytes - Mus musculus (house mouse)	132	-0.340284	-1.5052	0.0061157	0.0369088	0.0275573	3095	tags=33%, list=21%, signal=26%	210044/11938/12323/11928/12292/11936/18798/224129/20272/81905/320207/12915/12325/73086/18796/12295/12293/12298/11941/21924/320707/12297/12313/58200/11550/20191/18750/110891/17896/12300/110893/12289/12314/54378/12294/100039815/23797/140781/56808/12322/319734/104709/19094/399548	44	25
mmu05017	mmu05017	Spinocerebellar ataxia - Mus musculus (house mouse)	132	-0.337733	-1.49392	0.00728056	0.0405925	0.0303078	4282	tags=43%, list=30%, signal=31%	641340/20513/26420/14169/19166/26446/19172/26443/53623/19175/16438/56717/22065/19177/14811/19173/26419/22335/110616/14682/11938/19182/229906/22333/11740/18751/19170/20422/26440/18798/225326/12286/19184/13063/26414/18796/29869/26444/14814/329015/14800/11739/20190/22334/23997/18750/14799/26441/65115/16504/14810/242443/18707/23797/14816/20743/18752	57	26
