# Supplementary material for: Mitochondrial regulator PGC-1a in neuronal metabolism and brain aging
Source: bioRxiv. 2023 Sep 29:2023.09.29.559526. Preprint. [Version 1] doi: 10.1101/2023.09.29.559526 (PMC10557769; doi:10.1101/2023.09.29.559526)
Supplement: Supplement 16 [file media-16.xlsx]

## Sheet: dose06genes
	Ensembl	logFC	pval	FDR	geneList	logFDR	significance
1	ENSMUSG00000060177	6.92611	1.49923e-30	2.28123e-26	Klk1b22	25.6418	Up sig
2	ENSMUSG00000035168	0.529179	4.61166e-11	2.99144e-07	Tanc1	6.52412	Up sig
3	ENSMUSG00000083405	10.7545	5.89796e-11	2.99144e-07	NA	6.52412	Up sig
4	ENSMUSG00000053706	11.1039	2.92498e-10	1.11266e-06	NA	5.95364	Up sig
5	ENSMUSG00000053930	0.705565	2.31399e-08	7.04194e-05	Shisa6	4.15231	Up sig
6	ENSMUSG00000093954	-0.479716	9.55937e-08	0.000242426	Gm16867	3.61542	Dn sig
7	ENSMUSG00000066687	0.730853	3.75417e-07	0.000743931	Zbtb16	3.12847	Up sig
8	ENSMUSG00000097142	10.7138	4.07592e-07	0.000743931	NA	3.12847	Up sig
9	ENSMUSG00000105703	0.597171	4.40022e-07	0.000743931	NA	3.12847	Up sig
10	ENSMUSG00000054889	2.06275	1.19493e-06	0.00181821	Dsp	2.74036	Up sig
11	ENSMUSG00000086040	0.331957	4.38418e-06	0.00606451	Wipf3	2.2172	Up sig
12	ENSMUSG00000026360	-0.306524	5.49862e-06	0.00697225	Rgs2	2.15663	Dn sig
13	ENSMUSG00000098975	0.618389	9.23049e-06	0.0108039	NA	1.96642	Up sig
14	ENSMUSG00000043557	0.404785	1.17074e-05	0.0127243	Mdga1	1.89537	Up sig
15	ENSMUSG00000028664	0.315816	3.43302e-05	0.0348246	Ephb2	1.45811	Up sig
16	ENSMUSG00000025810	0.381661	4.24719e-05	0.0403907	Nrp1	1.39372	Up sig
17	ENSMUSG00000025348	0.343201	4.89381e-05	0.0409704	Itga7	1.38753	Up sig
18	ENSMUSG00000044708	0.311955	5.11496e-05	0.0409704	Kcnj10	1.38753	Up sig
19	ENSMUSG00000030513	0.333536	5.11591e-05	0.0409704	Pcsk6	1.38753	Up sig
20	ENSMUSG00000096056	0.504432	6.91092e-05	0.0525783	NA	1.27919	not sig
21	ENSMUSG00000041544	0.277235	7.92698e-05	0.0574366	Disp3	1.24081	not sig
22	ENSMUSG00000033316	0.301434	9.41704e-05	0.0651317	Galnt9	1.18621	not sig
23	ENSMUSG00000018334	0.309921	0.000104454	0.0666088	Ksr1	1.17647	not sig
24	ENSMUSG00000025020	0.323563	0.000108863	0.0666088	Slit1	1.17647	not sig
25	ENSMUSG00000066129	0.275165	0.000109439	0.0666088	Kndc1	1.17647	not sig
26	ENSMUSG00000101939	-0.290018	0.000117155	0.068563	NA	1.16391	not sig
27	ENSMUSG00000015217	-0.325047	0.000122584	0.0690826	Hmgb3	1.16063	not sig
28	ENSMUSG00000055540	0.374305	0.000128469	0.0698135	Epha6	1.15606	not sig
29	ENSMUSG00000085148	-0.27622	0.00016247	0.0852463	Mir22hg	1.06932	not sig
30	ENSMUSG00000031821	0.384223	0.00021265	0.107856	Gins2	0.967156	not sig
31	ENSMUSG00000039087	0.53121	0.000225408	0.10994	Rreb1	0.958843	not sig
32	ENSMUSG00000006154	0.818099	0.00023121	0.10994	Eps8l1	0.958843	not sig
33	ENSMUSG00000020183	0.384133	0.000251574	0.113763	Cpm	0.943999	not sig
34	ENSMUSG00000044934	-0.256075	0.000254203	0.113763	Zfp367	0.943999	not sig
35	ENSMUSG00000004328	0.755166	0.000267997	0.114676	Hif3a	0.940527	not sig
36	ENSMUSG00000034040	0.259501	0.000271316	0.114676	Galnt17	0.940527	not sig
37	ENSMUSG00000069833	0.37439	0.000280735	0.11545	Ahnak	0.937604	not sig
38	ENSMUSG00000029478	0.291875	0.000294085	0.117758	Ncor2	0.92901	not sig
39	ENSMUSG00000039221	-0.286064	0.00031118	0.121408	Rpl22l1	0.915753	not sig
40	ENSMUSG00000038648	0.314795	0.000353378	0.134425	Creb3l2	0.87152	not sig
41	ENSMUSG00000032452	0.271465	0.000424371	0.15508	Clstn2	0.809444	not sig
42	ENSMUSG00000038463	0.617477	0.000430683	0.15508	Olfml2b	0.809444	not sig
43	ENSMUSG00000028082	0.397061	0.000438252	0.15508	Sh3d19	0.809444	not sig
44	ENSMUSG00000078202	-0.280373	0.000469298	0.159673	Nrarp	0.79677	not sig
45	ENSMUSG00000045193	-0.283218	0.000472218	0.159673	Cirbp	0.79677	not sig
46	ENSMUSG00000049336	0.296356	0.000515147	0.168029	Tenm2	0.774615	not sig
47	ENSMUSG00000009075	0.612761	0.000519018	0.168029	Cabp7	0.774615	not sig
48	ENSMUSG00000052229	0.229683	0.000544681	0.172664	Gpr17	0.762799	not sig
49	ENSMUSG00000027490	-0.308788	0.000556983	0.17296	E2f1	0.762054	not sig
50	ENSMUSG00000097428	-0.28795	0.000577903	0.174795	NA	0.757471	not sig
51	ENSMUSG00000054477	0.280896	0.000585866	0.174795	Kcnn2	0.757471	not sig
52	ENSMUSG00000041577	0.451195	0.000606724	0.175077	Prelp	0.756772	not sig
53	ENSMUSG00000097789	0.431791	0.000609823	0.175077	Ctxnd1	0.756772	not sig
54	ENSMUSG00000091898	-0.538061	0.000648605	0.182763	Tnnc1	0.738113	not sig
55	ENSMUSG00000025931	0.223351	0.000692925	0.191701	Paqr8	0.717376	not sig
56	ENSMUSG00000020374	-0.265031	0.000789604	0.214547	Rasgef1c	0.668478	not sig
57	ENSMUSG00000040624	0.560819	0.000913319	0.240817	Plekhg1	0.618313	not sig
58	ENSMUSG00000025006	0.239887	0.000923731	0.240817	Sorbs1	0.618313	not sig
59	ENSMUSG00000036545	0.324486	0.000933767	0.240817	Adamts2	0.618313	not sig
60	ENSMUSG00000038894	0.301639	0.000956361	0.242533	Irs2	0.615229	not sig
61	ENSMUSG00000024990	-0.317036	0.000975641	0.243366	Rbp4	0.613739	not sig
62	ENSMUSG00000040711	0.261017	0.0010421	0.255469	Sh3pxd2b	0.592662	not sig
63	ENSMUSG00000048148	0.220361	0.00105774	0.255469	Nwd1	0.592662	not sig
64	ENSMUSG00000029819	-0.253799	0.00107948	0.256647	Npy	0.590664	not sig
65	ENSMUSG00000016239	0.364612	0.00110769	0.259302	Lonrf3	0.586193	not sig
66	ENSMUSG00000020614	0.295547	0.00121387	0.276977	Fam20a	0.557556	not sig
67	ENSMUSG00000031167	-0.270711	0.0012196	0.276977	Rbm3	0.557556	not sig
68	ENSMUSG00000042757	0.238815	0.00137075	0.304226	Tmem108	0.516804	not sig
69	ENSMUSG00000021959	0.253312	0.00137957	0.304226	Lats2	0.516804	not sig
70	ENSMUSG00000081058	0.617091	0.00141025	0.306548	H3c15	0.513502	not sig
71	ENSMUSG00000042286	0.345603	0.00145228	0.311238	Stab1	0.506907	not sig
72	ENSMUSG00000095552	0.83476	0.00153645	0.317008	NA	0.498929	not sig
73	ENSMUSG00000040836	0.450763	0.00156133	0.317008	Gpr161	0.498929	not sig
74	ENSMUSG00000024968	-0.25141	0.00156922	0.317008	Rcor2	0.498929	not sig
75	ENSMUSG00000104806	0.784098	0.00157812	0.317008	NA	0.498929	not sig
76	ENSMUSG00000030583	0.270138	0.00158434	0.317008	Sipa1l3	0.498929	not sig
77	ENSMUSG00000079470	0.376573	0.00160421	0.317008	Utp14b	0.498929	not sig
78	ENSMUSG00000033697	0.218719	0.00164336	0.320582	Arhgap39	0.494061	not sig
79	ENSMUSG00000021340	0.219941	0.00174448	0.331518	Gpld1	0.479493	not sig
80	ENSMUSG00000042331	0.18551	0.0017619	0.331518	Specc1	0.479493	not sig
81	ENSMUSG00000020848	0.302084	0.00176478	0.331518	Doc2b	0.479493	not sig
82	ENSMUSG00000084842	0.250613	0.00183831	0.341119	NA	0.467094	not sig
83	ENSMUSG00000035275	0.231548	0.00189832	0.347848	Raver2	0.45861	not sig
84	ENSMUSG00000001995	0.195391	0.00192598	0.347848	Sipa1l2	0.45861	not sig
85	ENSMUSG00000017754	0.239583	0.00194316	0.347848	Pltp	0.45861	not sig
86	ENSMUSG00000049744	-0.305669	0.00199762	0.35319	Arhgap15	0.451991	not sig
87	ENSMUSG00000109404	0.555702	0.00203309	0.35319	NA	0.451991	not sig
88	ENSMUSG00000030607	0.488033	0.00204263	0.35319	Acan	0.451991	not sig
89	ENSMUSG00000026322	0.542456	0.00206666	0.35333	Htr4	0.45182	not sig
90	ENSMUSG00000047216	0.378528	0.00222061	0.371835	Cdh19	0.42965	not sig
91	ENSMUSG00000058492	-0.806963	0.00225028	0.371835	Scp2-ps2	0.42965	not sig
92	ENSMUSG00000032289	0.512855	0.0022833	0.371835	Thsd4	0.42965	not sig
93	ENSMUSG00000069662	-0.230849	0.00228666	0.371835	Marcks	0.42965	not sig
94	ENSMUSG00000021377	-0.18554	0.00229709	0.371835	Dek	0.42965	not sig
95	ENSMUSG00000101249	0.357784	0.00235069	0.376507	NA	0.424227	not sig
96	ENSMUSG00000058153	0.2154	0.00238327	0.377714	Sez6l	0.422837	not sig
97	ENSMUSG00000021097	0.320124	0.00240788	0.377714	Clmn	0.422837	not sig
98	ENSMUSG00000023106	-0.201972	0.00247934	0.384207	Denr	0.415435	not sig
99	ENSMUSG00000073878	-0.349615	0.00250224	0.384207	Gm13304	0.415435	not sig
100	ENSMUSG00000114133	-0.256356	0.0025413	0.384207	Btf3l4	0.415435	not sig
101	ENSMUSG00000048001	-0.282378	0.00256601	0.384207	Hes5	0.415435	not sig
102	ENSMUSG00000067578	0.263891	0.00258001	0.384207	Cbln4	0.415435	not sig
103	ENSMUSG00000104063	0.234922	0.00260077	0.384207	Pcdhgb7	0.415435	not sig
104	ENSMUSG00000027878	0.294721	0.00268681	0.3931	Notch2	0.405497	not sig
105	ENSMUSG00000021702	0.691954	0.00271761	0.39382	Thbs4	0.404702	not sig
106	ENSMUSG00000112241	0.836326	0.00285491	0.409815	NA	0.387412	not sig
107	ENSMUSG00000074591	0.554104	0.00290878	0.409934	Ankub1	0.387286	not sig
108	ENSMUSG00000113061	-0.331774	0.00292369	0.409934	Rps18-ps5	0.387286	not sig
109	ENSMUSG00000050505	0.422462	0.00293657	0.409934	Pcdh20	0.387286	not sig
110	ENSMUSG00000055320	0.374535	0.00298947	0.413525	Tead1	0.383498	not sig
111	ENSMUSG00000030421	-0.179142	0.00303839	0.413579	Uri1	0.383442	not sig
112	ENSMUSG00000024940	0.220994	0.00304422	0.413579	Ltbp3	0.383442	not sig
113	ENSMUSG00000052301	-0.210093	0.0030916	0.416299	Doc2a	0.380595	not sig
114	ENSMUSG00000028007	-0.262089	0.00314516	0.419796	Snx7	0.376961	not sig
115	ENSMUSG00000026185	0.229243	0.00324836	0.429177	Igfbp5	0.367364	not sig
116	ENSMUSG00000022231	0.317395	0.00329659	0.429177	Sema5a	0.367364	not sig
117	ENSMUSG00000066036	0.25982	0.00330006	0.429177	Ubr4	0.367364	not sig
118	ENSMUSG00000036098	0.249113	0.00338491	0.435447	Myrf	0.361064	not sig
119	ENSMUSG00000058258	-0.223489	0.00342674	0.435447	Idi1	0.361064	not sig
120	ENSMUSG00000010175	0.382706	0.00343493	0.435447	Prox1	0.361064	not sig
121	ENSMUSG00000025981	-0.225838	0.00349123	0.435447	Coq10b	0.361064	not sig
122	ENSMUSG00000085586	-0.237278	0.00349136	0.435447	NA	0.361064	not sig
123	ENSMUSG00000027335	0.236163	0.00353609	0.436686	Adra1d	0.35983	not sig
124	ENSMUSG00000021972	0.242069	0.0035695	0.436686	Hmbox1	0.35983	not sig
125	ENSMUSG00000022708	0.487886	0.00359927	0.436686	Zbtb20	0.35983	not sig
126	ENSMUSG00000024256	-0.324725	0.00361609	0.436686	Adcyap1	0.35983	not sig
127	ENSMUSG00000050549	-0.440767	0.00374881	0.447168	Fam241a	0.349529	not sig
128	ENSMUSG00000020644	-0.220479	0.00376605	0.447168	Id2	0.349529	not sig
129	ENSMUSG00000040260	0.222125	0.00379106	0.447168	Daam2	0.349529	not sig
130	ENSMUSG00000001143	0.192577	0.00383717	0.449126	Lman2l	0.347632	not sig
131	ENSMUSG00000072294	0.310074	0.00388066	0.450749	Klf12	0.346065	not sig
132	ENSMUSG00000074305	0.292785	0.00404804	0.459532	Peak1	0.337684	not sig
133	ENSMUSG00000026354	1.12158	0.00405022	0.459532	Lct	0.337684	not sig
134	ENSMUSG00000054640	0.23356	0.0040662	0.459532	Slc8a1	0.337684	not sig
135	ENSMUSG00000034751	0.240245	0.00409424	0.459532	Mast4	0.337684	not sig
136	ENSMUSG00000020431	0.283681	0.00411988	0.459532	Adcy1	0.337684	not sig
137	ENSMUSG00000031780	-0.669798	0.00415575	0.459532	Ccl17	0.337684	not sig
138	ENSMUSG00000025912	-0.314205	0.00419016	0.459532	Mybl1	0.337684	not sig
139	ENSMUSG00000026342	-0.21671	0.00419788	0.459532	Slc35f5	0.337684	not sig
140	ENSMUSG00000026986	-0.202534	0.00432153	0.462078	Hnmt	0.335285	not sig
141	ENSMUSG00000044254	-0.581607	0.00435257	0.462078	Pcsk9	0.335285	not sig
142	ENSMUSG00000024072	-0.192002	0.00435545	0.462078	Yipf4	0.335285	not sig
143	ENSMUSG00000063972	0.312377	0.00436443	0.462078	Nr6a1	0.335285	not sig
144	ENSMUSG00000046567	-0.231263	0.00437379	0.462078	4930430F08Rik	0.335285	not sig
145	ENSMUSG00000056752	0.439703	0.00440335	0.462078	Dnah9	0.335285	not sig
146	ENSMUSG00000022957	0.202562	0.00451179	0.470215	Itsn1	0.327704	not sig
147	ENSMUSG00000033871	0.315944	0.00472231	0.486482	Ppargc1b	0.312933	not sig
148	ENSMUSG00000022799	0.250905	0.00473182	0.486482	Arhgap31	0.312933	not sig
149	ENSMUSG00000041674	-0.685696	0.00479663	0.489836	BC006965	0.309949	not sig
150	ENSMUSG00000057858	-0.22897	0.00490541	0.497136	Fam204a	0.303525	not sig
151	ENSMUSG00000078234	0.234998	0.00493346	0.497136	Klhdc7a	0.303525	not sig
152	ENSMUSG00000097971	0.26244	0.00502265	0.499583	NA	0.301392	not sig
153	ENSMUSG00000025823	0.209259	0.00503414	0.499583	Pdia4	0.301392	not sig
154	ENSMUSG00000055485	0.245129	0.00505625	0.499583	Soga1	0.301392	not sig
155	ENSMUSG00000036377	0.219418	0.0051062	0.501264	Cracd	0.299934	not sig
156	ENSMUSG00000025170	-0.191316	0.00518999	0.506224	Rab40b	0.295657	not sig
157	ENSMUSG00000030616	-0.173321	0.00530047	0.513707	Sytl2	0.289285	not sig
158	ENSMUSG00000066880	-0.187651	0.00539688	0.51974	Zfp617	0.284214	not sig
159	ENSMUSG00000031376	0.219558	0.00548994	0.525376	Atp2b3	0.279529	not sig
160	ENSMUSG00000035877	0.209357	0.00556317	0.525631	Zhx3	0.279319	not sig
161	ENSMUSG00000055866	0.338861	0.00557371	0.525631	Per2	0.279319	not sig
162	ENSMUSG00000021556	0.280408	0.00561927	0.525631	Golm1	0.279319	not sig
163	ENSMUSG00000032940	-0.292982	0.00563077	0.525631	Rbm11	0.279319	not sig
164	ENSMUSG00000017724	-0.296851	0.0057552	0.530772	Etv4	0.275092	not sig
165	ENSMUSG00000029287	0.278193	0.00578896	0.530772	Tgfbr3	0.275092	not sig
166	ENSMUSG00000075334	-0.234821	0.00596215	0.530772	Rprm	0.275092	not sig
167	ENSMUSG00000030237	-0.192694	0.00597153	0.530772	Slco1a4	0.275092	not sig
168	ENSMUSG00000056771	0.414764	0.00599121	0.530772	NA	0.275092	not sig
169	ENSMUSG00000020396	0.182605	0.0060112	0.530772	Nefh	0.275092	not sig
170	ENSMUSG00000025324	0.297967	0.00604031	0.530772	Atp10a	0.275092	not sig
171	ENSMUSG00000021643	-0.315772	0.00605688	0.530772	Serf1	0.275092	not sig
172	ENSMUSG00000021676	0.298521	0.0061051	0.530772	Iqgap2	0.275092	not sig
173	ENSMUSG00000038178	0.17356	0.00611829	0.530772	Slc43a2	0.275092	not sig
174	ENSMUSG00000072676	-0.479987	0.0061186	0.530772	Tmem254	0.275092	not sig
175	ENSMUSG00000021867	-0.479987	0.00612368	0.530772	NA	0.275092	not sig
176	ENSMUSG00000048960	0.247451	0.00613931	0.530772	Prex2	0.275092	not sig
177	ENSMUSG00000027508	0.226536	0.00619003	0.531612	Pag1	0.274405	not sig
178	ENSMUSG00000075012	-0.186565	0.00625759	0.531612	Fjx1	0.274405	not sig
179	ENSMUSG00000054383	-0.307747	0.00626998	0.531612	Pnma1	0.274405	not sig
180	ENSMUSG00000039530	-0.180394	0.00628879	0.531612	NA	0.274405	not sig
181	ENSMUSG00000071176	0.205678	0.00634319	0.532296	Arhgef10	0.273847	not sig
182	ENSMUSG00000020961	0.271603	0.00636684	0.532296	Ston2	0.273847	not sig
183	ENSMUSG00000025558	0.208335	0.0065888	0.541129	Dock9	0.266699	not sig
184	ENSMUSG00000083380	-0.258351	0.00671778	0.541129	Ndufb4c	0.266699	not sig
185	ENSMUSG00000098374	0.256305	0.00674614	0.541129	NA	0.266699	not sig
186	ENSMUSG00000039671	0.197009	0.00675829	0.541129	Zmynd8	0.266699	not sig
187	ENSMUSG00000029765	0.270297	0.00677585	0.541129	Plxna4	0.266699	not sig
188	ENSMUSG00000031024	0.218872	0.00678233	0.541129	Dennd2b	0.266699	not sig
189	ENSMUSG00000054027	0.203117	0.00681012	0.541129	Nt5dc3	0.266699	not sig
190	ENSMUSG00000029313	0.267396	0.00682662	0.541129	Aff1	0.266699	not sig
191	ENSMUSG00000023805	0.182002	0.00685082	0.541129	Synj2	0.266699	not sig
192	ENSMUSG00000005580	0.241252	0.00688515	0.541129	Adcy9	0.266699	not sig
193	ENSMUSG00000028542	0.199079	0.0068949	0.541129	Slc6a9	0.266699	not sig
194	ENSMUSG00000029780	-0.187301	0.00689926	0.541129	Nt5c3	0.266699	not sig
195	ENSMUSG00000026193	0.278761	0.00696246	0.543286	Fn1	0.264972	not sig
196	ENSMUSG00000020422	0.17877	0.00702091	0.545052	Tns3	0.263562	not sig
197	ENSMUSG00000024066	0.435686	0.00719515	0.555743	Xdh	0.255126	not sig
198	ENSMUSG00000020524	0.191628	0.00744093	0.567911	Gria1	0.24572	not sig
199	ENSMUSG00000003814	0.185949	0.00746211	0.567911	Calr	0.24572	not sig
200	ENSMUSG00000032741	0.179696	0.0074836	0.567911	Tpcn1	0.24572	not sig
201	ENSMUSG00000048126	0.530937	0.00750198	0.567911	Col6a3	0.24572	not sig
202	ENSMUSG00000034853	0.183937	0.00755463	0.569066	Acot11	0.244837	not sig
203	ENSMUSG00000102234	0.596817	0.0078274	0.584192	NA	0.233444	not sig
204	ENSMUSG00000038766	0.291628	0.00786566	0.584192	Gabpb2	0.233444	not sig
205	ENSMUSG00000033955	0.18592	0.00794468	0.584192	Tnks1bp1	0.233444	not sig
206	ENSMUSG00000026065	1.03579	0.00799178	0.584192	Slc9a4	0.233444	not sig
207	ENSMUSG00000036907	0.755568	0.00801013	0.584192	C1ql2	0.233444	not sig
208	ENSMUSG00000036606	0.198059	0.00802162	0.584192	Plxnb2	0.233444	not sig
209	ENSMUSG00000052632	0.189411	0.0080242	0.584192	Asap2	0.233444	not sig
210	ENSMUSG00000078958	-0.282843	0.00810125	0.586993	Atp6ap1l	0.231367	not sig
211	ENSMUSG00000002250	0.187112	0.0082659	0.596085	Ppard	0.224692	not sig
212	ENSMUSG00000052387	0.310733	0.00846725	0.607725	Trpm3	0.216293	not sig
213	ENSMUSG00000056427	0.247576	0.00859205	0.613787	Slit3	0.211982	not sig
214	ENSMUSG00000028134	-0.151523	0.00863616	0.614055	Ptbp2	0.211792	not sig
215	ENSMUSG00000016128	0.292681	0.00872588	0.617548	Stard13	0.209329	not sig
216	ENSMUSG00000013076	0.308456	0.00894355	0.629639	Amotl1	0.200908	not sig
217	ENSMUSG00000037010	0.22618	0.00901383	0.629639	Apln	0.200908	not sig
218	ENSMUSG00000051599	0.479056	0.00905138	0.629639	Pcdhb2	0.200908	not sig
219	ENSMUSG00000001741	0.690933	0.00906223	0.629639	Il16	0.200908	not sig
220	ENSMUSG00000103472	0.277356	0.00926554	0.63894	Pcdhga7	0.19454	not sig
221	ENSMUSG00000063172	-0.33939	0.00928008	0.63894	Ift25	0.19454	not sig
222	ENSMUSG00000022362	-0.667796	0.00935083	0.640911	NA	0.193202	not sig
223	ENSMUSG00000022679	-0.17	0.00968891	0.659067	Mpv17l	0.18107	not sig
224	ENSMUSG00000039835	0.193753	0.00973963	0.659067	Nhsl1	0.18107	not sig
225	ENSMUSG00000029695	0.335986	0.00974567	0.659067	Aass	0.18107	not sig
226	ENSMUSG00000026443	0.162269	0.0098109	0.660543	Lrrn2	0.180099	not sig
227	ENSMUSG00000037426	0.155733	0.00991943	0.66233	Depdc5	0.178926	not sig
228	ENSMUSG00000036890	-0.19025	0.00995299	0.66233	Gtdc1	0.178926	not sig
229	ENSMUSG00000073433	-0.197414	0.0099975	0.66233	Arhgdig	0.178926	not sig
230	ENSMUSG00000030340	0.365558	0.0100116	0.66233	Scnn1a	0.178926	not sig
231	ENSMUSG00000037341	0.277277	0.0100653	0.663001	Slc9a7	0.178486	not sig
232	ENSMUSG00000039852	0.222702	0.0101856	0.668037	Rere	0.175199	not sig
233	ENSMUSG00000051262	0.357419	0.0105203	0.687028	Nat8f3	0.163026	not sig
234	ENSMUSG00000026049	-0.354	0.0106098	0.688599	Tex30	0.162033	not sig
235	ENSMUSG00000036422	0.207778	0.0106711	0.688599	Pcdh8	0.162033	not sig
236	ENSMUSG00000033327	0.438351	0.0106802	0.688599	Tnxb	0.162033	not sig
237	ENSMUSG00000031530	0.290969	0.010755	0.689357	Dusp4	0.161556	not sig
238	ENSMUSG00000028909	0.197353	0.0107864	0.689357	Ptpru	0.161556	not sig
239	ENSMUSG00000030527	0.210638	0.010863	0.689357	Crtc3	0.161556	not sig
240	ENSMUSG00000074892	0.192464	0.0108731	0.689357	B3galt5	0.161556	not sig
241	ENSMUSG00000038132	-0.202876	0.0110052	0.691383	Rbm24	0.160281	not sig
242	ENSMUSG00000028433	0.166736	0.011042	0.691383	Ubap2	0.160281	not sig
243	ENSMUSG00000040761	0.253198	0.0110857	0.691383	Spen	0.160281	not sig
244	ENSMUSG00000027709	0.234464	0.0111524	0.691383	Mccc1	0.160281	not sig
245	ENSMUSG00000034227	0.48185	0.0111702	0.691383	Foxj1	0.160281	not sig
246	ENSMUSG00000038517	0.177855	0.0112375	0.691383	Tbkbp1	0.160281	not sig
247	ENSMUSG00000048489	-0.504329	0.0112709	0.691383	Depp1	0.160281	not sig
248	ENSMUSG00000024378	-0.162996	0.0113022	0.691383	Stard4	0.160281	not sig
249	ENSMUSG00000012609	0.164342	0.011314	0.691383	Ttll5	0.160281	not sig
250	ENSMUSG00000029838	-0.208556	0.0115471	0.701317	Ptn	0.154086	not sig
251	ENSMUSG00000034055	0.20251	0.0115688	0.701317	Phka1	0.154086	not sig
252	ENSMUSG00000061086	-0.280433	0.0116583	0.702305	Myl4	0.153474	not sig
253	ENSMUSG00000045980	0.193202	0.0116774	0.702305	Tmem104	0.153474	not sig
254	ENSMUSG00000034936	-0.21534	0.0117635	0.704698	Arl4d	0.151997	not sig
255	ENSMUSG00000048701	0.184428	0.0119017	0.708097	Ccdc6	0.149907	not sig
256	ENSMUSG00000041187	0.342467	0.0119133	0.708097	Prkd2	0.149907	not sig
257	ENSMUSG00000053646	0.170219	0.0120858	0.710884	Plxnb1	0.148201	not sig
258	ENSMUSG00000021366	0.237144	0.0121422	0.710884	Hivep1	0.148201	not sig
259	ENSMUSG00000022681	-0.179945	0.012147	0.710884	Ntan1	0.148201	not sig
260	ENSMUSG00000038244	0.213319	0.0121471	0.710884	Mical2	0.148201	not sig
261	ENSMUSG00000031565	0.162333	0.0122059	0.711551	Fgfr1	0.147794	not sig
262	ENSMUSG00000029174	0.17046	0.0122765	0.711551	Tbc1d1	0.147794	not sig
263	ENSMUSG00000021537	-0.163087	0.0122988	0.711551	Cetn3	0.147794	not sig
264	ENSMUSG00000027544	0.254725	0.0123715	0.713047	Nfatc2	0.146882	not sig
265	ENSMUSG00000004677	0.256077	0.0124855	0.713988	Myo9b	0.146309	not sig
266	ENSMUSG00000038872	0.422435	0.0124935	0.713988	Zfhx3	0.146309	not sig
267	ENSMUSG00000024053	0.358677	0.0125286	0.713988	Emilin2	0.146309	not sig
268	ENSMUSG00000027748	0.2373	0.0125825	0.714387	Trpc4	0.146066	not sig
269	ENSMUSG00000033792	0.377452	0.0127306	0.717981	Atp7a	0.143887	not sig
270	ENSMUSG00000031239	-0.177878	0.0127412	0.717981	Itm2a	0.143887	not sig
271	ENSMUSG00000039037	0.172569	0.0128518	0.717981	St6galnac5	0.143887	not sig
272	ENSMUSG00000037364	0.161781	0.0129491	0.717981	Srrt	0.143887	not sig
273	ENSMUSG00000037843	-0.200354	0.0129548	0.717981	Vstm2l	0.143887	not sig
274	ENSMUSG00000026841	0.526686	0.0130028	0.717981	Fibcd1	0.143887	not sig
275	ENSMUSG00000028222	-0.172476	0.0130323	0.717981	Calb1	0.143887	not sig
276	ENSMUSG00000025207	0.271238	0.0130702	0.717981	Sema4g	0.143887	not sig
277	ENSMUSG00000007415	-0.155045	0.0130705	0.717981	Gatad1	0.143887	not sig
278	ENSMUSG00000008734	0.165045	0.0131448	0.719463	Gprc5b	0.142992	not sig
279	ENSMUSG00000089862	-0.170314	0.013325	0.722783	Umad1	0.140992	not sig
280	ENSMUSG00000076498	-0.3235	0.013343	0.722783	Trbc2	0.140992	not sig
281	ENSMUSG00000028532	0.268926	0.0133479	0.722783	Cachd1	0.140992	not sig
282	ENSMUSG00000035298	-0.419306	0.0134533	0.725907	Klhl35	0.139119	not sig
283	ENSMUSG00000048078	0.194985	0.0135337	0.726215	Tenm4	0.138935	not sig
284	ENSMUSG00000020262	0.184926	0.0136172	0.726215	Adarb1	0.138935	not sig
285	ENSMUSG00000013275	0.174298	0.0136405	0.726215	Slc41a1	0.138935	not sig
286	ENSMUSG00000033740	0.367828	0.0136499	0.726215	St18	0.138935	not sig
287	ENSMUSG00000030530	0.159579	0.0137157	0.72717	Furin	0.138364	not sig
288	ENSMUSG00000029701	0.185959	0.0137665	0.727327	Rbm28	0.13827	not sig
289	ENSMUSG00000030894	0.156039	0.0139534	0.734656	Tpp1	0.133916	not sig
290	ENSMUSG00000029836	-0.155971	0.0140255	0.735902	Cbx3	0.13318	not sig
291	ENSMUSG00000043279	0.285225	0.014161	0.736226	Trim56	0.132989	not sig
292	ENSMUSG00000109890	-0.464219	0.014167	0.736226	AU023762	0.132989	not sig
293	ENSMUSG00000058441	0.156998	0.0142678	0.736226	Panx2	0.132989	not sig
294	ENSMUSG00000033762	0.505216	0.0142844	0.736226	Recql4	0.132989	not sig
295	ENSMUSG00000057286	0.32714	0.0143024	0.736226	St6galnac2	0.132989	not sig
296	ENSMUSG00000039081	0.33931	0.014322	0.736226	Zfp503	0.132989	not sig
297	ENSMUSG00000021903	0.342086	0.0145215	0.743971	Galnt15	0.128444	not sig
298	ENSMUSG00000038056	0.234507	0.014636	0.747319	Kmt2c	0.126494	not sig
299	ENSMUSG00000006715	-0.330343	0.014847	0.753846	Gmnn	0.122717	not sig
300	ENSMUSG00000019947	0.188858	0.0148629	0.753846	Arid5b	0.122717	not sig
301	ENSMUSG00000039911	0.232926	0.0149187	0.753903	Spsb1	0.122685	not sig
302	ENSMUSG00000001229	0.155227	0.0149631	0.753903	Dpp9	0.122685	not sig
303	ENSMUSG00000072969	-0.159493	0.0151089	0.758738	Armcx5	0.119908	not sig
304	ENSMUSG00000027577	0.190458	0.0152369	0.7608	Chrna4	0.11873	not sig
305	ENSMUSG00000033773	-0.178731	0.0152854	0.7608	Rpap2	0.11873	not sig
306	ENSMUSG00000041836	0.165472	0.0154504	0.7608	Ptpre	0.11873	not sig
307	ENSMUSG00000062785	0.201107	0.0155315	0.7608	Kcnc3	0.11873	not sig
308	ENSMUSG00000025473	0.505187	0.0155479	0.7608	Adam8	0.11873	not sig
309	ENSMUSG00000033083	0.219393	0.0155668	0.7608	Tbc1d4	0.11873	not sig
310	ENSMUSG00000032514	0.693131	0.0156	0.7608	Ttc21a	0.11873	not sig
311	ENSMUSG00000026095	-0.172217	0.015645	0.7608	Asnsd1	0.11873	not sig
312	ENSMUSG00000023460	-0.155746	0.0156755	0.7608	Rab12	0.11873	not sig
313	ENSMUSG00000025475	0.177535	0.0157118	0.7608	Adgra1	0.11873	not sig
314	ENSMUSG00000102692	0.396919	0.0157476	0.7608	Dchs2	0.11873	not sig
315	ENSMUSG00000032278	0.356293	0.01575	0.7608	Paqr5	0.11873	not sig
316	ENSMUSG00000038679	0.172884	0.0158827	0.763816	Trps1	0.117011	not sig
317	ENSMUSG00000021866	0.205359	0.0159373	0.763816	Anxa11	0.117011	not sig
318	ENSMUSG00000040524	0.191902	0.015963	0.763816	Zfp609	0.117011	not sig
319	ENSMUSG00000086851	-0.456157	0.0162584	0.765552	A430108G06Rik	0.116025	not sig
320	ENSMUSG00000091625	-0.366768	0.016267	0.765552	Lsm5	0.116025	not sig
321	ENSMUSG00000111977	-0.164133	0.0163096	0.765552	NA	0.116025	not sig
322	ENSMUSG00000029361	0.266049	0.0163308	0.765552	Nos1	0.116025	not sig
323	ENSMUSG00000021277	0.202226	0.0163636	0.765552	Traf3	0.116025	not sig
324	ENSMUSG00000047945	-0.214696	0.0164647	0.765552	Marcksl1	0.116025	not sig
325	ENSMUSG00000040035	0.201122	0.0164998	0.765552	Disp2	0.116025	not sig
326	ENSMUSG00000026730	-0.181986	0.016508	0.765552	Pter	0.116025	not sig
327	ENSMUSG00000033805	-0.184007	0.0165143	0.765552	Ephx4	0.116025	not sig
328	ENSMUSG00000047793	0.373487	0.0165378	0.765552	Sned1	0.116025	not sig
329	ENSMUSG00000031543	0.181468	0.016753	0.765552	Ank1	0.116025	not sig
330	ENSMUSG00000021534	-0.20899	0.0167668	0.765552	Cfap90	0.116025	not sig
331	ENSMUSG00000032554	0.22024	0.0167791	0.765552	Trf	0.116025	not sig
332	ENSMUSG00000048038	0.479163	0.0168376	0.765552	Ccdc187	0.116025	not sig
333	ENSMUSG00000103088	0.224621	0.016921	0.765552	Pcdhgb6	0.116025	not sig
334	ENSMUSG00000040896	0.178618	0.0169386	0.765552	Kcnd3	0.116025	not sig
335	ENSMUSG00000078566	-0.158137	0.0169667	0.765552	Bnip3	0.116025	not sig
336	ENSMUSG00000071550	0.546963	0.017099	0.765552	Cfap44	0.116025	not sig
337	ENSMUSG00000034235	0.204594	0.0171602	0.765552	Usp54	0.116025	not sig
338	ENSMUSG00000021597	-0.196341	0.0171836	0.765552	Slf1	0.116025	not sig
339	ENSMUSG00000074634	-0.318763	0.0172259	0.765552	Tmem267	0.116025	not sig
340	ENSMUSG00000032012	0.184263	0.0172551	0.765552	Nectin1	0.116025	not sig
341	ENSMUSG00000035258	-0.432462	0.0172822	0.765552	Abi3bp	0.116025	not sig
342	ENSMUSG00000048402	0.328934	0.0173316	0.765552	Gli2	0.116025	not sig
343	ENSMUSG00000020546	0.188013	0.0173623	0.765552	Stxbp4	0.116025	not sig
344	ENSMUSG00000073418	0.338429	0.0173973	0.765552	C4b	0.116025	not sig
345	ENSMUSG00000025813	0.192869	0.0174032	0.765552	Homer2	0.116025	not sig
346	ENSMUSG00000078490	-0.181041	0.0174081	0.765552	Cfap74	0.116025	not sig
347	ENSMUSG00000033386	0.5337	0.0175868	0.766399	Frrs1	0.115545	not sig
348	ENSMUSG00000029168	0.228291	0.0175981	0.766399	Dpysl5	0.115545	not sig
349	ENSMUSG00000015468	0.322474	0.0177075	0.766399	Notch4	0.115545	not sig
350	ENSMUSG00000031391	0.206941	0.0177365	0.766399	L1cam	0.115545	not sig
351	ENSMUSG00000033453	0.344724	0.0177681	0.766399	Adamts15	0.115545	not sig
352	ENSMUSG00000036862	0.272914	0.0177686	0.766399	Dchs1	0.115545	not sig
353	ENSMUSG00000002028	0.280592	0.0179148	0.766399	Kmt2a	0.115545	not sig
354	ENSMUSG00000022336	-0.153742	0.0179245	0.766399	Eif3e	0.115545	not sig
355	ENSMUSG00000004366	-0.194506	0.0180456	0.766399	Sst	0.115545	not sig
356	ENSMUSG00000047907	0.272978	0.0180782	0.766399	Tshz2	0.115545	not sig
357	ENSMUSG00000096862	0.446071	0.0181695	0.766399	NA	0.115545	not sig
358	ENSMUSG00000026740	0.236391	0.0182253	0.766399	Dnajc1	0.115545	not sig
359	ENSMUSG00000103651	-1.67246	0.0183544	0.766399	NA	0.115545	not sig
360	ENSMUSG00000042396	-0.164558	0.0183703	0.766399	Rbm7	0.115545	not sig
361	ENSMUSG00000045294	-0.173161	0.0184135	0.766399	Insig1	0.115545	not sig
362	ENSMUSG00000052942	0.322551	0.0184692	0.766399	Glis3	0.115545	not sig
363	ENSMUSG00000106019	-0.255515	0.018545	0.766399	NA	0.115545	not sig
364	ENSMUSG00000019828	0.206006	0.0185462	0.766399	Grm1	0.115545	not sig
365	ENSMUSG00000042129	0.259992	0.0185682	0.766399	Rassf4	0.115545	not sig
366	ENSMUSG00000022996	-0.508982	0.0185733	0.766399	Wnt10b	0.115545	not sig
367	ENSMUSG00000025630	-0.161821	0.0186522	0.766399	Hprt	0.115545	not sig
368	ENSMUSG00000038729	0.192033	0.0187007	0.766399	Pakap	0.115545	not sig
369	ENSMUSG00000038301	-0.171532	0.0187112	0.766399	Snx10	0.115545	not sig
370	ENSMUSG00000031441	0.209284	0.0187547	0.766399	Atp11a	0.115545	not sig
371	ENSMUSG00000030680	1.38336	0.0187576	0.766399	NA	0.115545	not sig
372	ENSMUSG00000021756	0.165433	0.0187995	0.766399	Il6st	0.115545	not sig
373	ENSMUSG00000042216	0.153986	0.0189294	0.766399	Sgsm1	0.115545	not sig
374	ENSMUSG00000033186	-0.16074	0.0189502	0.766399	Mzt1	0.115545	not sig
375	ENSMUSG00000021930	-0.165609	0.0190299	0.766399	Spryd7	0.115545	not sig
376	ENSMUSG00000062519	0.171855	0.0190907	0.766399	Zfp398	0.115545	not sig
377	ENSMUSG00000042680	0.212675	0.0191549	0.766399	Garem1	0.115545	not sig
378	ENSMUSG00000024913	0.254994	0.0191611	0.766399	Lrp5	0.115545	not sig
379	ENSMUSG00000060862	0.215626	0.0191834	0.766399	Zbtb40	0.115545	not sig
380	ENSMUSG00000030882	0.386246	0.0193063	0.766399	Dnhd1	0.115545	not sig
381	ENSMUSG00000054408	-0.15774	0.0193649	0.766399	Spcs3	0.115545	not sig
382	ENSMUSG00000064357	-0.206903	0.019408	0.766399	ATP6	0.115545	not sig
383	ENSMUSG00000015653	0.217265	0.0195104	0.766399	Steap2	0.115545	not sig
384	ENSMUSG00000097542	-1.2735	0.0195113	0.766399	NA	0.115545	not sig
385	ENSMUSG00000020100	0.194352	0.0195297	0.766399	Slc29a3	0.115545	not sig
386	ENSMUSG00000032309	-0.154248	0.0195703	0.766399	Fbxo22	0.115545	not sig
387	ENSMUSG00000021007	-0.177513	0.0195898	0.766399	Spata7	0.115545	not sig
388	ENSMUSG00000055322	0.199431	0.01967	0.766399	Tns1	0.115545	not sig
389	ENSMUSG00000020432	0.232062	0.0196922	0.766399	Tcn2	0.115545	not sig
390	ENSMUSG00000061143	0.24666	0.0197478	0.766399	Maml3	0.115545	not sig
391	ENSMUSG00000009292	0.157095	0.0197889	0.766399	Trpm2	0.115545	not sig
392	ENSMUSG00000004961	-0.156084	0.0198409	0.766399	Syt5	0.115545	not sig
393	ENSMUSG00000103770	-0.215047	0.0198679	0.766399	Pcdha9	0.115545	not sig
394	ENSMUSG00000066551	-0.159716	0.019884	0.766399	Hmgb1	0.115545	not sig
395	ENSMUSG00000022861	0.211471	0.0199226	0.766399	Dgkg	0.115545	not sig
396	ENSMUSG00000026864	0.184283	0.0199938	0.766399	Hspa5	0.115545	not sig
397	ENSMUSG00000042742	-0.146743	0.0200474	0.766399	Bmt2	0.115545	not sig
398	ENSMUSG00000029366	-0.168442	0.0201558	0.766399	Dck	0.115545	not sig
399	ENSMUSG00000001089	0.149808	0.0203548	0.766399	Luzp1	0.115545	not sig
400	ENSMUSG00000044768	-0.155651	0.0203648	0.766399	Macir	0.115545	not sig
401	ENSMUSG00000024222	0.248844	0.0204514	0.766399	Fkbp5	0.115545	not sig
402	ENSMUSG00000075266	-0.320994	0.0204905	0.766399	Cenpw	0.115545	not sig
403	ENSMUSG00000036057	0.195563	0.0205505	0.766399	Ptpn23	0.115545	not sig
404	ENSMUSG00000030876	-0.17663	0.0205511	0.766399	Mettl9	0.115545	not sig
405	ENSMUSG00000050052	-0.158304	0.0205935	0.766399	Tdrp	0.115545	not sig
406	ENSMUSG00000058503	-0.151685	0.0206299	0.766399	Fam133b	0.115545	not sig
407	ENSMUSG00000045071	0.203203	0.0206433	0.766399	E130308A19Rik	0.115545	not sig
408	ENSMUSG00000065947	0.197556	0.020656	0.766399	ND4L	0.115545	not sig
409	ENSMUSG00000005611	0.488635	0.0206686	0.766399	Irag1	0.115545	not sig
410	ENSMUSG00000050534	0.641841	0.0206824	0.766399	Htr5b	0.115545	not sig
411	ENSMUSG00000032849	0.22021	0.0207012	0.766399	Abcc4	0.115545	not sig
412	ENSMUSG00000039804	0.150432	0.0207724	0.767167	Ncoa5	0.11511	not sig
413	ENSMUSG00000035960	-0.149703	0.0208511	0.767209	Apex1	0.115086	not sig
414	ENSMUSG00000023791	-0.219901	0.0208845	0.767209	Pigx	0.115086	not sig
415	ENSMUSG00000037210	0.156627	0.0209827	0.767209	Fam193a	0.115086	not sig
416	ENSMUSG00000028174	0.545436	0.0210604	0.767209	Rpe65	0.115086	not sig
417	ENSMUSG00000041977	0.14174	0.0211918	0.767209	Arhgef11	0.115086	not sig
418	ENSMUSG00000084898	-0.384504	0.0212018	0.767209	Gm12371	0.115086	not sig
419	ENSMUSG00000021806	0.398135	0.0213031	0.767209	Nid2	0.115086	not sig
420	ENSMUSG00000033022	-0.179695	0.0213039	0.767209	Cdo1	0.115086	not sig
421	ENSMUSG00000035237	0.231826	0.021327	0.767209	Lcat	0.115086	not sig
422	ENSMUSG00000031618	0.182866	0.0213497	0.767209	Nr3c2	0.115086	not sig
423	ENSMUSG00000025316	0.212263	0.0214358	0.767209	Banp	0.115086	not sig
424	ENSMUSG00000054934	-0.16232	0.0214473	0.767209	Kcnmb4	0.115086	not sig
425	ENSMUSG00000096054	0.202303	0.0214854	0.767209	Syne1	0.115086	not sig
426	ENSMUSG00000087022	-0.233929	0.0215132	0.767209	9130024F11Rik	0.115086	not sig
427	ENSMUSG00000048826	-0.178831	0.0215725	0.767209	Dact2	0.115086	not sig
428	ENSMUSG00000070306	0.742774	0.0215803	0.767209	Ccdc153	0.115086	not sig
429	ENSMUSG00000028868	0.163001	0.0217132	0.76813	Wasf2	0.114565	not sig
430	ENSMUSG00000021725	0.183552	0.0217203	0.76813	Parp8	0.114565	not sig
431	ENSMUSG00000078941	-0.154949	0.0217576	0.76813	Taf9	0.114565	not sig
432	ENSMUSG00000004085	0.219033	0.021868	0.770185	Map3k20	0.113405	not sig
433	ENSMUSG00000020248	-0.148924	0.0219171	0.770185	Nfyb	0.113405	not sig
434	ENSMUSG00000078866	0.315583	0.0221167	0.774785	Zfp970	0.110819	not sig
435	ENSMUSG00000048216	-0.143667	0.0221498	0.774785	Gpr85	0.110819	not sig
436	ENSMUSG00000075486	-0.199811	0.022384	0.775965	Commd6	0.110158	not sig
437	ENSMUSG00000050410	-0.279428	0.0224332	0.775965	Tcf19	0.110158	not sig
438	ENSMUSG00000014243	-0.239462	0.0224814	0.775965	Zswim7	0.110158	not sig
439	ENSMUSG00000030235	-0.168035	0.0224897	0.775965	Slco1c1	0.110158	not sig
440	ENSMUSG00000031540	0.189324	0.0225465	0.775965	Kat6a	0.110158	not sig
441	ENSMUSG00000102918	0.157788	0.0225483	0.775965	Pcdhgc3	0.110158	not sig
442	ENSMUSG00000078671	0.17684	0.0225889	0.775965	Chd2	0.110158	not sig
443	ENSMUSG00000089704	0.189898	0.0225915	0.775965	Galnt2	0.110158	not sig
444	ENSMUSG00000026037	-0.158037	0.0227187	0.77776	Orc2	0.109154	not sig
445	ENSMUSG00000052033	-0.211953	0.022746	0.77776	Pfdn4	0.109154	not sig
446	ENSMUSG00000078684	0.214428	0.0228195	0.777779	NA	0.109144	not sig
447	ENSMUSG00000035849	-0.145366	0.0228488	0.777779	Krt222	0.109144	not sig
448	ENSMUSG00000097023	-0.157161	0.0229504	0.778494	Mir9-3hg	0.108745	not sig
449	ENSMUSG00000030272	-0.145268	0.0229729	0.778494	Camk1	0.108745	not sig
450	ENSMUSG00000021823	0.209076	0.0230898	0.778494	Vcl	0.108745	not sig
451	ENSMUSG00000040797	0.20104	0.0231036	0.778494	Iqsec3	0.108745	not sig
452	ENSMUSG00000030199	0.202968	0.0231388	0.778494	Etv6	0.108745	not sig
453	ENSMUSG00000082229	-0.150868	0.0232009	0.778494	Nap1l2	0.108745	not sig
454	ENSMUSG00000022634	-0.150487	0.0232279	0.778494	Yaf2	0.108745	not sig
455	ENSMUSG00000014074	-0.14514	0.0233386	0.778508	Rnf168	0.108737	not sig
456	ENSMUSG00000074743	0.287646	0.0233443	0.778508	Thbd	0.108737	not sig
457	ENSMUSG00000052085	0.314755	0.0233819	0.778508	Dock8	0.108737	not sig
458	ENSMUSG00000097343	-0.27528	0.0235383	0.780097	NA	0.107851	not sig
459	ENSMUSG00000003038	-0.147835	0.0235809	0.780097	Hmgn2	0.107851	not sig
460	ENSMUSG00000058006	0.267143	0.0235947	0.780097	Mdn1	0.107851	not sig
461	ENSMUSG00000098950	0.245322	0.0237177	0.780097	NA	0.107851	not sig
462	ENSMUSG00000073565	-0.238278	0.0237314	0.780097	Prr16	0.107851	not sig
463	ENSMUSG00000034161	-0.337319	0.0237747	0.780097	Scx	0.107851	not sig
464	ENSMUSG00000014164	0.217033	0.0237971	0.780097	Klhl3	0.107851	not sig
465	ENSMUSG00000037622	0.135956	0.0238906	0.780097	Wdtc1	0.107851	not sig
466	ENSMUSG00000089756	0.339616	0.023891	0.780097	Zfp966	0.107851	not sig
467	ENSMUSG00000108391	-0.503687	0.0240429	0.782116	NA	0.106729	not sig
468	ENSMUSG00000039470	-0.156641	0.0240556	0.782116	Zdhhc2	0.106729	not sig
469	ENSMUSG00000024993	-0.161859	0.0241738	0.782318	Dennd10	0.106617	not sig
470	ENSMUSG00000051339	0.195	0.0242903	0.782318	2900026A02Rik	0.106617	not sig
471	ENSMUSG00000022696	0.164029	0.0243069	0.782318	Sidt1	0.106617	not sig
472	ENSMUSG00000014599	0.176102	0.024318	0.782318	Csf1	0.106617	not sig
473	ENSMUSG00000046186	0.604885	0.0243459	0.782318	Cd109	0.106617	not sig
474	ENSMUSG00000027966	0.491668	0.0243736	0.782318	Col11a1	0.106617	not sig
475	ENSMUSG00000001911	0.182491	0.0244744	0.782318	Nfix	0.106617	not sig
476	ENSMUSG00000038936	-0.146026	0.0246228	0.782318	Sccpdh	0.106617	not sig
477	ENSMUSG00000033350	0.141887	0.0246708	0.782318	Chst2	0.106617	not sig
478	ENSMUSG00000022556	0.165359	0.0247001	0.782318	Hsf1	0.106617	not sig
479	ENSMUSG00000028820	0.164811	0.0247395	0.782318	Sfpq	0.106617	not sig
480	ENSMUSG00000039298	0.20523	0.024794	0.782318	Cdk5rap2	0.106617	not sig
481	ENSMUSG00000074656	-0.144013	0.0248091	0.782318	Eif2s2	0.106617	not sig
482	ENSMUSG00000093996	2.09384	0.0248314	0.782318	Fam205a4	0.106617	not sig
483	ENSMUSG00000094066	2.09384	0.024833	0.782318	Fam205a2	0.106617	not sig
484	ENSMUSG00000014361	0.187612	0.0249101	0.782553	Mertk	0.106486	not sig
485	ENSMUSG00000078815	-0.269776	0.0250156	0.782553	Cacng6	0.106486	not sig
486	ENSMUSG00000037014	0.239891	0.0250636	0.782553	Sstr4	0.106486	not sig
487	ENSMUSG00000025287	-0.191226	0.0250678	0.782553	Acot9	0.106486	not sig
488	ENSMUSG00000052837	-0.347646	0.0250976	0.782553	Junb	0.106486	not sig
489	ENSMUSG00000041769	-0.14118	0.0252893	0.783317	Ppp2r2d	0.106063	not sig
490	ENSMUSG00000021803	0.343828	0.0252913	0.783317	Cdhr1	0.106063	not sig
491	ENSMUSG00000025089	0.163181	0.0253348	0.783317	Gfra1	0.106063	not sig
492	ENSMUSG00000051747	0.617854	0.0253463	0.783317	Ttn	0.106063	not sig
493	ENSMUSG00000051000	0.40976	0.0254407	0.783317	Fhip1a	0.106063	not sig
494	ENSMUSG00000023232	0.33875	0.0254598	0.783317	Serinc2	0.106063	not sig
495	ENSMUSG00000043441	0.492236	0.02551	0.783317	Gpr149	0.106063	not sig
496	ENSMUSG00000051331	0.192895	0.025534	0.783317	Cacna1c	0.106063	not sig
497	ENSMUSG00000068798	-0.140815	0.0257479	0.786665	Rap1a	0.10421	not sig
498	ENSMUSG00000032243	0.400908	0.0258726	0.786665	Itga11	0.10421	not sig
499	ENSMUSG00000074643	-0.15961	0.0259332	0.786665	Cpne1	0.10421	not sig
500	ENSMUSG00000043903	0.562526	0.0259615	0.786665	Zfp469	0.10421	not sig
501	ENSMUSG00000060429	0.505361	0.0259709	0.786665	Sntb1	0.10421	not sig
502	ENSMUSG00000024998	0.238006	0.0260341	0.786665	Plce1	0.10421	not sig
503	ENSMUSG00000022136	0.15387	0.0261177	0.786665	Dnajc3	0.10421	not sig
504	ENSMUSG00000039239	0.274281	0.0261428	0.786665	Tgfb2	0.10421	not sig
505	ENSMUSG00000036304	0.28554	0.0261437	0.786665	Zdhhc23	0.10421	not sig
506	ENSMUSG00000000794	0.21074	0.0261601	0.786665	Kcnn3	0.10421	not sig
507	ENSMUSG00000078919	-0.158667	0.026261	0.788142	Dpm1	0.103396	not sig
508	ENSMUSG00000039137	0.173509	0.0263591	0.7886	Whrn	0.103143	not sig
509	ENSMUSG00000027931	0.388279	0.02638	0.7886	Npr1	0.103143	not sig
510	ENSMUSG00000023046	-0.210413	0.0264917	0.790388	Igfbp6	0.10216	not sig
511	ENSMUSG00000021133	0.155311	0.0266107	0.790806	Susd6	0.10193	not sig
512	ENSMUSG00000022678	0.186987	0.0268381	0.790806	Nde1	0.10193	not sig
513	ENSMUSG00000087042	0.394054	0.0268865	0.790806	NA	0.10193	not sig
514	ENSMUSG00000032238	0.172425	0.0269288	0.790806	Rora	0.10193	not sig
515	ENSMUSG00000097915	-0.245709	0.0269353	0.790806	A330009N23Rik	0.10193	not sig
516	ENSMUSG00000040488	0.175375	0.0269605	0.790806	Ltbp4	0.10193	not sig
517	ENSMUSG00000030084	0.200574	0.026976	0.790806	Plxna1	0.10193	not sig
518	ENSMUSG00000085181	0.559563	0.026977	0.790806	Gm12709	0.10193	not sig
519	ENSMUSG00000038916	0.128822	0.0271372	0.790806	Soga3	0.10193	not sig
520	ENSMUSG00000032702	0.16733	0.0271515	0.790806	Kank1	0.10193	not sig
521	ENSMUSG00000034486	1.13698	0.0271556	0.790806	Gbx2	0.10193	not sig
522	ENSMUSG00000035615	0.187691	0.0271597	0.790806	Frmpd1	0.10193	not sig
523	ENSMUSG00000038025	0.148886	0.0271814	0.790806	Phf2	0.10193	not sig
524	ENSMUSG00000000126	-0.206712	0.0272812	0.790934	Wnt9a	0.10186	not sig
525	ENSMUSG00000065979	-0.139293	0.0272914	0.790934	Cpped1	0.10186	not sig
526	ENSMUSG00000026596	0.191224	0.0273417	0.790934	Abl2	0.10186	not sig
527	ENSMUSG00000031410	-0.442639	0.0274357	0.792148	Nxf7	0.101194	not sig
528	ENSMUSG00000073125	-0.802774	0.0277503	0.794994	Xlr3b	0.0996359	not sig
529	ENSMUSG00000021680	-0.189398	0.0277609	0.794994	Crhbp	0.0996359	not sig
530	ENSMUSG00000058620	0.556436	0.0278017	0.794994	Adra2b	0.0996359	not sig
531	ENSMUSG00000024317	-0.177698	0.027848	0.794994	Rnf138	0.0996359	not sig
532	ENSMUSG00000027217	0.425316	0.0278976	0.794994	Tspan18	0.0996359	not sig
533	ENSMUSG00000073647	0.298046	0.0279143	0.794994	NA	0.0996359	not sig
534	ENSMUSG00000031604	-0.149193	0.0279479	0.794994	Msmo1	0.0996359	not sig
535	ENSMUSG00000039478	-0.146792	0.0279523	0.794994	Micu3	0.0996359	not sig
536	ENSMUSG00000025812	0.181238	0.0282345	0.798935	Pard3	0.0974883	not sig
537	ENSMUSG00000060961	0.153081	0.0282441	0.798935	Slc4a4	0.0974883	not sig
538	ENSMUSG00000045763	-0.192472	0.0282484	0.798935	Basp1	0.0974883	not sig
539	ENSMUSG00000030172	0.161312	0.0283259	0.799642	Erc1	0.0971046	not sig
540	ENSMUSG00000045027	-0.652541	0.0284289	0.800571	Prss22	0.0966	not sig
541	ENSMUSG00000059482	-0.153932	0.0285479	0.800571	Cfap418	0.0966	not sig
542	ENSMUSG00000030008	-0.193846	0.0285618	0.800571	Pradc1	0.0966	not sig
543	ENSMUSG00000090553	-0.194679	0.0285693	0.800571	Snrpe	0.0966	not sig
544	ENSMUSG00000030088	0.13996	0.0287782	0.803731	Aldh1l1	0.0948893	not sig
545	ENSMUSG00000041329	0.160515	0.0287877	0.803731	Atp1b2	0.0948893	not sig
546	ENSMUSG00000032373	0.29159	0.0288861	0.804342	Car12	0.0945594	not sig
547	ENSMUSG00000028461	-0.186562	0.0289668	0.804342	Ccdc107	0.0945594	not sig
548	ENSMUSG00000029246	-0.161972	0.0290183	0.804342	Ppat	0.0945594	not sig
549	ENSMUSG00000043940	0.184676	0.029032	0.804342	Wdfy3	0.0945594	not sig
550	ENSMUSG00000045534	0.314034	0.0290739	0.804342	Kcna5	0.0945594	not sig
551	ENSMUSG00000024743	0.160577	0.0292418	0.806227	Syt7	0.0935427	not sig
552	ENSMUSG00000034071	0.266608	0.0293297	0.806227	Zfp551	0.0935427	not sig
553	ENSMUSG00000022306	0.187839	0.0293484	0.806227	Zfpm2	0.0935427	not sig
554	ENSMUSG00000039713	0.147229	0.0293539	0.806227	Plekhg5	0.0935427	not sig
555	ENSMUSG00000069206	-0.195326	0.0296992	0.808879	Zfp874a	0.0921164	not sig
556	ENSMUSG00000003573	0.293229	0.0298338	0.808879	Homer3	0.0921164	not sig
557	ENSMUSG00000022191	0.130155	0.0299577	0.808879	Drosha	0.0921164	not sig
558	ENSMUSG00000034949	0.152678	0.0300045	0.808879	Zfr2	0.0921164	not sig
559	ENSMUSG00000036533	-0.19163	0.0300061	0.808879	Cdc42ep3	0.0921164	not sig
560	ENSMUSG00000051223	-0.140411	0.0300228	0.808879	Bzw1	0.0921164	not sig
561	ENSMUSG00000020439	0.263781	0.0300554	0.808879	Smtn	0.0921164	not sig
562	ENSMUSG00000066043	0.252396	0.030063	0.808879	Phactr4	0.0921164	not sig
563	ENSMUSG00000053465	0.263677	0.0300677	0.808879	Hs6st3	0.0921164	not sig
564	ENSMUSG00000019772	-0.174113	0.0301176	0.808879	Vip	0.0921164	not sig
565	ENSMUSG00000040620	0.167725	0.0301255	0.808879	Dhx33	0.0921164	not sig
566	ENSMUSG00000102504	0.264256	0.0301565	0.808879	NA	0.0921164	not sig
567	ENSMUSG00000021244	0.176662	0.0301831	0.808879	Ylpm1	0.0921164	not sig
568	ENSMUSG00000020525	-0.160829	0.0302709	0.808879	Ppm1d	0.0921164	not sig
569	ENSMUSG00000015944	0.158258	0.030316	0.808879	Castor2	0.0921164	not sig
570	ENSMUSG00000031697	-0.167459	0.0303178	0.808879	Orc6	0.0921164	not sig
571	ENSMUSG00000020912	-0.281312	0.0303835	0.808879	Krt12	0.0921164	not sig
572	ENSMUSG00000059900	-0.538838	0.0304506	0.808879	Tmem40	0.0921164	not sig
573	ENSMUSG00000026173	0.196028	0.030542	0.808879	Plcd4	0.0921164	not sig
574	ENSMUSG00000003233	0.162438	0.0307061	0.808879	Dvl3	0.0921164	not sig
575	ENSMUSG00000041957	0.372804	0.0307081	0.808879	Pkp2	0.0921164	not sig
576	ENSMUSG00000034532	-0.285613	0.0307552	0.808879	Fbxo16	0.0921164	not sig
577	ENSMUSG00000020526	-0.2025	0.0307742	0.808879	Znhit3	0.0921164	not sig
578	ENSMUSG00000022514	0.17606	0.0307783	0.808879	Il1rap	0.0921164	not sig
579	ENSMUSG00000020220	0.170373	0.0307795	0.808879	Vps13d	0.0921164	not sig
580	ENSMUSG00000032017	0.154489	0.030889	0.809432	Grik4	0.0918196	not sig
581	ENSMUSG00000025047	0.168314	0.0309069	0.809432	Pdcd11	0.0918196	not sig
582	ENSMUSG00000048004	-0.200264	0.030962	0.809481	Tmem196	0.0917931	not sig
583	ENSMUSG00000034910	0.145194	0.0310191	0.809582	Pygo1	0.0917391	not sig
584	ENSMUSG00000038060	0.387236	0.0311271	0.809609	Dlec1	0.0917249	not sig
585	ENSMUSG00000055805	0.171545	0.0311534	0.809609	Fmnl1	0.0917249	not sig
586	ENSMUSG00000028962	0.163273	0.0311797	0.809609	Slc4a2	0.0917249	not sig
587	ENSMUSG00000021375	0.162531	0.0312931	0.811168	Kif13a	0.0908892	not sig
588	ENSMUSG00000024219	0.145475	0.0313503	0.811269	Anks1	0.0908351	not sig
589	ENSMUSG00000037465	-0.253008	0.0315391	0.812664	Klf10	0.090089	not sig
590	ENSMUSG00000022376	0.1888	0.0315433	0.812664	Adcy8	0.090089	not sig
591	ENSMUSG00000031198	-0.14139	0.0315644	0.812664	Fundc2	0.090089	not sig
592	ENSMUSG00000071757	0.177186	0.0316328	0.813048	Zhx2	0.0898838	not sig
593	ENSMUSG00000025762	-0.160203	0.0319711	0.819145	Larp1b	0.0866394	not sig
594	ENSMUSG00000039770	-0.160948	0.0319951	0.819145	Ypel5	0.0866394	not sig
595	ENSMUSG00000025795	-0.192525	0.0320649	0.819145	Rassf3	0.0866394	not sig
596	ENSMUSG00000029014	-0.140861	0.0320914	0.819145	Dnajc2	0.0866394	not sig
597	ENSMUSG00000046324	0.131405	0.0321468	0.819145	Ermp1	0.0866394	not sig
598	ENSMUSG00000022335	0.261109	0.032193	0.819145	Zfat	0.0866394	not sig
599	ENSMUSG00000089774	0.179955	0.0324793	0.82233	Slc5a3	0.0849538	not sig
600	ENSMUSG00000027582	0.154792	0.032513	0.82233	Zgpat	0.0849538	not sig
601	ENSMUSG00000000355	-0.158281	0.0325277	0.82233	Mcts1	0.0849538	not sig
602	ENSMUSG00000030226	-0.181638	0.0327319	0.82233	Lmo3	0.0849538	not sig
603	ENSMUSG00000062997	-0.154211	0.032881	0.82233	Rpl35	0.0849538	not sig
604	ENSMUSG00000023169	0.153759	0.0329421	0.82233	Slc38a1	0.0849538	not sig
605	ENSMUSG00000113525	0.178444	0.0329566	0.82233	NA	0.0849538	not sig
606	ENSMUSG00000028568	-0.127537	0.0329766	0.82233	Btf3l4	0.0849538	not sig
607	ENSMUSG00000031478	0.352443	0.0330961	0.82233	Nek3	0.0849538	not sig
608	ENSMUSG00000043415	-0.169133	0.0331106	0.82233	Otud1	0.0849538	not sig
609	ENSMUSG00000030786	0.187926	0.0331716	0.82233	Itgam	0.0849538	not sig
610	ENSMUSG00000040321	-0.151014	0.0332037	0.82233	Zfp770	0.0849538	not sig
611	ENSMUSG00000012296	0.170102	0.0333065	0.82233	Tjap1	0.0849538	not sig
612	ENSMUSG00000019726	0.201109	0.0333464	0.82233	Lyst	0.0849538	not sig
613	ENSMUSG00000015354	0.27002	0.0335232	0.82233	Pcolce2	0.0849538	not sig
614	ENSMUSG00000040907	0.16367	0.0337682	0.82233	Atp1a3	0.0849538	not sig
615	ENSMUSG00000018189	-0.142263	0.0339036	0.82233	Uchl5	0.0849538	not sig
616	ENSMUSG00000031561	0.149379	0.0339207	0.82233	Tenm3	0.0849538	not sig
617	ENSMUSG00000031385	0.245746	0.0339982	0.82233	Plxnb3	0.0849538	not sig
618	ENSMUSG00000027737	0.269491	0.0340546	0.82233	Slc7a11	0.0849538	not sig
619	ENSMUSG00000022558	0.123931	0.034064	0.82233	Mroh1	0.0849538	not sig
620	ENSMUSG00000007944	-0.156665	0.0340769	0.82233	Ttc9b	0.0849538	not sig
621	ENSMUSG00000044408	-0.152176	0.0340933	0.82233	Sptssa	0.0849538	not sig
622	ENSMUSG00000034714	0.189674	0.0341805	0.82233	Ttyh2	0.0849538	not sig
623	ENSMUSG00000039057	0.136159	0.0342976	0.82233	Myo16	0.0849538	not sig
624	ENSMUSG00000025224	0.138025	0.0343209	0.82233	Gbf1	0.0849538	not sig
625	ENSMUSG00000055202	-0.218016	0.0343588	0.82233	Zfp811	0.0849538	not sig
626	ENSMUSG00000030022	0.360966	0.0344604	0.82233	Adamts9	0.0849538	not sig
627	ENSMUSG00000018669	-0.162853	0.0344638	0.82233	Cdk5rap3	0.0849538	not sig
628	ENSMUSG00000060621	-0.536575	0.0346038	0.82233	Nkpd1	0.0849538	not sig
629	ENSMUSG00000007656	-0.175363	0.0346329	0.82233	Arpp19	0.0849538	not sig
630	ENSMUSG00000032551	-0.177485	0.0346393	0.82233	1110059G10Rik	0.0849538	not sig
631	ENSMUSG00000013367	0.151168	0.0346639	0.82233	Iglon5	0.0849538	not sig
632	ENSMUSG00000032902	-0.189221	0.0347032	0.82233	Slc16a1	0.0849538	not sig
633	ENSMUSG00000040860	0.24868	0.0347448	0.82233	Crocc	0.0849538	not sig
634	ENSMUSG00000046470	0.240436	0.0347566	0.82233	Sox18	0.0849538	not sig
635	ENSMUSG00000058325	0.154652	0.0348245	0.82233	Dock1	0.0849538	not sig
636	ENSMUSG00000057378	0.318787	0.0348739	0.82233	Ryr3	0.0849538	not sig
637	ENSMUSG00000026712	0.552694	0.034923	0.82233	Mrc1	0.0849538	not sig
638	ENSMUSG00000028291	-0.140848	0.0349564	0.82233	Akirin2	0.0849538	not sig
639	ENSMUSG00000038608	0.205317	0.0350494	0.82233	Dock10	0.0849538	not sig
640	ENSMUSG00000035314	0.166087	0.035153	0.82233	Gdpd5	0.0849538	not sig
641	ENSMUSG00000024960	0.161014	0.0351651	0.82233	Plcb3	0.0849538	not sig
642	ENSMUSG00000070733	0.203873	0.0352001	0.82233	Fryl	0.0849538	not sig
643	ENSMUSG00000055024	0.176187	0.0352103	0.82233	Ep300	0.0849538	not sig
644	ENSMUSG00000082585	-0.344221	0.0352423	0.82233	NA	0.0849538	not sig
645	ENSMUSG00000020794	-0.137585	0.0352573	0.82233	Ube2g1	0.0849538	not sig
646	ENSMUSG00000038587	0.200603	0.0353033	0.82233	Akap12	0.0849538	not sig
647	ENSMUSG00000022507	-0.131112	0.0353071	0.82233	Hapstr1	0.0849538	not sig
648	ENSMUSG00000014498	0.204175	0.0353678	0.82233	Ankrd52	0.0849538	not sig
649	ENSMUSG00000025739	-0.197165	0.0355187	0.82233	Gng13	0.0849538	not sig
650	ENSMUSG00000033326	0.132982	0.0355787	0.82233	Kdm4a	0.0849538	not sig
651	ENSMUSG00000050447	-0.141827	0.0356788	0.82233	Lypd6	0.0849538	not sig
652	ENSMUSG00000024050	0.146457	0.0357165	0.82233	Wiz	0.0849538	not sig
653	ENSMUSG00000022523	-0.140045	0.0358519	0.82233	Fgf12	0.0849538	not sig
654	ENSMUSG00000034220	0.12403	0.0359567	0.82233	Gpc1	0.0849538	not sig
655	ENSMUSG00000055538	0.124991	0.0360007	0.82233	Zcchc24	0.0849538	not sig
656	ENSMUSG00000030647	-0.148228	0.0360392	0.82233	Ndufc2	0.0849538	not sig
657	ENSMUSG00000020758	0.261134	0.0360858	0.82233	Itgb4	0.0849538	not sig
658	ENSMUSG00000032911	0.192009	0.0360982	0.82233	Cspg4	0.0849538	not sig
659	ENSMUSG00000030761	0.200242	0.0361209	0.82233	Myo7a	0.0849538	not sig
660	ENSMUSG00000042625	0.176201	0.0361354	0.82233	Safb2	0.0849538	not sig
661	ENSMUSG00000097454	-0.520989	0.0362049	0.82233	NA	0.0849538	not sig
662	ENSMUSG00000055817	0.131802	0.0362276	0.82233	Mta3	0.0849538	not sig
663	ENSMUSG00000021948	0.52907	0.0362602	0.82233	Prkcd	0.0849538	not sig
664	ENSMUSG00000008892	-0.144553	0.0362704	0.82233	Vdac3	0.0849538	not sig
665	ENSMUSG00000020993	-0.133755	0.0362763	0.82233	Trappc6b	0.0849538	not sig
666	ENSMUSG00000024750	-0.134088	0.0362843	0.82233	Zfand5	0.0849538	not sig
667	ENSMUSG00000020171	-0.155785	0.0363241	0.82233	Yeats4	0.0849538	not sig
668	ENSMUSG00000045136	0.145178	0.0363469	0.82233	Tubb2b	0.0849538	not sig
669	ENSMUSG00000025226	-0.174923	0.0363581	0.82233	Fbxl15	0.0849538	not sig
670	ENSMUSG00000062115	0.147319	0.0363747	0.82233	Rai1	0.0849538	not sig
671	ENSMUSG00000092192	-0.369297	0.0365088	0.82233	Dnaaf4	0.0849538	not sig
672	ENSMUSG00000041710	0.236783	0.0365495	0.82233	Trpc5	0.0849538	not sig
673	ENSMUSG00000052911	0.180309	0.0365984	0.82233	Lamb2	0.0849538	not sig
674	ENSMUSG00000040229	-0.199224	0.0366505	0.82233	Gpr34	0.0849538	not sig
675	ENSMUSG00000035673	0.196155	0.0366804	0.82233	Sbno2	0.0849538	not sig
676	ENSMUSG00000074406	0.175982	0.0367926	0.82233	Zfp628	0.0849538	not sig
677	ENSMUSG00000027695	0.238183	0.0368083	0.82233	Pld1	0.0849538	not sig
678	ENSMUSG00000004894	0.200429	0.0368252	0.82233	Hapln2	0.0849538	not sig
679	ENSMUSG00000027835	-0.153537	0.0368599	0.82233	Pdcd10	0.0849538	not sig
680	ENSMUSG00000047976	0.195459	0.0369241	0.82233	Kcna1	0.0849538	not sig
681	ENSMUSG00000025939	-0.15554	0.0369468	0.82233	Ube2w	0.0849538	not sig
682	ENSMUSG00000073771	-0.206857	0.0369767	0.82233	Btbd19	0.0849538	not sig
683	ENSMUSG00000028719	-0.146313	0.0370463	0.82233	Cmpk1	0.0849538	not sig
684	ENSMUSG00000050965	0.170993	0.0371068	0.82233	Prkca	0.0849538	not sig
685	ENSMUSG00000032115	0.140702	0.0371515	0.82233	Hyou1	0.0849538	not sig
686	ENSMUSG00000026944	0.172844	0.0372249	0.82233	Abca2	0.0849538	not sig
687	ENSMUSG00000113622	0.331049	0.0372603	0.82233	NA	0.0849538	not sig
688	ENSMUSG00000062373	-0.140017	0.0373033	0.82233	Tmem65	0.0849538	not sig
689	ENSMUSG00000001496	0.665131	0.0373388	0.82233	Nkx2-1	0.0849538	not sig
690	ENSMUSG00000078864	0.295509	0.0373885	0.82233	Gm14322	0.0849538	not sig
691	ENSMUSG00000025790	0.14195	0.0374294	0.82233	Slco3a1	0.0849538	not sig
692	ENSMUSG00000042473	0.224334	0.0374319	0.82233	Tbc1d8b	0.0849538	not sig
693	ENSMUSG00000044783	0.143384	0.0374523	0.82233	A730008H23Rik	0.0849538	not sig
694	ENSMUSG00000031925	0.225104	0.0375724	0.822672	Maml2	0.0847735	not sig
695	ENSMUSG00000030792	-0.211332	0.0376409	0.822672	Dkkl1	0.0847735	not sig
696	ENSMUSG00000026514	-0.13599	0.0376555	0.822672	Cnih3	0.0847735	not sig
697	ENSMUSG00000004642	-0.165321	0.0377137	0.822672	Slbp	0.0847735	not sig
698	ENSMUSG00000000581	-0.147751	0.0377382	0.822672	C1d	0.0847735	not sig
699	ENSMUSG00000023861	-0.143289	0.0378799	0.824496	Mpc1	0.0838117	not sig
700	ENSMUSG00000091890	0.330536	0.0379369	0.824496	NA	0.0838117	not sig
701	ENSMUSG00000023972	0.213104	0.0379844	0.824496	Ptk7	0.0838117	not sig
702	ENSMUSG00000041220	0.126813	0.0382713	0.82954	Elovl6	0.0811629	not sig
703	ENSMUSG00000027316	-0.147667	0.0383558	0.829586	Gfra4	0.0811386	not sig
704	ENSMUSG00000020007	0.530745	0.0383825	0.829586	Il20ra	0.0811386	not sig
705	ENSMUSG00000035183	0.541728	0.0384679	0.829594	Slc24a5	0.0811345	not sig
706	ENSMUSG00000051098	-0.135532	0.0385163	0.829594	Mblac2	0.0811345	not sig
707	ENSMUSG00000055401	-0.159408	0.0385465	0.829594	Fbxo6	0.0811345	not sig
708	ENSMUSG00000047935	0.205593	0.0387251	0.831224	Sox1ot	0.080282	not sig
709	ENSMUSG00000083718	0.32903	0.0388317	0.831224	NA	0.080282	not sig
710	ENSMUSG00000041308	0.184487	0.0389271	0.831224	Sntb2	0.080282	not sig
711	ENSMUSG00000047959	0.231184	0.0390878	0.831224	Kcna3	0.080282	not sig
712	ENSMUSG00000001707	-0.167357	0.0391199	0.831224	Eef1e1	0.080282	not sig
713	ENSMUSG00000032796	0.378825	0.039137	0.831224	Lama1	0.080282	not sig
714	ENSMUSG00000066278	-0.142426	0.0391733	0.831224	Vps37b	0.080282	not sig
715	ENSMUSG00000086606	-0.306086	0.0391896	0.831224	NA	0.080282	not sig
716	ENSMUSG00000010554	0.137785	0.0392306	0.831224	Mettl16	0.080282	not sig
717	ENSMUSG00000020000	0.237086	0.0392379	0.831224	Moxd1	0.080282	not sig
718	ENSMUSG00000009905	-0.134288	0.0392458	0.831224	Kdsr	0.080282	not sig
719	ENSMUSG00000056612	-0.193886	0.0393581	0.831224	Ppp1r14b	0.080282	not sig
720	ENSMUSG00000104861	-0.34048	0.0394053	0.831224	3110039M20Rik	0.080282	not sig
721	ENSMUSG00000030983	-0.145489	0.0394311	0.831224	Bccip	0.080282	not sig
722	ENSMUSG00000021124	-0.144997	0.0394416	0.831224	Vti1b	0.080282	not sig
723	ENSMUSG00000085067	-0.236607	0.0395199	0.831481	NA	0.0801478	not sig
724	ENSMUSG00000037826	-0.123399	0.0395631	0.831481	Ppm1k	0.0801478	not sig
725	ENSMUSG00000051456	-0.523384	0.0397109	0.83212	Hspb3	0.0798141	not sig
726	ENSMUSG00000030515	-0.133401	0.0397806	0.83212	Tarsl2	0.0798141	not sig
727	ENSMUSG00000038564	0.132197	0.039787	0.83212	Ift172	0.0798141	not sig
728	ENSMUSG00000020955	-0.149144	0.0398123	0.83212	Ap4s1	0.0798141	not sig
729	ENSMUSG00000026209	-0.144355	0.0399185	0.832617	Dnpep	0.0795549	not sig
730	ENSMUSG00000042997	0.163964	0.0399809	0.832617	Nhlrc3	0.0795549	not sig
731	ENSMUSG00000022466	-0.135051	0.0400002	0.832617	Rpap3	0.0795549	not sig
732	ENSMUSG00000039349	-0.141922	0.0403959	0.836508	C130074G19Rik	0.0775299	not sig
733	ENSMUSG00000030536	0.176983	0.0404644	0.836508	Iqgap1	0.0775299	not sig
734	ENSMUSG00000040410	-0.16125	0.0404939	0.836508	Fbxl4	0.0775299	not sig
735	ENSMUSG00000020593	0.154992	0.0405883	0.836508	Lpin1	0.0775299	not sig
736	ENSMUSG00000047777	-0.157121	0.0406234	0.836508	Phf13	0.0775299	not sig
737	ENSMUSG00000060012	0.216145	0.0406791	0.836508	Kif13b	0.0775299	not sig
738	ENSMUSG00000024112	0.178498	0.0407859	0.836508	Cacna1h	0.0775299	not sig
739	ENSMUSG00000043301	0.20461	0.0407896	0.836508	Kcnj6	0.0775299	not sig
740	ENSMUSG00000026414	-0.241647	0.0408299	0.836508	Tnnt2	0.0775299	not sig
741	ENSMUSG00000046573	-0.165043	0.0408741	0.836508	Lyrm4	0.0775299	not sig
742	ENSMUSG00000033813	-0.129142	0.0410041	0.836508	Tcea1	0.0775299	not sig
743	ENSMUSG00000037926	0.170094	0.0410838	0.836508	Ssh2	0.0775299	not sig
744	ENSMUSG00000004451	-0.163056	0.0410849	0.836508	Ralb	0.0775299	not sig
745	ENSMUSG00000055670	0.157923	0.0411896	0.836508	Zzef1	0.0775299	not sig
746	ENSMUSG00000007097	0.157191	0.0412443	0.836508	Atp1a2	0.0775299	not sig
747	ENSMUSG00000027978	-0.161327	0.0412641	0.836508	Prss12	0.0775299	not sig
748	ENSMUSG00000034858	0.168568	0.0412808	0.836508	Atosa	0.0775299	not sig
749	ENSMUSG00000018809	-0.17208	0.0413822	0.836508	Smyd4	0.0775299	not sig
750	ENSMUSG00000022382	-0.130077	0.0414035	0.836508	Wnt7b	0.0775299	not sig
751	ENSMUSG00000027342	-0.141479	0.0414198	0.836508	Pcna	0.0775299	not sig
752	ENSMUSG00000100017	-0.250057	0.0414234	0.836508	2410022M11Rik	0.0775299	not sig
753	ENSMUSG00000006676	0.12873	0.0414312	0.836508	Usp19	0.0775299	not sig
754	ENSMUSG00000041797	0.257534	0.0416028	0.836508	Abca9	0.0775299	not sig
755	ENSMUSG00000038646	-0.137005	0.0417507	0.836508	Ramac	0.0775299	not sig
756	ENSMUSG00000048732	0.151428	0.0418003	0.836508	Klhl11	0.0775299	not sig
757	ENSMUSG00000089837	-0.312547	0.0418574	0.836508	Npcd	0.0775299	not sig
758	ENSMUSG00000101970	-0.169771	0.041908	0.836508	Chaserr	0.0775299	not sig
759	ENSMUSG00000071632	-0.193495	0.042005	0.836508	2510002D24Rik	0.0775299	not sig
760	ENSMUSG00000024140	0.132586	0.0420106	0.836508	Epas1	0.0775299	not sig
761	ENSMUSG00000028898	-0.181412	0.0420248	0.836508	Trnau1ap	0.0775299	not sig
762	ENSMUSG00000105263	0.210023	0.0420569	0.836508	NA	0.0775299	not sig
763	ENSMUSG00000030352	0.128703	0.0420938	0.836508	Tspan9	0.0775299	not sig
764	ENSMUSG00000030590	-0.13569	0.0421103	0.836508	Fam98c	0.0775299	not sig
765	ENSMUSG00000041828	0.251189	0.0421669	0.836508	Abca8a	0.0775299	not sig
766	ENSMUSG00000056296	-0.144343	0.0422066	0.836508	Synpr	0.0775299	not sig
767	ENSMUSG00000029659	-0.169865	0.0423332	0.836508	Medag	0.0775299	not sig
768	ENSMUSG00000055567	0.200242	0.0423413	0.836508	Unc80	0.0775299	not sig
769	ENSMUSG00000049630	-0.167429	0.0423428	0.836508	C1ql3	0.0775299	not sig
770	ENSMUSG00000033020	-0.174237	0.0423553	0.836508	Polr2f	0.0775299	not sig
771	ENSMUSG00000028788	-0.122646	0.0423978	0.836508	Ptp4a2	0.0775299	not sig
772	ENSMUSG00000033595	0.124301	0.0424411	0.836508	Lgi3	0.0775299	not sig
773	ENSMUSG00000037280	0.202068	0.0426737	0.840004	Galnt6	0.0757187	not sig
774	ENSMUSG00000038518	0.144683	0.0427738	0.840886	Jarid2	0.0752627	not sig
775	ENSMUSG00000034203	-0.141765	0.0430339	0.843105	Chchd4	0.0741183	not sig
776	ENSMUSG00000042032	-0.15434	0.0430442	0.843105	Mat2b	0.0741183	not sig
777	ENSMUSG00000052727	0.168573	0.0430529	0.843105	Map1b	0.0741183	not sig
778	ENSMUSG00000108806	-0.520088	0.0431768	0.843737	NA	0.0737928	not sig
779	ENSMUSG00000015247	-0.204091	0.0431961	0.843737	Nipsnap3b	0.0737928	not sig
780	ENSMUSG00000021965	-0.476659	0.0432607	0.843906	Ska3	0.0737061	not sig
781	ENSMUSG00000039959	0.128686	0.0433156	0.843906	Hip1	0.0737061	not sig
782	ENSMUSG00000030307	0.203718	0.043379	0.84406	Slc6a11	0.0736268	not sig
783	ENSMUSG00000028295	-0.221014	0.0434693	0.844163	Smim8	0.0735738	not sig
784	ENSMUSG00000095334	0.292757	0.0436142	0.844163	NA	0.0735738	not sig
785	ENSMUSG00000002997	-0.127986	0.0436962	0.844163	Prkar2b	0.0735738	not sig
786	ENSMUSG00000112449	-0.166932	0.0437427	0.844163	Srp54b	0.0735738	not sig
787	ENSMUSG00000034574	0.132409	0.0438997	0.844163	Daam1	0.0735738	not sig
788	ENSMUSG00000028776	0.259721	0.0439155	0.844163	Tinagl1	0.0735738	not sig
789	ENSMUSG00000089768	-0.455202	0.0439421	0.844163	Tmsb15b1	0.0735738	not sig
790	ENSMUSG00000041608	0.187089	0.0439554	0.844163	Entpd3	0.0735738	not sig
791	ENSMUSG00000033543	-0.145899	0.0441071	0.844163	Gtf2a2	0.0735738	not sig
792	ENSMUSG00000022525	-0.138355	0.0441342	0.844163	Plaat1	0.0735738	not sig
793	ENSMUSG00000022211	0.172584	0.0441497	0.844163	Carmil3	0.0735738	not sig
794	ENSMUSG00000037727	-1.27933	0.044279	0.844163	Avp	0.0735738	not sig
795	ENSMUSG00000045036	-0.365065	0.0443624	0.844163	Tmem232	0.0735738	not sig
796	ENSMUSG00000037242	0.145211	0.0444348	0.844163	Clic4	0.0735738	not sig
797	ENSMUSG00000042670	-0.192468	0.044454	0.844163	Immp1l	0.0735738	not sig
798	ENSMUSG00000045176	-0.152026	0.0444541	0.844163	Borcs6	0.0735738	not sig
799	ENSMUSG00000062202	0.118489	0.0445407	0.844163	Btbd9	0.0735738	not sig
800	ENSMUSG00000046447	-0.187875	0.0445574	0.844163	Camk2n1	0.0735738	not sig
801	ENSMUSG00000051359	-0.137157	0.0445932	0.844163	Ncald	0.0735738	not sig
802	ENSMUSG00000041729	0.139215	0.0446128	0.844163	Coro2b	0.0735738	not sig
803	ENSMUSG00000069072	0.161459	0.0447516	0.844163	Slc7a14	0.0735738	not sig
804	ENSMUSG00000020216	-0.29356	0.0448204	0.844163	Jsrp1	0.0735738	not sig
805	ENSMUSG00000033257	0.178067	0.0449384	0.844163	Ttll4	0.0735738	not sig
806	ENSMUSG00000021661	-0.148746	0.0450228	0.844163	Ankra2	0.0735738	not sig
807	ENSMUSG00000040249	0.191071	0.0450661	0.844163	Lrp1	0.0735738	not sig
808	ENSMUSG00000001768	0.160004	0.0450965	0.844163	Rin2	0.0735738	not sig
809	ENSMUSG00000055733	-0.128981	0.0451163	0.844163	Nap1l3	0.0735738	not sig
810	ENSMUSG00000047033	0.345956	0.0451306	0.844163	Pcdhb15	0.0735738	not sig
811	ENSMUSG00000078126	-0.304642	0.0451351	0.844163	Rpl23a-ps3	0.0735738	not sig
812	ENSMUSG00000072647	0.308454	0.0451443	0.844163	Adam1a	0.0735738	not sig
813	ENSMUSG00000031613	-0.306081	0.0452345	0.844163	Hpgd	0.0735738	not sig
814	ENSMUSG00000042328	0.166046	0.0452532	0.844163	Hps4	0.0735738	not sig
815	ENSMUSG00000027132	-0.160474	0.0452823	0.844163	Katnbl1	0.0735738	not sig
816	ENSMUSG00000083899	-0.223697	0.0452923	0.844163	NA	0.0735738	not sig
817	ENSMUSG00000070605	-0.328833	0.0453576	0.844163	Zfp992	0.0735738	not sig
818	ENSMUSG00000047123	0.228814	0.0454147	0.844163	Ticam1	0.0735738	not sig
819	ENSMUSG00000002718	-0.119136	0.045437	0.844163	Cse1l	0.0735738	not sig
820	ENSMUSG00000021619	-0.210261	0.0455989	0.845226	Atg10	0.0730269	not sig
821	ENSMUSG00000027108	-0.134641	0.0456368	0.845226	Ola1	0.0730269	not sig
822	ENSMUSG00000007877	-0.29112	0.0456987	0.845226	Tcap	0.0730269	not sig
823	ENSMUSG00000075592	0.291564	0.0457903	0.845226	Nynrin	0.0730269	not sig
824	ENSMUSG00000042744	0.191274	0.0458144	0.845226	Hectd4	0.0730269	not sig
825	ENSMUSG00000031822	0.184132	0.045901	0.845226	Gse1	0.0730269	not sig
826	ENSMUSG00000021852	-0.185353	0.0459013	0.845226	Slc35f4	0.0730269	not sig
827	ENSMUSG00000027714	-0.144156	0.0459504	0.845226	Exosc9	0.0730269	not sig
828	ENSMUSG00000044072	0.194009	0.0460691	0.845226	Eml6	0.0730269	not sig
829	ENSMUSG00000024360	-0.118549	0.0460954	0.845226	Etf1	0.0730269	not sig
830	ENSMUSG00000038642	-0.131583	0.0461053	0.845226	Ctss	0.0730269	not sig
831	ENSMUSG00000105802	0.478397	0.0461731	0.845452	NA	0.0729112	not sig
832	ENSMUSG00000020122	0.191034	0.0462724	0.845935	Egfr	0.0726632	not sig
833	ENSMUSG00000022449	0.246239	0.0463785	0.845935	Adamts20	0.0726632	not sig
834	ENSMUSG00000035181	0.177401	0.0464264	0.845935	Heatr5a	0.0726632	not sig
835	ENSMUSG00000079487	0.199973	0.0464736	0.845935	Med12	0.0726632	not sig
836	ENSMUSG00000026657	0.130703	0.0465532	0.845935	Frmd4a	0.0726632	not sig
837	ENSMUSG00000003418	0.357928	0.0466229	0.845935	St8sia6	0.0726632	not sig
838	ENSMUSG00000037112	0.203025	0.0466609	0.845935	Sik2	0.0726632	not sig
839	ENSMUSG00000020926	0.135164	0.0466712	0.845935	Adam11	0.0726632	not sig
840	ENSMUSG00000074527	0.164575	0.0466999	0.845935	Gm14296	0.0726632	not sig
841	ENSMUSG00000006456	0.1294	0.0468568	0.846828	Rbm14	0.0722047	not sig
842	ENSMUSG00000073514	0.216996	0.0469385	0.846828	Dok6	0.0722047	not sig
843	ENSMUSG00000036438	-0.156984	0.0469875	0.846828	Calm2	0.0722047	not sig
844	ENSMUSG00000030409	0.214478	0.047002	0.846828	Dmpk	0.0722047	not sig
845	ENSMUSG00000032744	-0.319411	0.0470754	0.846828	Heyl	0.0722047	not sig
846	ENSMUSG00000047879	-0.118722	0.047209	0.846828	Usp14	0.0722047	not sig
847	ENSMUSG00000026339	0.162122	0.047215	0.846828	Ccdc93	0.0722047	not sig
848	ENSMUSG00000032128	0.317808	0.0472482	0.846828	Robo3	0.0722047	not sig
849	ENSMUSG00000038628	-0.132017	0.0472501	0.846828	Polr3k	0.0722047	not sig
850	ENSMUSG00000010066	0.220354	0.0474513	0.849434	Cacna2d2	0.0708705	not sig
851	ENSMUSG00000020083	-0.159258	0.0477793	0.854301	Fam241b	0.0683888	not sig
852	ENSMUSG00000109708	0.572492	0.0479955	0.85472	NA	0.0681761	not sig
853	ENSMUSG00000020023	0.14628	0.0480231	0.85472	Tmcc3	0.0681761	not sig
854	ENSMUSG00000028072	0.478033	0.0480861	0.85472	Ntrk1	0.0681761	not sig
855	ENSMUSG00000044788	0.143498	0.0481248	0.85472	Fads6	0.0681761	not sig
856	ENSMUSG00000038212	-0.121643	0.0481303	0.85472	Mfsd14b	0.0681761	not sig
857	ENSMUSG00000029534	0.161729	0.0481398	0.85472	St7	0.0681761	not sig
858	ENSMUSG00000037541	0.203371	0.0483989	0.856167	Shank2	0.0674414	not sig
859	ENSMUSG00000028609	-0.17454	0.0484128	0.856167	Magoh	0.0674414	not sig
860	ENSMUSG00000106099	0.442398	0.0484818	0.856167	NA	0.0674414	not sig
861	ENSMUSG00000027007	0.133916	0.0485145	0.856167	Itprid2	0.0674414	not sig
862	ENSMUSG00000032232	0.225818	0.0485343	0.856167	Cgnl1	0.0674414	not sig
863	ENSMUSG00000029276	-0.165255	0.0485589	0.856167	Glmn	0.0674414	not sig
864	ENSMUSG00000039670	-0.305085	0.0487136	0.856675	Oxld1	0.067184	not sig
865	ENSMUSG00000022858	-0.120946	0.0487787	0.856675	Tra2b	0.067184	not sig
866	ENSMUSG00000063406	-0.126679	0.0487979	0.856675	Tmed5	0.067184	not sig
867	ENSMUSG00000060923	-0.197208	0.0488129	0.856675	Acyp2	0.067184	not sig
868	ENSMUSG00000032745	-0.121195	0.0489536	0.857589	Gpbp1	0.0667207	not sig
869	ENSMUSG00000021701	-0.141732	0.0489777	0.857589	Plk2	0.0667207	not sig
870	ENSMUSG00000032121	-0.164373	0.0492125	0.86071	Tmem218	0.0651432	not sig
871	ENSMUSG00000021091	0.2407	0.049439	0.862821	Serpina3n	0.0640792	not sig
872	ENSMUSG00000020311	-0.127125	0.0494466	0.862821	Erlec1	0.0640792	not sig
873	ENSMUSG00000051185	-0.143518	0.0497498	0.863105	Fam174a	0.0639366	not sig
874	ENSMUSG00000027422	0.135033	0.0498103	0.863105	Rrbp1	0.0639366	not sig
875	ENSMUSG00000034247	0.136852	0.0499561	0.863105	Plekhm1	0.0639366	not sig
876	ENSMUSG00000063049	-0.136884	0.0500082	0.863105	Ing2	0.0639366	not sig
877	ENSMUSG00000028211	0.184063	0.0500314	0.863105	Trp53inp1	0.0639366	not sig
878	ENSMUSG00000070047	0.191831	0.0500594	0.863105	Fat1	0.0639366	not sig
879	ENSMUSG00000030522	0.147937	0.0501337	0.863105	Mtmr10	0.0639366	not sig
880	ENSMUSG00000029084	0.357953	0.050179	0.863105	Cd38	0.0639366	not sig
881	ENSMUSG00000022351	-0.126575	0.0501868	0.863105	Sqle	0.0639366	not sig
882	ENSMUSG00000031706	0.194286	0.0501871	0.863105	Rfx1	0.0639366	not sig
883	ENSMUSG00000072437	-0.125713	0.0502905	0.863105	Nanos1	0.0639366	not sig
884	ENSMUSG00000031197	-0.128294	0.0503379	0.863105	Vbp1	0.0639366	not sig
885	ENSMUSG00000057506	-0.152272	0.0503792	0.863105	Bloc1s2	0.0639366	not sig
886	ENSMUSG00000071533	-0.121356	0.0504045	0.863105	Pcnp	0.0639366	not sig
887	ENSMUSG00000041638	0.128719	0.0504676	0.863105	Gcn1	0.0639366	not sig
888	ENSMUSG00000019899	0.17322	0.0505026	0.863105	Lama2	0.0639366	not sig
889	ENSMUSG00000024076	0.468314	0.0505123	0.863105	Vit	0.0639366	not sig
890	ENSMUSG00000069844	-0.183771	0.0505407	0.863105	Sco1	0.0639366	not sig
891	ENSMUSG00000028444	0.113264	0.0505603	0.863105	Cntfr	0.0639366	not sig
892	ENSMUSG00000033793	-0.132288	0.0506056	0.863105	Atp6v1h	0.0639366	not sig
893	ENSMUSG00000019841	0.17808	0.0507791	0.863105	Rev3l	0.0639366	not sig
894	ENSMUSG00000028683	-0.149353	0.0508172	0.863105	Eif2b3	0.0639366	not sig
895	ENSMUSG00000048834	-0.122663	0.0508683	0.863105	Vstm2a	0.0639366	not sig
896	ENSMUSG00000043614	-0.166282	0.0509736	0.863105	Vps37d	0.0639366	not sig
897	ENSMUSG00000046229	-0.147597	0.0510321	0.863105	Scand1	0.0639366	not sig
898	ENSMUSG00000028634	0.204141	0.0511091	0.863105	Hivep3	0.0639366	not sig
899	ENSMUSG00000036299	-0.143491	0.05114	0.863105	BC031181	0.0639366	not sig
900	ENSMUSG00000041235	0.200537	0.0511491	0.863105	Chd7	0.0639366	not sig
901	ENSMUSG00000074165	-0.131129	0.051161	0.863105	Zfp788	0.0639366	not sig
902	ENSMUSG00000046079	0.128506	0.0512551	0.863105	Lrrc8d	0.0639366	not sig
903	ENSMUSG00000022066	0.278099	0.0513134	0.863105	Entpd4b	0.0639366	not sig
904	ENSMUSG00000040128	-0.122263	0.0513659	0.863105	Pnrc1	0.0639366	not sig
905	ENSMUSG00000008333	-0.147423	0.0514523	0.863105	Snrpb2	0.0639366	not sig
906	ENSMUSG00000024130	0.138332	0.051699	0.863105	Abca3	0.0639366	not sig
907	ENSMUSG00000029547	0.129624	0.0517845	0.863105	Ints1	0.0639366	not sig
908	ENSMUSG00000044164	0.217908	0.0518566	0.863105	Rnf182	0.0639366	not sig
909	ENSMUSG00000039477	0.150391	0.0519108	0.863105	Tnrc18	0.0639366	not sig
910	ENSMUSG00000027678	0.158865	0.0520314	0.863105	Ncoa3	0.0639366	not sig
911	ENSMUSG00000059674	0.249426	0.0520543	0.863105	Cdh24	0.0639366	not sig
912	ENSMUSG00000042514	-0.296815	0.0520967	0.863105	Klhl14	0.0639366	not sig
913	ENSMUSG00000034463	0.141817	0.0521048	0.863105	Scara3	0.0639366	not sig
914	ENSMUSG00000109336	0.121507	0.0521893	0.863105	Samd4b	0.0639366	not sig
915	ENSMUSG00000021819	0.124244	0.0521949	0.863105	Zswim8	0.0639366	not sig
916	ENSMUSG00000044847	0.151169	0.0523623	0.863105	Lsm11	0.0639366	not sig
917	ENSMUSG00000051067	0.178243	0.0523906	0.863105	Lingo3	0.0639366	not sig
918	ENSMUSG00000029381	0.278389	0.0524039	0.863105	Shroom3	0.0639366	not sig
919	ENSMUSG00000028191	-0.15275	0.0525673	0.863105	Bcl10	0.0639366	not sig
920	ENSMUSG00000025933	-0.156081	0.0526011	0.863105	Tmem14a	0.0639366	not sig
921	ENSMUSG00000040189	0.394834	0.0526279	0.863105	Odad1	0.0639366	not sig
922	ENSMUSG00000000295	-0.210119	0.0526547	0.863105	Hddc2	0.0639366	not sig
923	ENSMUSG00000027810	-0.12016	0.0526771	0.863105	Eif2a	0.0639366	not sig
924	ENSMUSG00000021252	-0.142068	0.0527017	0.863105	Erg28	0.0639366	not sig
925	ENSMUSG00000026649	0.606553	0.0528107	0.863105	Cfap126	0.0639366	not sig
926	ENSMUSG00000025261	0.189318	0.0528176	0.863105	Huwe1	0.0639366	not sig
927	ENSMUSG00000028029	-0.14439	0.0528672	0.863105	Aimp1	0.0639366	not sig
928	ENSMUSG00000024091	-0.126869	0.0528815	0.863105	Vapa	0.0639366	not sig
929	ENSMUSG00000017831	-0.123331	0.052913	0.863105	Rab5a	0.0639366	not sig
930	ENSMUSG00000063239	0.197014	0.0529802	0.863105	Grm4	0.0639366	not sig
931	ENSMUSG00000018171	-0.131536	0.053118	0.863105	Vmp1	0.0639366	not sig
932	ENSMUSG00000070823	0.307558	0.0531183	0.863105	NA	0.0639366	not sig
933	ENSMUSG00000092417	-0.17045	0.0531607	0.863105	Gpank1	0.0639366	not sig
934	ENSMUSG00000039759	-0.215717	0.0532221	0.863105	Thap3	0.0639366	not sig
935	ENSMUSG00000079658	-0.125528	0.0532243	0.863105	Eloc	0.0639366	not sig
936	ENSMUSG00000044042	0.210506	0.0532713	0.863105	Fmn1	0.0639366	not sig
937	ENSMUSG00000022994	0.127282	0.0532963	0.863105	Adcy6	0.0639366	not sig
938	ENSMUSG00000035284	0.200716	0.0533117	0.863105	Vps13c	0.0639366	not sig
939	ENSMUSG00000051007	-0.144604	0.0533553	0.863105	Gatd1	0.0639366	not sig
940	ENSMUSG00000033972	-0.174222	0.0533688	0.863105	Zfp944	0.0639366	not sig
941	ENSMUSG00000070808	0.2209	0.053436	0.863105	Bicra	0.0639366	not sig
942	ENSMUSG00000021712	-0.115254	0.0535428	0.863105	Trim23	0.0639366	not sig
943	ENSMUSG00000030751	-0.127583	0.0535556	0.863105	Psma1	0.0639366	not sig
944	ENSMUSG00000013419	0.117988	0.0535561	0.863105	Zfp651	0.0639366	not sig
945	ENSMUSG00000031878	-0.123083	0.0536037	0.863105	Nae1	0.0639366	not sig
946	ENSMUSG00000032763	-0.142824	0.0537424	0.863325	Ilvbl	0.0638256	not sig
947	ENSMUSG00000019948	-0.177109	0.0537842	0.863325	Actr6	0.0638256	not sig
948	ENSMUSG00000102312	0.236626	0.0537876	0.863325	Pcdha3	0.0638256	not sig
949	ENSMUSG00000038622	-0.17345	0.053905	0.864298	Med30	0.0633364	not sig
950	ENSMUSG00000047261	-0.156791	0.0541665	0.86606	Gap43	0.0624521	not sig
951	ENSMUSG00000024807	0.136551	0.0541685	0.86606	Syvn1	0.0624521	not sig
952	ENSMUSG00000068299	0.211637	0.0541857	0.86606	Nat8f4	0.0624521	not sig
953	ENSMUSG00000075600	0.167532	0.0544475	0.867287	Zc3h3	0.0618373	not sig
954	ENSMUSG00000073073	-0.402148	0.0545579	0.867287	Gm8098	0.0618373	not sig
955	ENSMUSG00000035824	-0.142335	0.0546049	0.867287	Tk2	0.0618373	not sig
956	ENSMUSG00000086587	-0.646217	0.0546336	0.867287	Gm11837	0.0618373	not sig
957	ENSMUSG00000102143	0.584243	0.0546514	0.867287	NA	0.0618373	not sig
958	ENSMUSG00000042097	-0.121024	0.0547689	0.867287	Zfp239	0.0618373	not sig
959	ENSMUSG00000078861	-0.183266	0.0547746	0.867287	Zfp931	0.0618373	not sig
960	ENSMUSG00000038530	-0.158147	0.05497	0.867287	Rgs4	0.0618373	not sig
961	ENSMUSG00000053693	0.124758	0.0550255	0.867287	Mast1	0.0618373	not sig
962	ENSMUSG00000022469	0.16336	0.0550776	0.867287	Rapgef3	0.0618373	not sig
963	ENSMUSG00000074715	-0.542156	0.0552376	0.867287	Ccl28	0.0618373	not sig
964	ENSMUSG00000024349	0.306271	0.0553318	0.867287	Sting1	0.0618373	not sig
965	ENSMUSG00000066406	0.263265	0.0553547	0.867287	Akap13	0.0618373	not sig
966	ENSMUSG00000032193	-0.180047	0.0553722	0.867287	Ldlr	0.0618373	not sig
967	ENSMUSG00000015749	-0.12057	0.0554967	0.867287	Anp32e	0.0618373	not sig
968	ENSMUSG00000027955	-0.288191	0.0555152	0.867287	Gask1b	0.0618373	not sig
969	ENSMUSG00000030739	0.144464	0.0555969	0.867287	Myh14	0.0618373	not sig
970	ENSMUSG00000041688	0.156813	0.0556242	0.867287	Amot	0.0618373	not sig
971	ENSMUSG00000028402	0.164621	0.0556371	0.867287	Mpdz	0.0618373	not sig
972	ENSMUSG00000022837	-0.130714	0.0557831	0.867287	Iqcb1	0.0618373	not sig
973	ENSMUSG00000095463	-0.218196	0.0557889	0.867287	Entpd4	0.0618373	not sig
974	ENSMUSG00000093460	0.334715	0.0557928	0.867287	Six3os1	0.0618373	not sig
975	ENSMUSG00000046207	-0.253182	0.0559326	0.867287	Pik3r6	0.0618373	not sig
976	ENSMUSG00000053091	0.183506	0.0559366	0.867287	Lins1	0.0618373	not sig
977	ENSMUSG00000027253	0.193754	0.0559615	0.867287	Lrp4	0.0618373	not sig
978	ENSMUSG00000099083	0.171472	0.0560165	0.867287	Atf7	0.0618373	not sig
979	ENSMUSG00000030287	0.165681	0.0560213	0.867287	Itpr2	0.0618373	not sig
980	ENSMUSG00000087336	-0.461328	0.0560231	0.867287	NA	0.0618373	not sig
981	ENSMUSG00000071302	-0.147442	0.0560439	0.867287	2610044O15Rik8	0.0618373	not sig
982	ENSMUSG00000091712	0.259902	0.056081	0.867287	Sec14l5	0.0618373	not sig
983	ENSMUSG00000038604	0.119957	0.0561426	0.867287	Ripor1	0.0618373	not sig
984	ENSMUSG00000004849	-0.134568	0.0561674	0.867287	Ap1s1	0.0618373	not sig
985	ENSMUSG00000101856	-0.353292	0.0561988	0.867287	1700096K18Rik	0.0618373	not sig
986	ENSMUSG00000044393	0.362048	0.0562243	0.867287	Dsg2	0.0618373	not sig
987	ENSMUSG00000052488	0.123809	0.0562574	0.867287	Cherp	0.0618373	not sig
988	ENSMUSG00000061576	0.129375	0.0563373	0.86764	Dpp6	0.0616606	not sig
989	ENSMUSG00000015829	0.186213	0.05656	0.869688	Tnr	0.0606366	not sig
990	ENSMUSG00000033618	0.158754	0.0565846	0.869688	Map3k13	0.0606366	not sig
991	ENSMUSG00000049807	0.126213	0.0568959	0.872182	Arhgap23	0.0593927	not sig
992	ENSMUSG00000029462	-0.128258	0.0569523	0.872182	Vps29	0.0593927	not sig
993	ENSMUSG00000028339	0.295944	0.0571471	0.872182	Col15a1	0.0593927	not sig
994	ENSMUSG00000043929	-0.14346	0.0571687	0.872182	Klhl15	0.0593927	not sig
995	ENSMUSG00000034135	0.126109	0.0571762	0.872182	Sik3	0.0593927	not sig
996	ENSMUSG00000061186	0.314831	0.0572038	0.872182	Sfmbt2	0.0593927	not sig
997	ENSMUSG00000001506	0.344345	0.0572825	0.872182	Col1a1	0.0593927	not sig
998	ENSMUSG00000029439	0.157479	0.0572956	0.872182	Sfswap	0.0593927	not sig
999	ENSMUSG00000027296	-0.138222	0.0573862	0.872182	Itpka	0.0593927	not sig
1000	ENSMUSG00000030057	-0.134844	0.057408	0.872182	Cnbp	0.0593927	not sig
1001	ENSMUSG00000028927	0.158841	0.0574137	0.872182	Padi2	0.0593927	not sig
1002	ENSMUSG00000049907	-0.154836	0.0576508	0.872182	Rasl11b	0.0593927	not sig
1003	ENSMUSG00000024074	0.172184	0.0576871	0.872182	Crim1	0.0593927	not sig
1004	ENSMUSG00000018882	-0.132201	0.057699	0.872182	Mrpl45	0.0593927	not sig
1005	ENSMUSG00000028434	0.13342	0.0577115	0.872182	Epb41l4b	0.0593927	not sig
1006	ENSMUSG00000017778	-0.145146	0.0577573	0.872182	Cox7c	0.0593927	not sig
1007	ENSMUSG00000022829	0.18535	0.0577854	0.872182	Stxbp5l	0.0593927	not sig
1008	ENSMUSG00000038611	0.119491	0.0578339	0.872182	Phrf1	0.0593927	not sig
1009	ENSMUSG00000042348	-0.130628	0.057836	0.872182	Arl15	0.0593927	not sig
1010	ENSMUSG00000091537	-0.143502	0.057949	0.872397	Tma7	0.0592858	not sig
1011	ENSMUSG00000059824	-0.143149	0.0579649	0.872397	Dbp	0.0592858	not sig
1012	ENSMUSG00000023032	0.148677	0.0581301	0.873995	Slc4a8	0.0584912	not sig
1013	ENSMUSG00000018678	0.175512	0.0581859	0.873995	Sp2	0.0584912	not sig
1014	ENSMUSG00000090996	0.236422	0.0584522	0.874002	NA	0.0584878	not sig
1015	ENSMUSG00000024172	-0.159463	0.0584844	0.874002	St6gal2	0.0584878	not sig
1016	ENSMUSG00000020440	-0.126384	0.0585085	0.874002	Arf5	0.0584878	not sig
1017	ENSMUSG00000033184	-0.117095	0.0585805	0.874002	Tmed7	0.0584878	not sig
1018	ENSMUSG00000038525	-0.132036	0.0586511	0.874002	Armc10	0.0584878	not sig
1019	ENSMUSG00000026946	-0.349743	0.0587122	0.874002	Nmi	0.0584878	not sig
1020	ENSMUSG00000000976	0.165344	0.0587579	0.874002	Heatr6	0.0584878	not sig
1021	ENSMUSG00000021983	0.147905	0.0587584	0.874002	Atp8a2	0.0584878	not sig
1022	ENSMUSG00000038510	-0.166609	0.0587776	0.874002	Rpf2	0.0584878	not sig
1023	ENSMUSG00000024985	0.535803	0.0588056	0.874002	Tcf7l2	0.0584878	not sig
1024	ENSMUSG00000037278	-0.157534	0.0588495	0.874002	Tmem97	0.0584878	not sig
1025	ENSMUSG00000047658	0.123776	0.0588756	0.874002	Gal3st3	0.0584878	not sig
1026	ENSMUSG00000042605	0.122053	0.05898	0.874698	Atxn2	0.0581417	not sig
1027	ENSMUSG00000070425	0.471957	0.0590542	0.874945	Xntrpc	0.0580193	not sig
1028	ENSMUSG00000021061	0.150918	0.059148	0.875135	Sptb	0.057925	not sig
1029	ENSMUSG00000026960	-0.17878	0.0592151	0.875135	Arl6ip6	0.057925	not sig
1030	ENSMUSG00000028550	-0.120149	0.0592396	0.875135	Atg4c	0.057925	not sig
1031	ENSMUSG00000002393	-0.136232	0.0594168	0.875366	Nr2f6	0.0578105	not sig
1032	ENSMUSG00000022773	-0.161924	0.0596661	0.875366	Ypel1	0.0578105	not sig
1033	ENSMUSG00000055760	-0.249451	0.059751	0.875366	Gemin6	0.0578105	not sig
1034	ENSMUSG00000046027	0.220788	0.0598452	0.875366	Stard5	0.0578105	not sig
1035	ENSMUSG00000009828	0.132814	0.0598653	0.875366	Cilk1	0.0578105	not sig
1036	ENSMUSG00000060716	0.184298	0.0598788	0.875366	Plekhh1	0.0578105	not sig
1037	ENSMUSG00000060534	0.252079	0.0599362	0.875366	Dcc	0.0578105	not sig
1038	ENSMUSG00000028991	0.116155	0.0599971	0.875366	Mtor	0.0578105	not sig
1039	ENSMUSG00000040957	0.153264	0.0600008	0.875366	Cables1	0.0578105	not sig
1040	ENSMUSG00000028104	-0.160389	0.0600426	0.875366	Polr3gl	0.0578105	not sig
1041	ENSMUSG00000039220	0.130088	0.0601083	0.875366	Ppp1r10	0.0578105	not sig
1042	ENSMUSG00000028691	-0.123925	0.0601722	0.875366	Prdx1	0.0578105	not sig
1043	ENSMUSG00000058230	0.127998	0.0602013	0.875366	Arhgap35	0.0578105	not sig
1044	ENSMUSG00000070509	0.15024	0.0602241	0.875366	Rgma	0.0578105	not sig
1045	ENSMUSG00000041491	-0.179826	0.0602424	0.875366	Cep78	0.0578105	not sig
1046	ENSMUSG00000041126	-0.135016	0.0603304	0.875366	H2az2	0.0578105	not sig
1047	ENSMUSG00000024614	-0.118385	0.060349	0.875366	Tmx3	0.0578105	not sig
1048	ENSMUSG00000028525	-0.114979	0.0603585	0.875366	Pde4b	0.0578105	not sig
1049	ENSMUSG00000078651	0.329188	0.0603662	0.875366	Aoc2	0.0578105	not sig
1050	ENSMUSG00000026924	0.12609	0.0604057	0.875366	Sec16a	0.0578105	not sig
1051	ENSMUSG00000031851	-0.150735	0.060705	0.876998	Ntpcr	0.0570012	not sig
1052	ENSMUSG00000034336	0.121193	0.0607858	0.876998	Ina	0.0570012	not sig
1053	ENSMUSG00000020732	0.399013	0.0608864	0.876998	Rab37	0.0570012	not sig
1054	ENSMUSG00000026313	0.145746	0.0608891	0.876998	Hdac4	0.0570012	not sig
1055	ENSMUSG00000018427	-0.119813	0.0609466	0.876998	Ypel2	0.0570012	not sig
1056	ENSMUSG00000005533	0.208752	0.0609747	0.876998	Igf1r	0.0570012	not sig
1057	ENSMUSG00000074635	-0.506218	0.0610454	0.876998	3110070M22Rik	0.0570012	not sig
1058	ENSMUSG00000029878	-0.129302	0.0611393	0.876998	Dbpht2	0.0570012	not sig
1059	ENSMUSG00000051951	0.164846	0.0611567	0.876998	Xkr4	0.0570012	not sig
1060	ENSMUSG00000071253	-0.119261	0.0611722	0.876998	Slc25a16	0.0570012	not sig
1061	ENSMUSG00000053550	0.207661	0.0612158	0.876998	Shisa7	0.0570012	not sig
1062	ENSMUSG00000026442	0.153902	0.0612525	0.876998	Nfasc	0.0570012	not sig
1063	ENSMUSG00000034744	-0.138892	0.0612677	0.876998	Nagk	0.0570012	not sig
1064	ENSMUSG00000037762	0.329138	0.0614004	0.877529	Slc16a9	0.0567384	not sig
1065	ENSMUSG00000037876	0.186996	0.0614414	0.877529	Jmjd1c	0.0567384	not sig
1066	ENSMUSG00000028212	-0.199399	0.0614778	0.877529	Ccne2	0.0567384	not sig
1067	ENSMUSG00000054679	-0.135239	0.0616348	0.878946	Srsf12	0.0560377	not sig
1068	ENSMUSG00000040111	0.147174	0.0618523	0.880931	Gramd1b	0.0550579	not sig
1069	ENSMUSG00000051412	-0.132433	0.0619734	0.880931	NA	0.0550579	not sig
1070	ENSMUSG00000048218	0.30459	0.0620728	0.880931	Amigo2	0.0550579	not sig
1071	ENSMUSG00000091337	-0.134979	0.0621188	0.880931	Eid1	0.0550579	not sig
1072	ENSMUSG00000035683	-0.546771	0.0621216	0.880931	Melk	0.0550579	not sig
1073	ENSMUSG00000028329	-0.214557	0.0622441	0.880931	Xpa	0.0550579	not sig
1074	ENSMUSG00000033209	0.201583	0.0624051	0.880931	Ttc28	0.0550579	not sig
1075	ENSMUSG00000070780	0.720033	0.0624217	0.880931	Rbm47	0.0550579	not sig
1076	ENSMUSG00000052584	-0.136766	0.0625239	0.880931	Serp2	0.0550579	not sig
1077	ENSMUSG00000029406	0.149465	0.0626323	0.880931	Pitpnm2	0.0550579	not sig
1078	ENSMUSG00000033577	0.133698	0.062677	0.880931	Myo6	0.0550579	not sig
1079	ENSMUSG00000032187	0.120386	0.0627031	0.880931	Smarca4	0.0550579	not sig
1080	ENSMUSG00000042363	-0.116762	0.0627155	0.880931	Lgalsl	0.0550579	not sig
1081	ENSMUSG00000094497	-0.146047	0.0627616	0.880931	NA	0.0550579	not sig
1082	ENSMUSG00000020251	-0.216912	0.0627844	0.880931	Glt8d2	0.0550579	not sig
1083	ENSMUSG00000016200	0.155805	0.0627904	0.880931	Syt14	0.0550579	not sig
1084	ENSMUSG00000083833	-0.146047	0.0627977	0.880931	NA	0.0550579	not sig
1085	ENSMUSG00000026478	0.176938	0.0628162	0.880931	Lamc1	0.0550579	not sig
1086	ENSMUSG00000040430	0.127111	0.0629535	0.881249	Pitpnc1	0.0549015	not sig
1087	ENSMUSG00000019809	-0.129579	0.0629678	0.881249	Pex3	0.0549015	not sig
1088	ENSMUSG00000057948	0.434621	0.0630212	0.881249	Unc13d	0.0549015	not sig
1089	ENSMUSG00000020473	0.354659	0.0630704	0.881249	Aebp1	0.0549015	not sig
1090	ENSMUSG00000040506	0.114216	0.0632024	0.881884	Ambra1	0.0545884	not sig
1091	ENSMUSG00000034573	0.181707	0.0632635	0.881884	Ptpn13	0.0545884	not sig
1092	ENSMUSG00000051344	0.137208	0.0633014	0.881884	Plekhm3	0.0545884	not sig
1093	ENSMUSG00000009418	0.197084	0.0633478	0.881884	Nav1	0.0545884	not sig
1094	ENSMUSG00000019230	0.639617	0.0634986	0.883176	Lhx9	0.0539526	not sig
1095	ENSMUSG00000028416	-0.126556	0.0637191	0.884182	Bag1	0.0534585	not sig
1096	ENSMUSG00000031382	-0.308765	0.0640169	0.884182	Asb11	0.0534585	not sig
1097	ENSMUSG00000021548	-0.129415	0.064017	0.884182	Ccnh	0.0534585	not sig
1098	ENSMUSG00000037787	-0.136057	0.0640279	0.884182	Coa8	0.0534585	not sig
1099	ENSMUSG00000063253	-0.108781	0.0640301	0.884182	Scoc	0.0534585	not sig
1100	ENSMUSG00000025856	-0.138317	0.0640335	0.884182	Pdgfa	0.0534585	not sig
1101	ENSMUSG00000039795	-0.141484	0.064062	0.884182	Zfand1	0.0534585	not sig
1102	ENSMUSG00000051335	0.143102	0.0641436	0.884182	Gfod1	0.0534585	not sig
1103	ENSMUSG00000099881	-0.155993	0.0641669	0.884182	2810013P06Rik	0.0534585	not sig
1104	ENSMUSG00000051375	0.168941	0.0641795	0.884182	Pcdh1	0.0534585	not sig
1105	ENSMUSG00000113424	0.197546	0.0642101	0.884182	NA	0.0534585	not sig
1106	ENSMUSG00000075000	-0.132041	0.0643078	0.884306	Nrbf2	0.0533975	not sig
1107	ENSMUSG00000020521	-0.145633	0.0643353	0.884306	Rnft1	0.0533975	not sig
1108	ENSMUSG00000025145	0.174076	0.0645099	0.884592	Lrrc45	0.053257	not sig
1109	ENSMUSG00000043460	0.155386	0.064587	0.884592	Elfn2	0.053257	not sig
1110	ENSMUSG00000045031	-0.212445	0.0646196	0.884592	Cetn4	0.053257	not sig
1111	ENSMUSG00000090125	-0.15285	0.0646261	0.884592	Pou3f1	0.053257	not sig
1112	ENSMUSG00000025332	0.138753	0.0646468	0.884592	Kdm5c	0.053257	not sig
1113	ENSMUSG00000022946	0.138464	0.0648226	0.886201	Dop1b	0.052468	not sig
1114	ENSMUSG00000020576	0.123479	0.0649895	0.88694	Nbas	0.052106	not sig
1115	ENSMUSG00000037017	-0.136266	0.0649933	0.88694	Zscan21	0.052106	not sig
1116	ENSMUSG00000040612	0.137785	0.0650888	0.88733	Ildr2	0.0519149	not sig
1117	ENSMUSG00000078784	-0.165572	0.0651392	0.88733	Rbis	0.0519149	not sig
1118	ENSMUSG00000079184	-0.111369	0.0652067	0.88733	Mphosph8	0.0519149	not sig
1119	ENSMUSG00000042439	0.118155	0.0652551	0.88733	Zfp532	0.0519149	not sig
1120	ENSMUSG00000032590	0.183308	0.0653352	0.887625	Apeh	0.0517702	not sig
1121	ENSMUSG00000047248	0.138631	0.0654826	0.888835	C2cd3	0.051179	not sig
1122	ENSMUSG00000042182	-0.127834	0.0655866	0.888954	Bend6	0.0511207	not sig
1123	ENSMUSG00000059003	0.210403	0.0656083	0.888954	Grin2a	0.0511207	not sig
1124	ENSMUSG00000029119	0.132122	0.0657255	0.88975	Man2b2	0.0507322	not sig
1125	ENSMUSG00000032609	-0.152773	0.0658751	0.890024	Klhdc8b	0.0505983	not sig
1126	ENSMUSG00000097816	0.528231	0.0659503	0.890024	NA	0.0505983	not sig
1127	ENSMUSG00000001376	-0.110349	0.066045	0.890024	Vps50	0.0505983	not sig
1128	ENSMUSG00000095403	0.288539	0.0661896	0.890024	Gm21092	0.0505983	not sig
1129	ENSMUSG00000052609	0.181788	0.0662008	0.890024	Plekhg3	0.0505983	not sig
1130	ENSMUSG00000045094	0.3344	0.0662748	0.890024	Arhgef37	0.0505983	not sig
1131	ENSMUSG00000042213	-0.206787	0.0663256	0.890024	Zfand4	0.0505983	not sig
1132	ENSMUSG00000028246	0.135678	0.0663484	0.890024	Faxc	0.0505983	not sig
1133	ENSMUSG00000026840	0.307572	0.0664207	0.890024	Lamc3	0.0505983	not sig
1134	ENSMUSG00000071072	-0.119311	0.0664321	0.890024	Ptges3	0.0505983	not sig
1135	ENSMUSG00000049969	-0.178827	0.0664367	0.890024	Plekhf2	0.0505983	not sig
1136	ENSMUSG00000029772	0.121577	0.0664476	0.890024	Ahcyl2	0.0505983	not sig
1137	ENSMUSG00000022206	0.214678	0.0665772	0.890975	Npr3	0.0501346	not sig
1138	ENSMUSG00000004568	0.119798	0.0668314	0.89359	Arhgef18	0.0488615	not sig
1139	ENSMUSG00000066057	-0.126028	0.0669156	0.893721	Gm1976	0.0487982	not sig
1140	ENSMUSG00000022685	-0.130399	0.0669958	0.893721	Parn	0.0487982	not sig
1141	ENSMUSG00000110197	-0.405074	0.0671376	0.893721	NA	0.0487982	not sig
1142	ENSMUSG00000026696	-0.110113	0.0673136	0.893721	Vamp4	0.0487982	not sig
1143	ENSMUSG00000026839	-0.135758	0.0673538	0.893721	Upp2	0.0487982	not sig
1144	ENSMUSG00000031932	0.200136	0.0673555	0.893721	Gpr83	0.0487982	not sig
1145	ENSMUSG00000057604	-0.236747	0.0674892	0.893721	Lmcd1	0.0487982	not sig
1146	ENSMUSG00000068114	0.197969	0.0675031	0.893721	Ccdc134	0.0487982	not sig
1147	ENSMUSG00000032584	0.42538	0.067544	0.893721	Mst1r	0.0487982	not sig
1148	ENSMUSG00000047228	-0.257172	0.0675502	0.893721	A2ml1	0.0487982	not sig
1149	ENSMUSG00000086316	-0.142216	0.0675834	0.893721	Nbdy	0.0487982	not sig
1150	ENSMUSG00000054091	-0.137384	0.0676594	0.893721	1810037I17Rik	0.0487982	not sig
1151	ENSMUSG00000021559	0.116062	0.0677155	0.893721	Dapk1	0.0487982	not sig
1152	ENSMUSG00000087088	0.209197	0.0677889	0.893721	Gm16638	0.0487982	not sig
1153	ENSMUSG00000003872	-0.154053	0.0678402	0.893721	Lin7b	0.0487982	not sig
1154	ENSMUSG00000039661	-0.135641	0.067884	0.893721	Dusp26	0.0487982	not sig
1155	ENSMUSG00000028980	0.177839	0.067931	0.893721	H6pd	0.0487982	not sig
1156	ENSMUSG00000085379	0.285938	0.068035	0.893721	NA	0.0487982	not sig
1157	ENSMUSG00000022023	-0.11546	0.0680399	0.893721	Wbp4	0.0487982	not sig
1158	ENSMUSG00000040852	0.214303	0.0681433	0.893721	Plekhh2	0.0487982	not sig
1159	ENSMUSG00000020436	-0.116482	0.0682194	0.893721	Gabrg2	0.0487982	not sig
1160	ENSMUSG00000107176	-0.447578	0.0682585	0.893721	Gm9794	0.0487982	not sig
1161	ENSMUSG00000029516	0.194569	0.0683036	0.893721	Cit	0.0487982	not sig
1162	ENSMUSG00000074211	-0.159203	0.0684239	0.893721	Sdhaf1	0.0487982	not sig
1163	ENSMUSG00000019856	0.130858	0.0684365	0.893721	Fam184a	0.0487982	not sig
1164	ENSMUSG00000071855	-0.16997	0.0684525	0.893721	Ccdc112	0.0487982	not sig
1165	ENSMUSG00000020464	-0.139762	0.0684696	0.893721	Pnpt1	0.0487982	not sig
1166	ENSMUSG00000021338	0.126242	0.0685098	0.893721	Carmil1	0.0487982	not sig
1167	ENSMUSG00000022378	-0.115111	0.0685444	0.893721	Cyrib	0.0487982	not sig
1168	ENSMUSG00000091736	0.45849	0.0686671	0.894553	Yy2	0.0483937	not sig
1169	ENSMUSG00000032908	0.134831	0.0688124	0.895679	Sgpp2	0.0478475	not sig
1170	ENSMUSG00000035268	-0.126428	0.0689233	0.896356	Pkig	0.0475192	not sig
1171	ENSMUSG00000028341	0.180784	0.0690654	0.897204	Nr4a3	0.0471087	not sig
1172	ENSMUSG00000075595	0.144654	0.0691951	0.897204	Zfp652	0.0471087	not sig
1173	ENSMUSG00000020902	0.202241	0.0691972	0.897204	Ntn1	0.0471087	not sig
1174	ENSMUSG00000032815	0.447172	0.069236	0.897204	Fanca	0.0471087	not sig
1175	ENSMUSG00000026127	0.121889	0.0692833	0.897204	Imp4	0.0471087	not sig
1176	ENSMUSG00000091985	0.247344	0.0694369	0.898122	NA	0.0466648	not sig
1177	ENSMUSG00000059854	0.414559	0.0694722	0.898122	Hydin	0.0466648	not sig
1178	ENSMUSG00000026017	-0.157669	0.069552	0.89839	Carf	0.046535	not sig
1179	ENSMUSG00000025142	-0.135899	0.0697661	0.900391	Aspscr1	0.0455686	not sig
1180	ENSMUSG00000070867	0.248762	0.0699283	0.901329	Trabd2b	0.0451167	not sig
1181	ENSMUSG00000054280	0.187152	0.0700221	0.901329	Prr14l	0.0451167	not sig
1182	ENSMUSG00000059810	0.195229	0.0700998	0.901329	Rgs3	0.0451167	not sig
1183	ENSMUSG00000063856	-0.127389	0.0701676	0.901329	Gpx1	0.0451167	not sig
1184	ENSMUSG00000040242	-0.119271	0.0702062	0.901329	Fgfr1op2	0.0451167	not sig
1185	ENSMUSG00000027176	-0.123098	0.07044	0.901329	Cstf3	0.0451167	not sig
1186	ENSMUSG00000023830	0.146189	0.0704522	0.901329	Igf2r	0.0451167	not sig
1187	ENSMUSG00000029270	-0.137427	0.0705173	0.901329	Dipk1a	0.0451167	not sig
1188	ENSMUSG00000053799	-0.125863	0.0706051	0.901329	Exoc6	0.0451167	not sig
1189	ENSMUSG00000034998	-0.151494	0.0706103	0.901329	Foxn2	0.0451167	not sig
1190	ENSMUSG00000087412	-0.262535	0.070766	0.901329	Gm15501	0.0451167	not sig
1191	ENSMUSG00000055745	0.107103	0.0709549	0.901329	Rtl6	0.0451167	not sig
1192	ENSMUSG00000051107	0.148499	0.0709572	0.901329	NA	0.0451167	not sig
1193	ENSMUSG00000053702	0.136969	0.0710652	0.901329	Nebl	0.0451167	not sig
1194	ENSMUSG00000107577	0.42221	0.0710699	0.901329	NA	0.0451167	not sig
1195	ENSMUSG00000041341	0.126671	0.0710699	0.901329	Atg2b	0.0451167	not sig
1196	ENSMUSG00000028603	-0.115442	0.071074	0.901329	Scp2	0.0451167	not sig
1197	ENSMUSG00000029049	0.260114	0.0711143	0.901329	Morn1	0.0451167	not sig
1198	ENSMUSG00000030471	-0.127004	0.0711296	0.901329	Zdhhc13	0.0451167	not sig
1199	ENSMUSG00000052681	-0.111483	0.0711349	0.901329	Rap1b	0.0451167	not sig
1200	ENSMUSG00000014769	-0.134603	0.0711862	0.901329	Psmb1	0.0451167	not sig
1201	ENSMUSG00000060424	-0.145742	0.0711902	0.901329	NA	0.0451167	not sig
1202	ENSMUSG00000010290	-0.114995	0.0712012	0.901329	AI597479	0.0451167	not sig
1203	ENSMUSG00000057363	-0.130219	0.0713684	0.90198	Uxs1	0.0448033	not sig
1204	ENSMUSG00000037722	-0.148923	0.0713712	0.90198	Gnpnat1	0.0448033	not sig
1205	ENSMUSG00000034731	0.197678	0.0714435	0.902145	Dgkh	0.0447235	not sig
1206	ENSMUSG00000064210	0.1597	0.0715519	0.902764	Ano6	0.0444257	not sig
1207	ENSMUSG00000057278	-0.147202	0.0716816	0.903208	Snrpg	0.0442121	not sig
1208	ENSMUSG00000000058	-0.145455	0.0717058	0.903208	Cav2	0.0442121	not sig
1209	ENSMUSG00000025278	0.238765	0.0718473	0.903858	Flnb	0.0438999	not sig
1210	ENSMUSG00000086796	0.504523	0.0719175	0.903858	4932702P03Rik	0.0438999	not sig
1211	ENSMUSG00000030688	-0.132512	0.0719521	0.903858	Stard10	0.0438999	not sig
1212	ENSMUSG00000028234	-0.130619	0.0720008	0.903858	Rps20	0.0438999	not sig
1213	ENSMUSG00000040811	-0.138321	0.0720544	0.903858	Eml2	0.0438999	not sig
1214	ENSMUSG00000032087	0.143333	0.0721971	0.904049	Dscaml1	0.0438079	not sig
1215	ENSMUSG00000042156	0.153278	0.0723178	0.904049	Dzip1	0.0438079	not sig
1216	ENSMUSG00000026773	0.135328	0.072362	0.904049	Pfkfb3	0.0438079	not sig
1217	ENSMUSG00000022094	0.113059	0.0724793	0.904049	Slc39a14	0.0438079	not sig
1218	ENSMUSG00000029994	0.226879	0.0725112	0.904049	Anxa4	0.0438079	not sig
1219	ENSMUSG00000108461	-0.336738	0.0725421	0.904049	NA	0.0438079	not sig
1220	ENSMUSG00000085151	-0.199662	0.0726134	0.904049	NA	0.0438079	not sig
1221	ENSMUSG00000027520	0.227755	0.0726714	0.904049	Zdbf2	0.0438079	not sig
1222	ENSMUSG00000053877	0.169546	0.0726883	0.904049	Srcap	0.0438079	not sig
1223	ENSMUSG00000070858	-0.171512	0.072699	0.904049	Gm1673	0.0438079	not sig
1224	ENSMUSG00000027164	0.131176	0.0728081	0.904049	Traf6	0.0438079	not sig
1225	ENSMUSG00000025735	-0.159208	0.0729611	0.904049	Rhbdl1	0.0438079	not sig
1226	ENSMUSG00000000732	0.270746	0.0731044	0.904049	Icosl	0.0438079	not sig
1227	ENSMUSG00000056316	-0.33532	0.0732147	0.904049	NA	0.0438079	not sig
1228	ENSMUSG00000031432	-0.113135	0.0733268	0.904049	Prps1	0.0438079	not sig
1229	ENSMUSG00000096753	-0.325147	0.0733583	0.904049	Fam181a	0.0438079	not sig
1230	ENSMUSG00000024006	0.17002	0.0733689	0.904049	Stk38	0.0438079	not sig
1231	ENSMUSG00000063455	0.190887	0.0734071	0.904049	D630045J12Rik	0.0438079	not sig
1232	ENSMUSG00000010453	0.107171	0.0734427	0.904049	Kansl3	0.0438079	not sig
1233	ENSMUSG00000097675	-0.289048	0.0734615	0.904049	1700101I11Rik	0.0438079	not sig
1234	ENSMUSG00000028546	-0.111352	0.0734829	0.904049	Elavl4	0.0438079	not sig
1235	ENSMUSG00000036634	0.150384	0.0735687	0.904049	Mag	0.0438079	not sig
1236	ENSMUSG00000078201	-0.175813	0.0736113	0.904049	Tmem203	0.0438079	not sig
1237	ENSMUSG00000036459	-0.221539	0.0736306	0.904049	Wtip	0.0438079	not sig
1238	ENSMUSG00000024646	-0.123158	0.0737664	0.904049	Cyb5a	0.0438079	not sig
1239	ENSMUSG00000028833	0.131595	0.0738126	0.904049	Ncdn	0.0438079	not sig
1240	ENSMUSG00000053310	-0.166061	0.0738254	0.904049	Nrgn	0.0438079	not sig
1241	ENSMUSG00000027035	0.158273	0.0738256	0.904049	Cers6	0.0438079	not sig
1242	ENSMUSG00000031698	-0.295401	0.0738616	0.904049	Mylk3	0.0438079	not sig
1243	ENSMUSG00000030469	-0.128768	0.0738694	0.904049	Zfp719	0.0438079	not sig
1244	ENSMUSG00000006906	-0.120906	0.0740179	0.904049	Stambp	0.0438079	not sig
1245	ENSMUSG00000045201	-0.150744	0.074019	0.904049	Lrrc3b	0.0438079	not sig
1246	ENSMUSG00000027933	0.103761	0.0741234	0.904049	Ints3	0.0438079	not sig
1247	ENSMUSG00000024030	0.110977	0.0741738	0.904049	Abcg1	0.0438079	not sig
1248	ENSMUSG00000054716	-0.149049	0.0741957	0.904049	Zfp771	0.0438079	not sig
1249	ENSMUSG00000049571	0.326281	0.0742387	0.904049	Cfap46	0.0438079	not sig
1250	ENSMUSG00000039976	0.135957	0.0744095	0.904049	Tbc1d16	0.0438079	not sig
1251	ENSMUSG00000052040	0.133217	0.0744114	0.904049	Klf13	0.0438079	not sig
1252	ENSMUSG00000053395	0.111716	0.0744437	0.904049	Cacng8	0.0438079	not sig
1253	ENSMUSG00000032640	-0.14014	0.0744462	0.904049	Chsy1	0.0438079	not sig
1254	ENSMUSG00000045282	0.266185	0.0745204	0.904228	Tmem86b	0.0437219	not sig
1255	ENSMUSG00000006356	-0.106082	0.0746679	0.905129	Crip2	0.0432893	not sig
1256	ENSMUSG00000020674	0.198509	0.0747509	0.905129	Pxdn	0.0432893	not sig
1257	ENSMUSG00000006800	0.119873	0.0747731	0.905129	Sulf2	0.0432893	not sig
1258	ENSMUSG00000070283	-0.136909	0.0748845	0.905758	Ndufaf3	0.042988	not sig
1259	ENSMUSG00000049553	0.155871	0.0751974	0.908621	Polr1a	0.0416173	not sig
1260	ENSMUSG00000015599	0.17248	0.0752407	0.908621	Ttbk1	0.0416173	not sig
1261	ENSMUSG00000026131	0.192303	0.0753379	0.908988	Dst	0.0414419	not sig
1262	ENSMUSG00000040712	0.133869	0.0754622	0.908988	Camta2	0.0414419	not sig
1263	ENSMUSG00000038774	0.128754	0.0755726	0.908988	Ascc3	0.0414419	not sig
1264	ENSMUSG00000059857	0.263416	0.0757242	0.908988	Ntng1	0.0414419	not sig
1265	ENSMUSG00000038776	0.13779	0.0757435	0.908988	Ephx1	0.0414419	not sig
1266	ENSMUSG00000027834	-0.124012	0.075761	0.908988	Serpini1	0.0414419	not sig
1267	ENSMUSG00000078495	-0.306916	0.0757693	0.908988	Zfp984	0.0414419	not sig
1268	ENSMUSG00000005237	0.328371	0.0758416	0.908988	Dnah2	0.0414419	not sig
1269	ENSMUSG00000028563	-0.151972	0.0758424	0.908988	Tm2d1	0.0414419	not sig
1270	ENSMUSG00000026021	-0.126904	0.0759332	0.908988	Sumo1	0.0414419	not sig
1271	ENSMUSG00000032776	0.323333	0.0761812	0.908988	Mctp2	0.0414419	not sig
1272	ENSMUSG00000028957	0.17527	0.0762719	0.908988	Per3	0.0414419	not sig
1273	ENSMUSG00000037110	0.170154	0.0763166	0.908988	Ralgapa2	0.0414419	not sig
1274	ENSMUSG00000001467	-0.118463	0.0763228	0.908988	Cyp51	0.0414419	not sig
1275	ENSMUSG00000075569	0.268605	0.0764644	0.908988	Pms2	0.0414419	not sig
1276	ENSMUSG00000044795	0.151007	0.0765948	0.908988	Cyb5d1	0.0414419	not sig
1277	ENSMUSG00000016179	0.121413	0.0766206	0.908988	Camk1g	0.0414419	not sig
1278	ENSMUSG00000031897	-0.146013	0.0766726	0.908988	Psmb10	0.0414419	not sig
1279	ENSMUSG00000061898	0.171539	0.076726	0.908988	Rbak	0.0414419	not sig
1280	ENSMUSG00000064354	-0.191314	0.0767391	0.908988	COX2	0.0414419	not sig
1281	ENSMUSG00000054766	-0.113474	0.0767932	0.908988	Set	0.0414419	not sig
1282	ENSMUSG00000061477	-0.145746	0.0768142	0.908988	Rps7	0.0414419	not sig
1283	ENSMUSG00000037095	-0.395914	0.0768371	0.908988	Lrg1	0.0414419	not sig
1284	ENSMUSG00000019795	-0.119363	0.0768972	0.908988	Pcmt1	0.0414419	not sig
1285	ENSMUSG00000074457	-0.124885	0.0769594	0.908988	S100a16	0.0414419	not sig
1286	ENSMUSG00000070469	0.416318	0.077269	0.908988	Adamtsl3	0.0414419	not sig
1287	ENSMUSG00000068882	-0.109002	0.0773811	0.908988	Ssb	0.0414419	not sig
1288	ENSMUSG00000042208	-0.109197	0.077382	0.908988	Sanbr	0.0414419	not sig
1289	ENSMUSG00000039257	-0.133502	0.0774107	0.908988	Vstm2b	0.0414419	not sig
1290	ENSMUSG00000022443	0.180466	0.077456	0.908988	Myh9	0.0414419	not sig
1291	ENSMUSG00000031584	-0.121977	0.0774841	0.908988	Gsr	0.0414419	not sig
1292	ENSMUSG00000028232	-0.122518	0.0775311	0.908988	Tmem68	0.0414419	not sig
1293	ENSMUSG00000026991	0.120912	0.0775757	0.908988	Pkp4	0.0414419	not sig
1294	ENSMUSG00000103567	0.163413	0.0775806	0.908988	Pcdhga5	0.0414419	not sig
1295	ENSMUSG00000062077	-0.545713	0.0776233	0.908988	Trim54	0.0414419	not sig
1296	ENSMUSG00000033732	0.113045	0.077631	0.908988	Sf3b3	0.0414419	not sig
1297	ENSMUSG00000025103	-0.114895	0.0776917	0.908988	Btbd1	0.0414419	not sig
1298	ENSMUSG00000090370	-0.433009	0.0778248	0.908988	NA	0.0414419	not sig
1299	ENSMUSG00000074582	0.110255	0.0778717	0.908988	Arfgef2	0.0414419	not sig
1300	ENSMUSG00000040857	-0.119006	0.0778883	0.908988	Erf	0.0414419	not sig
1301	ENSMUSG00000046058	-0.154697	0.0779435	0.908988	Eid2	0.0414419	not sig
1302	ENSMUSG00000006958	0.161894	0.0779561	0.908988	Chrd	0.0414419	not sig
1303	ENSMUSG00000075415	0.142703	0.0780063	0.908988	Fnbp1	0.0414419	not sig
1304	ENSMUSG00000079179	0.137418	0.0780223	0.908988	NA	0.0414419	not sig
1305	ENSMUSG00000097718	0.297713	0.078089	0.908988	NA	0.0414419	not sig
1306	ENSMUSG00000030956	0.127346	0.0781852	0.908988	Fam53b	0.0414419	not sig
1307	ENSMUSG00000022235	-0.23165	0.0781909	0.908988	Cmbl	0.0414419	not sig
1308	ENSMUSG00000020527	0.223868	0.0782033	0.908988	Myo19	0.0414419	not sig
1309	ENSMUSG00000022262	0.277514	0.0783385	0.908988	Dnah5	0.0414419	not sig
1310	ENSMUSG00000034640	-0.169113	0.0783396	0.908988	Tiparp	0.0414419	not sig
1311	ENSMUSG00000006445	0.412668	0.0783518	0.908988	Epha2	0.0414419	not sig
1312	ENSMUSG00000044763	-0.145468	0.0784022	0.908988	Trmt10c	0.0414419	not sig
1313	ENSMUSG00000032420	0.233501	0.0784372	0.908988	Nt5e	0.0414419	not sig
1314	ENSMUSG00000038241	0.14672	0.0786143	0.910347	Cep250	0.0407931	not sig
1315	ENSMUSG00000036777	0.200141	0.0787792	0.911562	Anln	0.0402137	not sig
1316	ENSMUSG00000040289	-0.116639	0.0790067	0.912239	Hey1	0.0398916	not sig
1317	ENSMUSG00000033705	0.188741	0.0790348	0.912239	Stard9	0.0398916	not sig
1318	ENSMUSG00000024949	0.115415	0.0790528	0.912239	Sf1	0.0398916	not sig
1319	ENSMUSG00000066735	-0.104174	0.0790824	0.912239	Vkorc1l1	0.0398916	not sig
1320	ENSMUSG00000041225	0.133479	0.0791374	0.912239	Arhgap12	0.0398916	not sig
1321	ENSMUSG00000026914	-0.112895	0.0792194	0.912492	Psmd14	0.039771	not sig
1322	ENSMUSG00000001052	0.113395	0.0793505	0.913311	Sec24b	0.0393815	not sig
1323	ENSMUSG00000045915	-0.403544	0.0794671	0.913962	Ccdc42	0.0390719	not sig
1324	ENSMUSG00000028218	-0.122261	0.0796641	0.913994	Cibar1	0.0390565	not sig
1325	ENSMUSG00000017057	-0.23201	0.0796737	0.913994	Il13ra1	0.0390565	not sig
1326	ENSMUSG00000033671	0.178719	0.0798369	0.913994	Cep350	0.0390565	not sig
1327	ENSMUSG00000028551	-0.28345	0.0801073	0.913994	Cdkn2c	0.0390565	not sig
1328	ENSMUSG00000038607	-0.159852	0.0802483	0.913994	Gng10	0.0390565	not sig
1329	ENSMUSG00000020532	0.108841	0.0802931	0.913994	Acaca	0.0390565	not sig
1330	ENSMUSG00000053192	-0.126027	0.0803449	0.913994	Mllt11	0.0390565	not sig
1331	ENSMUSG00000029722	-0.117397	0.0804064	0.913994	Agfg2	0.0390565	not sig
1332	ENSMUSG00000026447	0.187707	0.0804405	0.913994	Pik3c2b	0.0390565	not sig
1333	ENSMUSG00000014426	0.107689	0.0804825	0.913994	Map3k4	0.0390565	not sig
1334	ENSMUSG00000045871	0.485195	0.0804834	0.913994	Slitrk6	0.0390565	not sig
1335	ENSMUSG00000043456	0.14642	0.0804949	0.913994	Zfp536	0.0390565	not sig
1336	ENSMUSG00000034075	0.108673	0.0805686	0.913994	Zdhhc5	0.0390565	not sig
1337	ENSMUSG00000026510	0.121348	0.080636	0.913994	Trp53bp2	0.0390565	not sig
1338	ENSMUSG00000026484	-0.124634	0.0806381	0.913994	Rnf2	0.0390565	not sig
1339	ENSMUSG00000025425	0.114676	0.0806386	0.913994	St8sia5	0.0390565	not sig
1340	ENSMUSG00000050914	-0.230532	0.0806948	0.913994	Ankrd37	0.0390565	not sig
1341	ENSMUSG00000030043	0.275462	0.0807531	0.913994	Tacr1	0.0390565	not sig
1342	ENSMUSG00000042155	-0.118188	0.0808895	0.913994	Klhl23	0.0390565	not sig
1343	ENSMUSG00000025066	-0.118797	0.0810068	0.913994	Sfr1	0.0390565	not sig
1344	ENSMUSG00000029528	0.160584	0.0810294	0.913994	Pxn	0.0390565	not sig
1345	ENSMUSG00000032875	0.115597	0.0811405	0.913994	Arhgef17	0.0390565	not sig
1346	ENSMUSG00000074405	0.121373	0.0811762	0.913994	Zfp865	0.0390565	not sig
1347	ENSMUSG00000027950	0.115019	0.0811888	0.913994	Chrnb2	0.0390565	not sig
1348	ENSMUSG00000026604	0.215228	0.081225	0.913994	Ptpn14	0.0390565	not sig
1349	ENSMUSG00000102593	0.527514	0.0812284	0.913994	NA	0.0390565	not sig
1350	ENSMUSG00000030276	0.274499	0.0813252	0.913994	Ttll3	0.0390565	not sig
1351	ENSMUSG00000045671	0.118428	0.0813354	0.913994	Spred2	0.0390565	not sig
1352	ENSMUSG00000000766	0.400642	0.0813597	0.913994	Oprm1	0.0390565	not sig
1353	ENSMUSG00000090486	0.460911	0.0814101	0.913994	NA	0.0390565	not sig
1354	ENSMUSG00000039809	0.134009	0.0814113	0.913994	Gabbr2	0.0390565	not sig
1355	ENSMUSG00000055471	0.227715	0.0814202	0.913994	Alk	0.0390565	not sig
1356	ENSMUSG00000056216	-0.113272	0.0814653	0.913994	Cebpg	0.0390565	not sig
1357	ENSMUSG00000020650	-0.112586	0.0815122	0.913994	Bcap29	0.0390565	not sig
1358	ENSMUSG00000021816	-0.127577	0.0816213	0.914203	Ppp3cb	0.0389573	not sig
1359	ENSMUSG00000057561	-0.111328	0.0816929	0.914203	Eif1a	0.0389573	not sig
1360	ENSMUSG00000022913	-0.173245	0.0817615	0.914203	Psmg1	0.0389573	not sig
1361	ENSMUSG00000092329	-1.76563	0.0818338	0.914203	NA	0.0389573	not sig
1362	ENSMUSG00000027879	-0.10709	0.08186	0.914203	Sec22b	0.0389573	not sig
1363	ENSMUSG00000050272	0.114546	0.0821244	0.914203	Dscam	0.0389573	not sig
1364	ENSMUSG00000068749	-0.122575	0.0821298	0.914203	Psma5	0.0389573	not sig
1365	ENSMUSG00000026135	0.158345	0.082241	0.914203	Zfp142	0.0389573	not sig
1366	ENSMUSG00000039367	0.104486	0.0822428	0.914203	Sec24c	0.0389573	not sig
1367	ENSMUSG00000031517	-0.129066	0.0822525	0.914203	Gpm6a	0.0389573	not sig
1368	ENSMUSG00000015476	0.109245	0.0824986	0.914203	Prrt1	0.0389573	not sig
1369	ENSMUSG00000042644	0.241842	0.0825815	0.914203	Itpr3	0.0389573	not sig
1370	ENSMUSG00000036800	0.229032	0.0827487	0.914203	Fam135b	0.0389573	not sig
1371	ENSMUSG00000031503	0.207502	0.0828061	0.914203	Col4a2	0.0389573	not sig
1372	ENSMUSG00000014226	-0.118061	0.082944	0.914203	Cacybp	0.0389573	not sig
1373	ENSMUSG00000009630	-0.123191	0.0829913	0.914203	Ppp2cb	0.0389573	not sig
1374	ENSMUSG00000052928	0.128787	0.0830237	0.914203	Ctif	0.0389573	not sig
1375	ENSMUSG00000071650	0.106289	0.083026	0.914203	Ganab	0.0389573	not sig
1376	ENSMUSG00000018476	0.172332	0.083037	0.914203	Kdm6b	0.0389573	not sig
1377	ENSMUSG00000034209	-0.15013	0.0830647	0.914203	Rasl10a	0.0389573	not sig
1378	ENSMUSG00000064105	0.113423	0.0832229	0.914203	Cnnm2	0.0389573	not sig
1379	ENSMUSG00000033953	-0.135522	0.083227	0.914203	Ppp3r1	0.0389573	not sig
1380	ENSMUSG00000063260	0.200559	0.0832694	0.914203	Syt10	0.0389573	not sig
1381	ENSMUSG00000040010	0.109108	0.0832956	0.914203	Slc7a5	0.0389573	not sig
1382	ENSMUSG00000003541	-0.183908	0.0833187	0.914203	Ier3	0.0389573	not sig
1383	ENSMUSG00000034543	0.114983	0.0834351	0.914203	Morc2a	0.0389573	not sig
1384	ENSMUSG00000037262	-0.169397	0.0835304	0.914203	Kin	0.0389573	not sig
1385	ENSMUSG00000027506	-0.104397	0.083546	0.914203	Tpd52	0.0389573	not sig
1386	ENSMUSG00000071793	0.169411	0.083548	0.914203	NA	0.0389573	not sig
1387	ENSMUSG00000031885	-0.121752	0.083556	0.914203	Cbfb	0.0389573	not sig
1388	ENSMUSG00000014158	0.496677	0.0836257	0.914203	Trpv4	0.0389573	not sig
1389	ENSMUSG00000023367	-0.172356	0.0836498	0.914203	Tmem176a	0.0389573	not sig
1390	ENSMUSG00000029673	0.157505	0.0836727	0.914203	Auts2	0.0389573	not sig
1391	ENSMUSG00000052698	0.123019	0.0837076	0.914203	Tln2	0.0389573	not sig
1392	ENSMUSG00000024479	-0.125427	0.083819	0.914203	Mal2	0.0389573	not sig
1393	ENSMUSG00000021143	0.124563	0.083835	0.914203	Pacs2	0.0389573	not sig
1394	ENSMUSG00000001833	-0.119601	0.0838535	0.914203	Septin7	0.0389573	not sig
1395	ENSMUSG00000027787	-0.114798	0.0839427	0.914203	Nmd3	0.0389573	not sig
1396	ENSMUSG00000033730	0.180282	0.0840114	0.914203	Egr3	0.0389573	not sig
1397	ENSMUSG00000024393	0.135377	0.0840157	0.914203	Prrc2a	0.0389573	not sig
1398	ENSMUSG00000029161	-0.138436	0.0840266	0.914203	Cgref1	0.0389573	not sig
1399	ENSMUSG00000032698	-0.133821	0.0841097	0.914203	Lmo2	0.0389573	not sig
1400	ENSMUSG00000047989	-0.123693	0.0842214	0.914203	Ino80c	0.0389573	not sig
1401	ENSMUSG00000034686	-0.123033	0.0842585	0.914203	Prr7	0.0389573	not sig
1402	ENSMUSG00000015305	0.142339	0.0842778	0.914203	Sash1	0.0389573	not sig
1403	ENSMUSG00000037316	-0.102965	0.0843832	0.914203	Bag4	0.0389573	not sig
1404	ENSMUSG00000031703	-0.113676	0.0844193	0.914203	Itfg1	0.0389573	not sig
1405	ENSMUSG00000028949	-0.121283	0.0845049	0.914203	Smarcd3	0.0389573	not sig
1406	ENSMUSG00000042507	0.140943	0.0846842	0.914203	Mideas	0.0389573	not sig
1407	ENSMUSG00000043542	-0.105746	0.0847915	0.914203	Zc2hc1a	0.0389573	not sig
1408	ENSMUSG00000063450	0.144047	0.0849499	0.914203	Syne2	0.0389573	not sig
1409	ENSMUSG00000044340	0.12201	0.0849835	0.914203	Phlpp1	0.0389573	not sig
1410	ENSMUSG00000039166	-0.109582	0.085117	0.914203	Akap7	0.0389573	not sig
1411	ENSMUSG00000020143	0.278693	0.0852957	0.914203	Dock2	0.0389573	not sig
1412	ENSMUSG00000026494	0.202035	0.085413	0.914203	Kif26b	0.0389573	not sig
1413	ENSMUSG00000021910	0.122821	0.0854467	0.914203	Nisch	0.0389573	not sig
1414	ENSMUSG00000026469	0.121169	0.0856115	0.914203	Xpr1	0.0389573	not sig
1415	ENSMUSG00000084957	-0.12665	0.0856797	0.914203	Bbip1	0.0389573	not sig
1416	ENSMUSG00000074736	-0.130865	0.0856986	0.914203	Syndig1	0.0389573	not sig
1417	ENSMUSG00000090877	0.168111	0.085713	0.914203	Hspa1b	0.0389573	not sig
1418	ENSMUSG00000027778	0.119544	0.0857664	0.914203	Ift80	0.0389573	not sig
1419	ENSMUSG00000074219	0.468642	0.0857674	0.914203	Gm10644	0.0389573	not sig
1420	ENSMUSG00000087006	-0.122419	0.0859013	0.914203	Gm13889	0.0389573	not sig
1421	ENSMUSG00000073792	-0.159963	0.0859358	0.914203	Alg6	0.0389573	not sig
1422	ENSMUSG00000104399	0.536245	0.0859651	0.914203	NA	0.0389573	not sig
1423	ENSMUSG00000030533	0.111199	0.0859829	0.914203	Unc45a	0.0389573	not sig
1424	ENSMUSG00000031628	-0.158954	0.0861302	0.914203	Casp3	0.0389573	not sig
1425	ENSMUSG00000039556	-0.129231	0.0861825	0.914203	Ppp1r3f	0.0389573	not sig
1426	ENSMUSG00000026646	-0.188299	0.0861944	0.914203	Suv39h2	0.0389573	not sig
1427	ENSMUSG00000052906	-0.123343	0.0862736	0.914203	Ubxn8	0.0389573	not sig
1428	ENSMUSG00000027499	-0.117368	0.0865363	0.914203	Pkia	0.0389573	not sig
1429	ENSMUSG00000041229	0.130618	0.0865374	0.914203	Phf8	0.0389573	not sig
1430	ENSMUSG00000035277	-0.11944	0.0865385	0.914203	Arx	0.0389573	not sig
1431	ENSMUSG00000039715	-0.124852	0.0865719	0.914203	Dync2i2	0.0389573	not sig
1432	ENSMUSG00000021782	0.140104	0.0866966	0.914203	Dlg5	0.0389573	not sig
1433	ENSMUSG00000035681	0.114709	0.0867125	0.914203	Kcnc2	0.0389573	not sig
1434	ENSMUSG00000015501	0.180659	0.0867354	0.914203	Hivep2	0.0389573	not sig
1435	ENSMUSG00000027350	0.129434	0.0867359	0.914203	Chgb	0.0389573	not sig
1436	ENSMUSG00000040183	0.107517	0.0868296	0.914203	Ankrd6	0.0389573	not sig
1437	ENSMUSG00000024014	0.249756	0.0868939	0.914203	Pim1	0.0389573	not sig
1438	ENSMUSG00000024073	0.164507	0.0870592	0.914203	Birc6	0.0389573	not sig
1439	ENSMUSG00000028266	-0.114895	0.0871021	0.914203	Lmo4	0.0389573	not sig
1440	ENSMUSG00000020544	-0.151614	0.0871422	0.914203	Cox11	0.0389573	not sig
1441	ENSMUSG00000023942	0.151635	0.0871592	0.914203	Slc29a1	0.0389573	not sig
1442	ENSMUSG00000105879	-0.464067	0.0872852	0.914203	Gm6204	0.0389573	not sig
1443	ENSMUSG00000042581	0.192014	0.0873228	0.914203	Thsd7b	0.0389573	not sig
1444	ENSMUSG00000032381	-0.144887	0.087406	0.914203	Ciao2a	0.0389573	not sig
1445	ENSMUSG00000054079	-0.126703	0.0874374	0.914203	Utp18	0.0389573	not sig
1446	ENSMUSG00000001665	0.298784	0.0874523	0.914203	Gstt3	0.0389573	not sig
1447	ENSMUSG00000026640	0.165168	0.0874826	0.914203	Plxna2	0.0389573	not sig
1448	ENSMUSG00000028689	0.432699	0.0875859	0.914203	Ccdc163	0.0389573	not sig
1449	ENSMUSG00000026027	-0.11434	0.0879435	0.914203	Stradb	0.0389573	not sig
1450	ENSMUSG00000020056	-0.158225	0.0879504	0.914203	Washc3	0.0389573	not sig
1451	ENSMUSG00000035109	0.174066	0.0880584	0.914203	Shc4	0.0389573	not sig
1452	ENSMUSG00000045838	0.169268	0.0880836	0.914203	Ccdc9b	0.0389573	not sig
1453	ENSMUSG00000034903	0.191043	0.0880883	0.914203	Cobll1	0.0389573	not sig
1454	ENSMUSG00000037708	-0.265557	0.0881385	0.914203	Spag6	0.0389573	not sig
1455	ENSMUSG00000038456	0.129922	0.0881915	0.914203	Dennd2a	0.0389573	not sig
1456	ENSMUSG00000029026	0.500553	0.0882755	0.914203	Trp73	0.0389573	not sig
1457	ENSMUSG00000029088	-0.120949	0.0883129	0.914203	Kcnip4	0.0389573	not sig
1458	ENSMUSG00000066306	0.139443	0.0883349	0.914203	Numa1	0.0389573	not sig
1459	ENSMUSG00000033434	-0.124632	0.0884559	0.914203	Gtpbp6	0.0389573	not sig
1460	ENSMUSG00000029505	0.131756	0.0885311	0.914203	Ep400	0.0389573	not sig
1461	ENSMUSG00000026670	-0.110093	0.0885601	0.914203	Uap1	0.0389573	not sig
1462	ENSMUSG00000032085	-0.254368	0.0886046	0.914203	Tagln	0.0389573	not sig
1463	ENSMUSG00000063142	0.171967	0.0886378	0.914203	Kcnma1	0.0389573	not sig
1464	ENSMUSG00000033458	0.163156	0.0886487	0.914203	Fan1	0.0389573	not sig
1465	ENSMUSG00000032125	0.1912	0.0886654	0.914203	Robo4	0.0389573	not sig
1466	ENSMUSG00000021774	-0.121583	0.0887638	0.914203	Ube2e1	0.0389573	not sig
1467	ENSMUSG00000076431	-0.129303	0.0888116	0.914203	Sox4	0.0389573	not sig
1468	ENSMUSG00000021703	0.115791	0.088817	0.914203	Serinc5	0.0389573	not sig
1469	ENSMUSG00000052713	0.138135	0.0888514	0.914203	Zfp608	0.0389573	not sig
1470	ENSMUSG00000107086	0.326821	0.0889205	0.914203	NA	0.0389573	not sig
1471	ENSMUSG00000055204	0.128892	0.0889972	0.914203	Ankrd17	0.0389573	not sig
1472	ENSMUSG00000002496	0.105483	0.089058	0.914203	Tsc2	0.0389573	not sig
1473	ENSMUSG00000022949	0.459328	0.0890909	0.914203	Clic6	0.0389573	not sig
1474	ENSMUSG00000001930	0.233531	0.0891414	0.914203	Vwf	0.0389573	not sig
1475	ENSMUSG00000038349	0.119507	0.0892133	0.914203	Plcl1	0.0389573	not sig
1476	ENSMUSG00000020638	-0.119661	0.0892953	0.914203	Cmpk2	0.0389573	not sig
1477	ENSMUSG00000031862	0.112167	0.0894478	0.914203	Atp13a1	0.0389573	not sig
1478	ENSMUSG00000005886	0.116228	0.0897081	0.914203	Ncoa2	0.0389573	not sig
1479	ENSMUSG00000035150	-0.109686	0.0897589	0.914203	Eif2s3x	0.0389573	not sig
1480	ENSMUSG00000037003	0.159443	0.0898159	0.914203	Tns2	0.0389573	not sig
1481	ENSMUSG00000079641	-0.13588	0.0899495	0.914203	Rpl39	0.0389573	not sig
1482	ENSMUSG00000066440	0.149684	0.0899514	0.914203	Zfyve26	0.0389573	not sig
1483	ENSMUSG00000024593	0.14801	0.0900415	0.914203	Megf10	0.0389573	not sig
1484	ENSMUSG00000001260	-0.143457	0.0901553	0.914203	Gabrg1	0.0389573	not sig
1485	ENSMUSG00000079677	-0.14151	0.0901903	0.914203	Fdx2	0.0389573	not sig
1486	ENSMUSG00000063052	-0.116139	0.0902064	0.914203	Lrrc40	0.0389573	not sig
1487	ENSMUSG00000028252	-0.122445	0.0902211	0.914203	Ccnc	0.0389573	not sig
1488	ENSMUSG00000037487	0.131303	0.090253	0.914203	Ubr5	0.0389573	not sig
1489	ENSMUSG00000032301	-0.113673	0.0902752	0.914203	Psma4	0.0389573	not sig
1490	ENSMUSG00000000738	-0.103127	0.0903063	0.914203	Spg7	0.0389573	not sig
1491	ENSMUSG00000053453	-0.127273	0.0903121	0.914203	Thoc7	0.0389573	not sig
1492	ENSMUSG00000079659	-0.149383	0.0903217	0.914203	Tmem243	0.0389573	not sig
1493	ENSMUSG00000014905	-0.111319	0.0905599	0.914203	Dnajb9	0.0389573	not sig
1494	ENSMUSG00000044317	0.292378	0.0905748	0.914203	Gpr4	0.0389573	not sig
1495	ENSMUSG00000071719	0.140991	0.0905939	0.914203	Nalf2	0.0389573	not sig
1496	ENSMUSG00000086013	-0.250183	0.09067	0.914203	Gm15706	0.0389573	not sig
1497	ENSMUSG00000070564	0.257937	0.0906701	0.914203	Ntn5	0.0389573	not sig
1498	ENSMUSG00000018648	-0.13268	0.090673	0.914203	Dusp14	0.0389573	not sig
1499	ENSMUSG00000040209	0.147151	0.0907585	0.914203	Zfp704	0.0389573	not sig
1500	ENSMUSG00000029178	0.114987	0.0908863	0.914203	Klf3	0.0389573	not sig
1501	ENSMUSG00000031357	-0.110135	0.0909459	0.914203	Syap1	0.0389573	not sig
1502	ENSMUSG00000002728	-0.135591	0.0911106	0.914203	Naa20	0.0389573	not sig
1503	ENSMUSG00000015659	0.157199	0.0912973	0.914203	Serac1	0.0389573	not sig
1504	ENSMUSG00000022490	-0.127337	0.0913371	0.914203	Ppp1r1a	0.0389573	not sig
1505	ENSMUSG00000006678	0.247617	0.0914211	0.914203	Pola1	0.0389573	not sig
1506	ENSMUSG00000039579	0.13336	0.0914432	0.914203	Grin3a	0.0389573	not sig
1507	ENSMUSG00000032475	-0.116217	0.0915171	0.914203	Nck1	0.0389573	not sig
1508	ENSMUSG00000063787	-0.13566	0.0915987	0.914203	Chchd1	0.0389573	not sig
1509	ENSMUSG00000058443	-0.310631	0.0916022	0.914203	Rpl10-ps3	0.0389573	not sig
1510	ENSMUSG00000048385	0.132174	0.0916414	0.914203	Scrt1	0.0389573	not sig
1511	ENSMUSG00000019256	-0.175658	0.0917244	0.914203	Ahr	0.0389573	not sig
1512	ENSMUSG00000005813	-0.108538	0.0917307	0.914203	Metap1	0.0389573	not sig
1513	ENSMUSG00000037730	-0.133146	0.0917527	0.914203	Mynn	0.0389573	not sig
1514	ENSMUSG00000031352	-0.111118	0.091772	0.914203	Hccs	0.0389573	not sig
1515	ENSMUSG00000038593	0.135086	0.0918278	0.914203	Tctn1	0.0389573	not sig
1516	ENSMUSG00000020305	-0.139804	0.0919129	0.914203	Asb3	0.0389573	not sig
1517	ENSMUSG00000027605	0.110799	0.0919776	0.914203	Acss2	0.0389573	not sig
1518	ENSMUSG00000054850	-0.12552	0.0920337	0.914203	Smim10l2a	0.0389573	not sig
1519	ENSMUSG00000026170	0.245859	0.0921981	0.914203	Cyp27a1	0.0389573	not sig
1520	ENSMUSG00000036371	-0.11089	0.0922852	0.914203	Serbp1	0.0389573	not sig
1521	ENSMUSG00000097221	0.189033	0.0923348	0.914203	NA	0.0389573	not sig
1522	ENSMUSG00000063015	-0.118771	0.0923443	0.914203	Ccni	0.0389573	not sig
1523	ENSMUSG00000071604	0.174608	0.0925669	0.914203	Entrep1	0.0389573	not sig
1524	ENSMUSG00000001891	-0.126055	0.0926019	0.914203	Ugp2	0.0389573	not sig
1525	ENSMUSG00000079654	0.275932	0.0926254	0.914203	Prrt4	0.0389573	not sig
1526	ENSMUSG00000068015	0.15582	0.0926852	0.914203	Lrch1	0.0389573	not sig
1527	ENSMUSG00000044033	0.152921	0.0927649	0.914203	Ccdc141	0.0389573	not sig
1528	ENSMUSG00000037152	-0.133222	0.0927934	0.914203	Ndufc1	0.0389573	not sig
1529	ENSMUSG00000064090	-0.268937	0.0929357	0.914203	Vrk2	0.0389573	not sig
1530	ENSMUSG00000026502	-0.111492	0.0929816	0.914203	Desi2	0.0389573	not sig
1531	ENSMUSG00000028763	0.223252	0.0930512	0.914203	Hspg2	0.0389573	not sig
1532	ENSMUSG00000005672	0.152161	0.0931456	0.914203	Kit	0.0389573	not sig
1533	ENSMUSG00000015889	-0.114063	0.0931674	0.914203	Lta4h	0.0389573	not sig
1534	ENSMUSG00000047368	-0.110799	0.0932817	0.914203	Abhd17b	0.0389573	not sig
1535	ENSMUSG00000037638	0.34132	0.0933028	0.914203	Zbtb42	0.0389573	not sig
1536	ENSMUSG00000027173	-0.331434	0.0934204	0.914203	Depdc7	0.0389573	not sig
1537	ENSMUSG00000039461	-0.13529	0.0934714	0.914203	Tcta	0.0389573	not sig
1538	ENSMUSG00000042988	-0.307846	0.093511	0.914203	Notum	0.0389573	not sig
1539	ENSMUSG00000009549	-0.122402	0.0935129	0.914203	Srp14	0.0389573	not sig
1540	ENSMUSG00000071180	-0.128316	0.0936181	0.914203	Smim15	0.0389573	not sig
1541	ENSMUSG00000040327	0.114631	0.0937337	0.914203	Cul9	0.0389573	not sig
1542	ENSMUSG00000046550	-0.273063	0.0937862	0.914203	Spin2c	0.0389573	not sig
1543	ENSMUSG00000092260	-0.258012	0.0938002	0.914203	Zfp963	0.0389573	not sig
1544	ENSMUSG00000021108	0.208699	0.09389	0.914203	Prkch	0.0389573	not sig
1545	ENSMUSG00000098093	-0.474625	0.0942557	0.914203	Gm8707	0.0389573	not sig
1546	ENSMUSG00000071745	-0.452552	0.0942755	0.914203	Pwwp4b	0.0389573	not sig
1547	ENSMUSG00000020265	-0.1157	0.0943561	0.914203	Sumo3	0.0389573	not sig
1548	ENSMUSG00000005686	0.131889	0.0944653	0.914203	Ampd3	0.0389573	not sig
1549	ENSMUSG00000070427	0.30676	0.0945178	0.914203	Il18bp	0.0389573	not sig
1550	ENSMUSG00000024007	-0.137724	0.0945774	0.914203	Ppil1	0.0389573	not sig
1551	ENSMUSG00000027018	-0.133702	0.0946627	0.914203	Hat1	0.0389573	not sig
1552	ENSMUSG00000001016	-0.102146	0.0947503	0.914203	Ilf2	0.0389573	not sig
1553	ENSMUSG00000027937	-0.120282	0.0948633	0.914203	Jtb	0.0389573	not sig
1554	ENSMUSG00000033335	0.122374	0.0948895	0.914203	Dnm2	0.0389573	not sig
1555	ENSMUSG00000031176	-0.106301	0.0948918	0.914203	Dynlt3	0.0389573	not sig
1556	ENSMUSG00000054008	0.127586	0.0949208	0.914203	Ndst1	0.0389573	not sig
1557	ENSMUSG00000044043	0.195919	0.0950564	0.914203	Pcdhb14	0.0389573	not sig
1558	ENSMUSG00000026096	-0.128829	0.0951242	0.914203	Osgepl1	0.0389573	not sig
1559	ENSMUSG00000044367	0.22546	0.0951304	0.914203	Slc16a13	0.0389573	not sig
1560	ENSMUSG00000051590	0.201449	0.0952014	0.914203	Map3k19	0.0389573	not sig
1561	ENSMUSG00000004815	0.116179	0.0952688	0.914203	Dgkq	0.0389573	not sig
1562	ENSMUSG00000020154	0.176083	0.0952935	0.914203	Ptprb	0.0389573	not sig
1563	ENSMUSG00000025646	-0.135153	0.0953207	0.914203	Atrip	0.0389573	not sig
1564	ENSMUSG00000029455	0.100835	0.0953751	0.914203	Aldh2	0.0389573	not sig
1565	ENSMUSG00000030208	0.338873	0.0953963	0.914203	Emp1	0.0389573	not sig
1566	ENSMUSG00000006471	0.114494	0.0954043	0.914203	Ndor1	0.0389573	not sig
1567	ENSMUSG00000041775	0.129501	0.0955413	0.914203	Mapk1ip1	0.0389573	not sig
1568	ENSMUSG00000028789	-0.112212	0.0956292	0.914203	Azin2	0.0389573	not sig
1569	ENSMUSG00000025195	0.162581	0.0956675	0.914203	Dnmbp	0.0389573	not sig
1570	ENSMUSG00000020866	0.184995	0.0956711	0.914203	Cacna1g	0.0389573	not sig
1571	ENSMUSG00000047021	0.303344	0.0957417	0.914203	Cfap65	0.0389573	not sig
1572	ENSMUSG00000041477	0.132638	0.0957664	0.914203	Dcp1b	0.0389573	not sig
1573	ENSMUSG00000031790	0.139081	0.0958984	0.914203	Mmp15	0.0389573	not sig
1574	ENSMUSG00000030683	0.126586	0.0959659	0.914203	Sez6l2	0.0389573	not sig
1575	ENSMUSG00000097993	0.348088	0.0960267	0.914203	Ptprv	0.0389573	not sig
1576	ENSMUSG00000025903	-0.118084	0.0960543	0.914203	Lypla1	0.0389573	not sig
1577	ENSMUSG00000041734	0.218485	0.0960588	0.914203	Kirrel	0.0389573	not sig
1578	ENSMUSG00000035649	0.242268	0.0960742	0.914203	Zcchc7	0.0389573	not sig
1579	ENSMUSG00000066640	0.117395	0.0962075	0.914203	Fbxl18	0.0389573	not sig
1580	ENSMUSG00000020015	-0.112707	0.0964297	0.914203	Cdk17	0.0389573	not sig
1581	ENSMUSG00000022309	-0.219812	0.0964674	0.914203	Angpt1	0.0389573	not sig
1582	ENSMUSG00000064125	0.118766	0.096489	0.914203	Prr36	0.0389573	not sig
1583	ENSMUSG00000027765	0.285547	0.0965704	0.914203	P2ry1	0.0389573	not sig
1584	ENSMUSG00000034612	0.104933	0.096671	0.914203	Chst11	0.0389573	not sig
1585	ENSMUSG00000050074	0.513586	0.0967732	0.914203	Spink8	0.0389573	not sig
1586	ENSMUSG00000032217	0.109454	0.0967854	0.914203	Rnf111	0.0389573	not sig
1587	ENSMUSG00000050786	-0.155499	0.0967888	0.914203	Ccdc126	0.0389573	not sig
1588	ENSMUSG00000031772	0.130372	0.0968863	0.914203	Cntnap4	0.0389573	not sig
1589	ENSMUSG00000097610	-0.415299	0.0969443	0.914203	A930012L18Rik	0.0389573	not sig
1590	ENSMUSG00000020024	-0.1151	0.0970092	0.914203	Cep83	0.0389573	not sig
1591	ENSMUSG00000035397	-0.115006	0.0970833	0.914203	Klf16	0.0389573	not sig
1592	ENSMUSG00000070866	0.12895	0.0971081	0.914203	Zfp804a	0.0389573	not sig
1593	ENSMUSG00000008730	0.124898	0.0971141	0.914203	Hipk1	0.0389573	not sig
1594	ENSMUSG00000022109	-0.124985	0.0973697	0.914203	Med4	0.0389573	not sig
1595	ENSMUSG00000014303	0.149809	0.0973936	0.914203	Glis2	0.0389573	not sig
1596	ENSMUSG00000102336	0.289917	0.0974611	0.914203	NA	0.0389573	not sig
1597	ENSMUSG00000027667	-0.117977	0.097616	0.914203	Zfp639	0.0389573	not sig
1598	ENSMUSG00000003380	-0.125446	0.0977121	0.914203	Rabac1	0.0389573	not sig
1599	ENSMUSG00000022995	0.150946	0.097853	0.914203	Enah	0.0389573	not sig
1600	ENSMUSG00000024548	0.168347	0.0980063	0.914203	Setbp1	0.0389573	not sig
1601	ENSMUSG00000031502	0.177479	0.0980216	0.914203	Col4a1	0.0389573	not sig
1602	ENSMUSG00000041774	-0.137436	0.0980444	0.914203	Ydjc	0.0389573	not sig
1603	ENSMUSG00000024521	-0.300508	0.098078	0.914203	Pmaip1	0.0389573	not sig
1604	ENSMUSG00000025370	-0.183381	0.0981794	0.914203	Cdh9	0.0389573	not sig
1605	ENSMUSG00000033769	0.100537	0.0982901	0.914203	Exoc6b	0.0389573	not sig
1606	ENSMUSG00000035112	0.285461	0.0982954	0.914203	Wnk4	0.0389573	not sig
1607	ENSMUSG00000027452	0.11666	0.0983807	0.914203	Acss1	0.0389573	not sig
1608	ENSMUSG00000038827	0.108776	0.0985013	0.914203	Abitram	0.0389573	not sig
1609	ENSMUSG00000034987	0.162887	0.0986029	0.914203	Hrh2	0.0389573	not sig
1610	ENSMUSG00000020080	-0.211735	0.0986321	0.914203	Hkdc1	0.0389573	not sig
1611	ENSMUSG00000007777	-0.14457	0.0986538	0.914203	0610009B22Rik	0.0389573	not sig
1612	ENSMUSG00000007589	-0.180979	0.0988138	0.914203	Tinf2	0.0389573	not sig
1613	ENSMUSG00000010825	0.458744	0.0988522	0.914203	Grid2ip	0.0389573	not sig
1614	ENSMUSG00000046999	-0.127332	0.0989576	0.914203	1110032F04Rik	0.0389573	not sig
1615	ENSMUSG00000095677	-0.298452	0.099014	0.914203	Dynlt1f	0.0389573	not sig
1616	ENSMUSG00000050299	-0.381122	0.0990696	0.914203	NA	0.0389573	not sig
1617	ENSMUSG00000035062	-0.132416	0.0990901	0.914203	Zc4h2	0.0389573	not sig
1618	ENSMUSG00000034981	0.103408	0.0991092	0.914203	Parm1	0.0389573	not sig
1619	ENSMUSG00000042305	-0.104446	0.0991417	0.914203	Tmem183a	0.0389573	not sig
1620	ENSMUSG00000085241	-0.258406	0.0992068	0.914203	Snhg3	0.0389573	not sig
1621	ENSMUSG00000006058	-0.106813	0.0993877	0.914203	Snf8	0.0389573	not sig
1622	ENSMUSG00000020715	0.163787	0.0994038	0.914203	Ern1	0.0389573	not sig
1623	ENSMUSG00000040021	0.127184	0.0994155	0.914203	Lats1	0.0389573	not sig
1624	ENSMUSG00000031917	-0.129403	0.0994181	0.914203	Nip7	0.0389573	not sig
1625	ENSMUSG00000026234	-0.109075	0.0994489	0.914203	Ncl	0.0389573	not sig
1626	ENSMUSG00000030304	-0.108814	0.0994611	0.914203	Ergic2	0.0389573	not sig
1627	ENSMUSG00000060257	0.111056	0.0995393	0.914203	Scrt2	0.0389573	not sig
1628	ENSMUSG00000058297	0.130778	0.0996905	0.914203	Spock2	0.0389573	not sig
1629	ENSMUSG00000028649	0.167206	0.099703	0.914203	Macf1	0.0389573	not sig
1630	ENSMUSG00000031696	-0.109081	0.0997144	0.914203	Vps35	0.0389573	not sig
1631	ENSMUSG00000028517	0.105127	0.0997192	0.914203	Plpp3	0.0389573	not sig
1632	ENSMUSG00000033460	-0.0962173	0.099765	0.914203	Armcx1	0.0389573	not sig
1633	ENSMUSG00000029104	0.129168	0.0997812	0.914203	Htt	0.0389573	not sig
1634	ENSMUSG00000002767	-0.12701	0.099906	0.914203	Mrpl2	0.0389573	not sig
1635	ENSMUSG00000032184	-0.11402	0.100039	0.914203	Lysmd2	0.0389573	not sig
1636	ENSMUSG00000031864	0.129082	0.100106	0.914203	Ints10	0.0389573	not sig
1637	ENSMUSG00000032020	0.109724	0.100221	0.914203	Ubash3b	0.0389573	not sig
1638	ENSMUSG00000002083	-0.203925	0.100326	0.914203	Bbc3	0.0389573	not sig
1639	ENSMUSG00000038384	0.165966	0.100349	0.914203	Setd1b	0.0389573	not sig
1640	ENSMUSG00000022774	-0.107146	0.100364	0.914203	Ncbp2	0.0389573	not sig
1641	ENSMUSG00000001056	-0.121096	0.100389	0.914203	Nhp2	0.0389573	not sig
1642	ENSMUSG00000022978	-0.246226	0.100404	0.914203	Mis18a	0.0389573	not sig
1643	ENSMUSG00000024812	0.123575	0.100428	0.914203	Tjp2	0.0389573	not sig
1644	ENSMUSG00000047193	0.151587	0.100775	0.914203	Dync2h1	0.0389573	not sig
1645	ENSMUSG00000063235	-0.129215	0.100818	0.914203	Ptpmt1	0.0389573	not sig
1646	ENSMUSG00000039018	-0.134707	0.100853	0.914203	Mtg1	0.0389573	not sig
1647	ENSMUSG00000055926	0.383566	0.100938	0.914203	Gm14137	0.0389573	not sig
1648	ENSMUSG00000074575	0.134126	0.100975	0.914203	Kcng1	0.0389573	not sig
1649	ENSMUSG00000031816	0.107712	0.101015	0.914203	Mthfsd	0.0389573	not sig
1650	ENSMUSG00000054263	0.156021	0.101029	0.914203	Lifr	0.0389573	not sig
1651	ENSMUSG00000028557	-0.118826	0.101111	0.914203	Rnf11	0.0389573	not sig
1652	ENSMUSG00000038145	0.103802	0.101187	0.914203	Snrk	0.0389573	not sig
1653	ENSMUSG00000009535	-0.0948173	0.101319	0.914203	Rnmt	0.0389573	not sig
1654	ENSMUSG00000037236	-0.109599	0.101495	0.914203	Matr3	0.0389573	not sig
1655	ENSMUSG00000055675	0.110626	0.101518	0.914203	Kbtbd11	0.0389573	not sig
1656	ENSMUSG00000021285	0.0951332	0.101558	0.914203	Ppp1r13b	0.0389573	not sig
1657	ENSMUSG00000036856	-0.1376	0.101756	0.914203	Wnt4	0.0389573	not sig
1658	ENSMUSG00000022758	0.234123	0.101793	0.914203	P2rx6	0.0389573	not sig
1659	ENSMUSG00000027300	0.142544	0.10187	0.914203	Ubox5	0.0389573	not sig
1660	ENSMUSG00000035285	-0.110909	0.101887	0.914203	Nat14	0.0389573	not sig
1661	ENSMUSG00000022752	-0.119133	0.101908	0.914203	Tomm70a	0.0389573	not sig
1662	ENSMUSG00000031323	-0.222002	0.101917	0.914203	Dmrtc1a	0.0389573	not sig
1663	ENSMUSG00000051413	0.179747	0.102063	0.914203	Plagl2	0.0389573	not sig
1664	ENSMUSG00000030042	-0.118082	0.102077	0.914203	Pole4	0.0389573	not sig
1665	ENSMUSG00000108591	-0.133536	0.102122	0.914203	Particl	0.0389573	not sig
1666	ENSMUSG00000023027	-0.144939	0.102176	0.914203	Atf1	0.0389573	not sig
1667	ENSMUSG00000037992	0.152324	0.10218	0.914203	Rara	0.0389573	not sig
1668	ENSMUSG00000070814	0.125817	0.102207	0.914203	Zswim9	0.0389573	not sig
1669	ENSMUSG00000037594	-0.131217	0.102304	0.914203	Clba1	0.0389573	not sig
1670	ENSMUSG00000028804	0.18145	0.102308	0.914203	Csmd2	0.0389573	not sig
1671	ENSMUSG00000050071	-0.138857	0.102529	0.914203	Bex1	0.0389573	not sig
1672	ENSMUSG00000005198	0.133739	0.102556	0.914203	Polr2a	0.0389573	not sig
1673	ENSMUSG00000018906	0.160212	0.102674	0.914203	P4ha2	0.0389573	not sig
1674	ENSMUSG00000021066	-0.104266	0.102705	0.914203	Atl1	0.0389573	not sig
1675	ENSMUSG00000028271	-0.118957	0.102772	0.914203	Gtf2b	0.0389573	not sig
1676	ENSMUSG00000024952	-0.106044	0.102832	0.914203	NA	0.0389573	not sig
1677	ENSMUSG00000027088	-0.115096	0.102957	0.914203	Phospho2	0.0389573	not sig
1678	ENSMUSG00000031796	-0.117071	0.102967	0.914203	Cfap20	0.0389573	not sig
1679	ENSMUSG00000022205	-0.107328	0.102975	0.914203	Sub1	0.0389573	not sig
1680	ENSMUSG00000002266	0.321823	0.103052	0.914203	Zim1	0.0389573	not sig
1681	ENSMUSG00000032030	-0.100286	0.103079	0.914203	Cul5	0.0389573	not sig
1682	ENSMUSG00000012819	0.38515	0.103081	0.914203	Cdh23	0.0389573	not sig
1683	ENSMUSG00000048799	0.109804	0.103088	0.914203	Cep120	0.0389573	not sig
1684	ENSMUSG00000033420	0.143732	0.103242	0.914203	Antxr1	0.0389573	not sig
1685	ENSMUSG00000021932	-0.196495	0.103253	0.914203	Rnaseh2b	0.0389573	not sig
1686	ENSMUSG00000021270	-0.120158	0.103374	0.914203	Hsp90aa1	0.0389573	not sig
1687	ENSMUSG00000061118	-0.10937	0.10339	0.914203	Dnajc30	0.0389573	not sig
1688	ENSMUSG00000038677	0.284616	0.103424	0.914203	Scube3	0.0389573	not sig
1689	ENSMUSG00000026600	0.118277	0.103496	0.914203	Soat1	0.0389573	not sig
1690	ENSMUSG00000030222	0.165957	0.103508	0.914203	Rerg	0.0389573	not sig
1691	ENSMUSG00000027540	0.100759	0.103511	0.914203	Ptpn1	0.0389573	not sig
1692	ENSMUSG00000072704	-0.106162	0.10352	0.914203	Smim10l1	0.0389573	not sig
1693	ENSMUSG00000042292	0.106593	0.103536	0.914203	Mrtfa	0.0389573	not sig
1694	ENSMUSG00000078722	0.423654	0.103652	0.914203	NA	0.0389573	not sig
1695	ENSMUSG00000071078	-0.159868	0.103695	0.914203	Nr2c2ap	0.0389573	not sig
1696	ENSMUSG00000004110	0.198757	0.103739	0.914203	Cacna1e	0.0389573	not sig
1697	ENSMUSG00000022769	0.196304	0.103779	0.914203	Sdf2l1	0.0389573	not sig
1698	ENSMUSG00000073468	-0.121196	0.103815	0.914203	Sft2d1	0.0389573	not sig
1699	ENSMUSG00000006418	-0.106705	0.103853	0.914203	Rnf114	0.0389573	not sig
1700	ENSMUSG00000045078	0.103732	0.103901	0.914203	Rnf216	0.0389573	not sig
1701	ENSMUSG00000066170	-0.469173	0.103922	0.914203	NA	0.0389573	not sig
1702	ENSMUSG00000049232	-0.125144	0.103997	0.914203	Tigd2	0.0389573	not sig
1703	ENSMUSG00000029397	-0.110943	0.104202	0.914203	Rchy1	0.0389573	not sig
1704	ENSMUSG00000047246	0.296191	0.104277	0.914203	H2bc6	0.0389573	not sig
1705	ENSMUSG00000050222	-0.140549	0.104307	0.914203	Il17d	0.0389573	not sig
1706	ENSMUSG00000042831	-0.117446	0.104339	0.914203	Alkbh6	0.0389573	not sig
1707	ENSMUSG00000032417	-0.148983	0.104341	0.914203	Rwdd2a	0.0389573	not sig
1708	ENSMUSG00000029055	0.107109	0.104363	0.914203	Plch2	0.0389573	not sig
1709	ENSMUSG00000026434	-0.104241	0.104364	0.914203	Nucks1	0.0389573	not sig
1710	ENSMUSG00000024621	0.104336	0.104367	0.914203	Csf1r	0.0389573	not sig
1711	ENSMUSG00000034789	-0.111699	0.104371	0.914203	Rab24	0.0389573	not sig
1712	ENSMUSG00000021929	-0.0947767	0.104441	0.914203	Kpna3	0.0389573	not sig
1713	ENSMUSG00000024232	0.290291	0.104452	0.914203	Bambi	0.0389573	not sig
1714	ENSMUSG00000022427	-0.134549	0.104453	0.914203	Tomm22	0.0389573	not sig
1715	ENSMUSG00000014301	-0.136237	0.104462	0.914203	Pam16	0.0389573	not sig
1716	ENSMUSG00000040387	0.124304	0.104578	0.914203	Klhl32	0.0389573	not sig
1717	ENSMUSG00000030125	0.488333	0.10466	0.914203	Lrrc23	0.0389573	not sig
1718	ENSMUSG00000040374	-0.126553	0.104846	0.914203	Pex2	0.0389573	not sig
1719	ENSMUSG00000042613	0.107599	0.104858	0.914203	Pbxip1	0.0389573	not sig
1720	ENSMUSG00000105353	0.407835	0.104982	0.914203	NA	0.0389573	not sig
1721	ENSMUSG00000045962	0.164797	0.105016	0.914203	Wnk1	0.0389573	not sig
1722	ENSMUSG00000093930	-0.115947	0.105064	0.914203	Hmgcs1	0.0389573	not sig
1723	ENSMUSG00000090691	-0.305936	0.105094	0.914203	Gm3667	0.0389573	not sig
1724	ENSMUSG00000036264	0.152142	0.105108	0.914203	Fstl4	0.0389573	not sig
1725	ENSMUSG00000035126	0.204819	0.105115	0.914203	Dnai4	0.0389573	not sig
1726	ENSMUSG00000014980	-0.124982	0.105116	0.914203	Tsen15	0.0389573	not sig
1727	ENSMUSG00000047446	-0.11774	0.105188	0.914203	Arl4a	0.0389573	not sig
1728	ENSMUSG00000048154	0.214122	0.105208	0.914203	Kmt2d	0.0389573	not sig
1729	ENSMUSG00000097536	0.346463	0.105222	0.914203	NA	0.0389573	not sig
1730	ENSMUSG00000035954	0.132613	0.105286	0.914203	Dock4	0.0389573	not sig
1731	ENSMUSG00000032198	0.171435	0.105297	0.914203	Dock6	0.0389573	not sig
1732	ENSMUSG00000028901	0.123114	0.10533	0.914203	Gmeb1	0.0389573	not sig
1733	ENSMUSG00000005682	0.15704	0.105459	0.914203	Pan2	0.0389573	not sig
1734	ENSMUSG00000038583	-0.358932	0.105467	0.914203	Pln	0.0389573	not sig
1735	ENSMUSG00000004040	0.100893	0.105467	0.914203	Stat3	0.0389573	not sig
1736	ENSMUSG00000035762	-0.132959	0.105538	0.914203	Tmem161b	0.0389573	not sig
1737	ENSMUSG00000021973	-0.116465	0.105559	0.914203	Micu2	0.0389573	not sig
1738	ENSMUSG00000025153	0.11192	0.105592	0.914203	Fasn	0.0389573	not sig
1739	ENSMUSG00000002012	-0.172111	0.105633	0.914203	Pnck	0.0389573	not sig
1740	ENSMUSG00000048578	0.102332	0.105657	0.914203	Mlec	0.0389573	not sig
1741	ENSMUSG00000051650	-0.146683	0.105683	0.914203	B3gnt2	0.0389573	not sig
1742	ENSMUSG00000027552	-0.172069	0.10579	0.914203	E2f5	0.0389573	not sig
1743	ENSMUSG00000057337	0.272757	0.105808	0.914203	Chst3	0.0389573	not sig
1744	ENSMUSG00000022462	0.106404	0.105817	0.914203	Slc38a2	0.0389573	not sig
1745	ENSMUSG00000103897	0.142861	0.105822	0.914203	Pcdhga8	0.0389573	not sig
1746	ENSMUSG00000045377	-0.28339	0.105975	0.914203	Tmem88	0.0389573	not sig
1747	ENSMUSG00000097347	0.273648	0.106152	0.914203	NA	0.0389573	not sig
1748	ENSMUSG00000007440	0.170442	0.106201	0.914203	Pcdha10	0.0389573	not sig
1749	ENSMUSG00000002733	-0.112436	0.106265	0.914203	Plekha3	0.0389573	not sig
1750	ENSMUSG00000064080	0.256848	0.106285	0.914203	Fbln2	0.0389573	not sig
1751	ENSMUSG00000022255	-0.0958612	0.106323	0.914203	Mtdh	0.0389573	not sig
1752	ENSMUSG00000028273	0.116017	0.106389	0.914203	Pdlim5	0.0389573	not sig
1753	ENSMUSG00000022372	-0.15867	0.106522	0.914203	Sla	0.0389573	not sig
1754	ENSMUSG00000033720	0.101666	0.106583	0.914203	Sfxn5	0.0389573	not sig
1755	ENSMUSG00000110317	0.302458	0.106605	0.914203	NA	0.0389573	not sig
1756	ENSMUSG00000027346	-0.0992708	0.10665	0.914203	Gpcpd1	0.0389573	not sig
1757	ENSMUSG00000005846	-0.112829	0.106674	0.914203	Rsl1d1	0.0389573	not sig
1758	ENSMUSG00000014956	-0.11526	0.106885	0.914203	Ppp1cb	0.0389573	not sig
1759	ENSMUSG00000022012	0.130997	0.106894	0.914203	Enox1	0.0389573	not sig
1760	ENSMUSG00000059401	0.119311	0.106908	0.914203	Mamld1	0.0389573	not sig
1761	ENSMUSG00000017631	0.110948	0.106937	0.914203	Abr	0.0389573	not sig
1762	ENSMUSG00000020492	-0.130783	0.107003	0.914203	Ska2	0.0389573	not sig
1763	ENSMUSG00000060860	-0.119423	0.107061	0.914203	Ube2s	0.0389573	not sig
1764	ENSMUSG00000001942	0.109646	0.107068	0.914203	Siae	0.0389573	not sig
1765	ENSMUSG00000040481	0.139068	0.107107	0.914203	Bptf	0.0389573	not sig
1766	ENSMUSG00000039254	0.14313	0.107144	0.914203	Pomt1	0.0389573	not sig
1767	ENSMUSG00000073131	-0.0997593	0.107182	0.914203	Vma21	0.0389573	not sig
1768	ENSMUSG00000040220	0.112571	0.107351	0.914203	Gas8	0.0389573	not sig
1769	ENSMUSG00000058799	-0.107092	0.107384	0.914203	Nap1l1	0.0389573	not sig
1770	ENSMUSG00000027593	-0.100535	0.10739	0.914203	Raly	0.0389573	not sig
1771	ENSMUSG00000103477	-0.28831	0.107474	0.914203	NA	0.0389573	not sig
1772	ENSMUSG00000019777	-0.0959832	0.107485	0.914203	Hdac2	0.0389573	not sig
1773	ENSMUSG00000024413	0.12387	0.107486	0.914203	Npc1	0.0389573	not sig
1774	ENSMUSG00000028832	-0.126607	0.107486	0.914203	Stmn1	0.0389573	not sig
1775	ENSMUSG00000026235	0.141549	0.107518	0.914203	Epha4	0.0389573	not sig
1776	ENSMUSG00000022022	-0.177669	0.107672	0.914203	Mtrf1	0.0389573	not sig
1777	ENSMUSG00000028907	-0.121202	0.107749	0.914203	Utp11	0.0389573	not sig
1778	ENSMUSG00000058975	0.126939	0.107827	0.914203	Kcnc1	0.0389573	not sig
1779	ENSMUSG00000024773	0.104392	0.107898	0.914203	Atg2a	0.0389573	not sig
1780	ENSMUSG00000005732	-0.122083	0.108039	0.914203	Ranbp1	0.0389573	not sig
1781	ENSMUSG00000074637	-0.131686	0.108153	0.914203	Sox2	0.0389573	not sig
1782	ENSMUSG00000032114	-0.122534	0.108161	0.914203	Slc37a4	0.0389573	not sig
1783	ENSMUSG00000038806	-0.106762	0.108187	0.914203	Sde2	0.0389573	not sig
1784	ENSMUSG00000072955	-0.3315	0.108264	0.914203	Tmsb15l	0.0389573	not sig
1785	ENSMUSG00000078570	-0.128876	0.10829	0.914203	1110065P20Rik	0.0389573	not sig
1786	ENSMUSG00000040254	0.224238	0.108306	0.914203	Sema3d	0.0389573	not sig
1787	ENSMUSG00000027215	0.136632	0.1086	0.914203	Cd82	0.0389573	not sig
1788	ENSMUSG00000105594	0.583856	0.108609	0.914203	NA	0.0389573	not sig
1789	ENSMUSG00000022863	-0.140468	0.10866	0.914203	Btg3	0.0389573	not sig
1790	ENSMUSG00000047215	-0.141117	0.108677	0.914203	Rpl9	0.0389573	not sig
1791	ENSMUSG00000047804	0.113184	0.108847	0.914203	Akap10	0.0389573	not sig
1792	ENSMUSG00000022342	-0.130283	0.108871	0.914203	Kcnv1	0.0389573	not sig
1793	ENSMUSG00000036111	0.210108	0.108876	0.914203	Lmo1	0.0389573	not sig
1794	ENSMUSG00000011751	0.12854	0.108892	0.914203	Sptbn4	0.0389573	not sig
1795	ENSMUSG00000068329	-0.124751	0.108919	0.914203	Htra2	0.0389573	not sig
1796	ENSMUSG00000046109	-0.28341	0.10895	0.914203	NA	0.0389573	not sig
1797	ENSMUSG00000039414	0.116315	0.109004	0.914203	Heatr5b	0.0389573	not sig
1798	ENSMUSG00000096764	-1.14025	0.109024	0.914203	Slc12a6	0.0389573	not sig
1799	ENSMUSG00000042851	-0.122984	0.109156	0.914203	Zc3h6	0.0389573	not sig
1800	ENSMUSG00000008822	-0.153927	0.109192	0.914203	Acyp1	0.0389573	not sig
1801	ENSMUSG00000044155	-0.148811	0.109208	0.914203	Lsm8	0.0389573	not sig
1802	ENSMUSG00000033400	0.109043	0.109224	0.914203	Agl	0.0389573	not sig
1803	ENSMUSG00000036678	-0.152113	0.109239	0.914203	Aaas	0.0389573	not sig
1804	ENSMUSG00000029544	-0.149754	0.10924	0.914203	Cabp1	0.0389573	not sig
1805	ENSMUSG00000024472	0.0994436	0.109262	0.914203	Dcp2	0.0389573	not sig
1806	ENSMUSG00000049470	0.123806	0.109288	0.914203	Aff4	0.0389573	not sig
1807	ENSMUSG00000025583	0.0950566	0.109511	0.914203	Rptor	0.0389573	not sig
1808	ENSMUSG00000031529	0.1145	0.109574	0.914203	Tnks	0.0389573	not sig
1809	ENSMUSG00000021260	0.121981	0.109585	0.914203	Hhipl1	0.0389573	not sig
1810	ENSMUSG00000022313	-0.145849	0.10962	0.914203	Utp23	0.0389573	not sig
1811	ENSMUSG00000024197	0.151293	0.109759	0.914203	Plin3	0.0389573	not sig
1812	ENSMUSG00000038346	0.110412	0.109775	0.914203	Zfp384	0.0389573	not sig
1813	ENSMUSG00000045039	0.119311	0.109785	0.914203	Megf8	0.0389573	not sig
1814	ENSMUSG00000042308	0.131999	0.109926	0.914203	Setd1a	0.0389573	not sig
1815	ENSMUSG00000032589	0.209964	0.109972	0.914203	Bsn	0.0389573	not sig
1816	ENSMUSG00000027597	-0.117608	0.109973	0.914203	Ahcy	0.0389573	not sig
1817	ENSMUSG00000040570	-0.0991947	0.110023	0.914203	Rundc3b	0.0389573	not sig
1818	ENSMUSG00000020152	-0.109266	0.110053	0.914203	Actr2	0.0389573	not sig
1819	ENSMUSG00000028822	-0.0991293	0.110085	0.914203	Tmem50a	0.0389573	not sig
1820	ENSMUSG00000017286	-0.119437	0.110109	0.914203	Glod4	0.0389573	not sig
1821	ENSMUSG00000021986	0.148135	0.110111	0.914203	Amer2	0.0389573	not sig
1822	ENSMUSG00000027642	0.0931739	0.110143	0.914203	Rpn2	0.0389573	not sig
1823	ENSMUSG00000059895	-0.115451	0.110192	0.914203	Ptp4a3	0.0389573	not sig
1824	ENSMUSG00000024298	0.194747	0.110204	0.914203	Zfp871	0.0389573	not sig
1825	ENSMUSG00000032036	0.104019	0.110281	0.914203	Kirrel3	0.0389573	not sig
1826	ENSMUSG00000030451	0.157766	0.110414	0.914203	Herc2	0.0389573	not sig
1827	ENSMUSG00000040721	0.200908	0.110466	0.914203	Zfhx2	0.0389573	not sig
1828	ENSMUSG00000086022	-0.330551	0.110565	0.914203	Rad51ap2	0.0389573	not sig
1829	ENSMUSG00000062611	-0.136092	0.110597	0.914203	Rps3a2	0.0389573	not sig
1830	ENSMUSG00000020790	0.117425	0.110629	0.914203	Ankfy1	0.0389573	not sig
1831	ENSMUSG00000026674	0.22512	0.110717	0.914203	Ddr2	0.0389573	not sig
1832	ENSMUSG00000047897	-0.280805	0.110772	0.914203	Ripply2	0.0389573	not sig
1833	ENSMUSG00000097505	0.370916	0.110777	0.914203	NA	0.0389573	not sig
1834	ENSMUSG00000029212	0.175695	0.110827	0.914203	Gabrb1	0.0389573	not sig
1835	ENSMUSG00000023832	-0.116741	0.110904	0.914203	Acat2	0.0389573	not sig
1836	ENSMUSG00000020721	0.146076	0.110948	0.914203	Helz	0.0389573	not sig
1837	ENSMUSG00000037270	0.15485	0.111002	0.914203	Bltp1	0.0389573	not sig
1838	ENSMUSG00000050315	0.314618	0.111126	0.914203	Synpo2	0.0389573	not sig
1839	ENSMUSG00000062963	-0.121028	0.111158	0.914203	Ufc1	0.0389573	not sig
1840	ENSMUSG00000028044	-0.30387	0.111295	0.914203	Cks1b	0.0389573	not sig
1841	ENSMUSG00000032593	0.297789	0.111304	0.914203	Amigo3	0.0389573	not sig
1842	ENSMUSG00000025979	-0.0984258	0.111327	0.914203	Mob4	0.0389573	not sig
1843	ENSMUSG00000030452	-0.0996202	0.111395	0.914203	Nipa2	0.0389573	not sig
1844	ENSMUSG00000040136	0.147189	0.111398	0.914203	Abcc8	0.0389573	not sig
1845	ENSMUSG00000002205	-0.107985	0.111404	0.914203	Vrk3	0.0389573	not sig
1846	ENSMUSG00000103585	0.212245	0.111494	0.914203	Pcdhgb4	0.0389573	not sig
1847	ENSMUSG00000027339	0.0973465	0.111542	0.914203	Rassf2	0.0389573	not sig
1848	ENSMUSG00000020737	-0.109645	0.111645	0.914203	Jpt1	0.0389573	not sig
1849	ENSMUSG00000036815	-0.101164	0.111725	0.914203	Dpp10	0.0389573	not sig
1850	ENSMUSG00000031479	-0.109152	0.111746	0.914203	Vps36	0.0389573	not sig
1851	ENSMUSG00000092274	0.23422	0.111771	0.914203	Neat1	0.0389573	not sig
1852	ENSMUSG00000036591	0.142607	0.111802	0.914203	Arhgap21	0.0389573	not sig
1853	ENSMUSG00000023236	-0.127042	0.111839	0.914203	Scg5	0.0389573	not sig
1854	ENSMUSG00000048978	-0.125515	0.11191	0.914203	Nrsn1	0.0389573	not sig
1855	ENSMUSG00000038048	0.260816	0.112083	0.914203	Cntnap5c	0.0389573	not sig
1856	ENSMUSG00000021745	0.102128	0.112122	0.914203	NA	0.0389573	not sig
1857	ENSMUSG00000051920	-0.187612	0.112251	0.914203	Rspo2	0.0389573	not sig
1858	ENSMUSG00000030209	0.239436	0.11228	0.914203	Grin2b	0.0389573	not sig
1859	ENSMUSG00000075590	0.145189	0.112287	0.914203	Nrbp2	0.0389573	not sig
1860	ENSMUSG00000004945	-0.112575	0.112367	0.914203	Tmem242	0.0389573	not sig
1861	ENSMUSG00000041712	-0.106423	0.112378	0.914203	Ubr7	0.0389573	not sig
1862	ENSMUSG00000040373	0.2314	0.112441	0.914203	Cacng5	0.0389573	not sig
1863	ENSMUSG00000002900	0.148768	0.112457	0.914203	Lamb1	0.0389573	not sig
1864	ENSMUSG00000023015	-0.121431	0.112469	0.914203	Racgap1	0.0389573	not sig
1865	ENSMUSG00000102997	-0.339824	0.112471	0.914203	NA	0.0389573	not sig
1866	ENSMUSG00000028167	0.444245	0.112495	0.914203	Bdh2	0.0389573	not sig
1867	ENSMUSG00000075270	0.265826	0.112539	0.914203	Pde11a	0.0389573	not sig
1868	ENSMUSG00000063445	0.161917	0.112607	0.914203	Nmral1	0.0389573	not sig
1869	ENSMUSG00000021188	0.125492	0.112639	0.914203	Trip11	0.0389573	not sig
1870	ENSMUSG00000029211	-0.105876	0.112692	0.914203	Gabra4	0.0389573	not sig
1871	ENSMUSG00000023992	-0.140167	0.112754	0.914203	Trem2	0.0389573	not sig
1872	ENSMUSG00000023066	0.254991	0.112757	0.914203	Rttn	0.0389573	not sig
1873	ENSMUSG00000022763	0.106851	0.113067	0.914203	Aifm3	0.0389573	not sig
1874	ENSMUSG00000038534	0.118988	0.113145	0.914203	Osbpl7	0.0389573	not sig
1875	ENSMUSG00000054150	0.295451	0.113227	0.914203	Syne3	0.0389573	not sig
1876	ENSMUSG00000020387	0.106987	0.11326	0.914203	Jade2	0.0389573	not sig
1877	ENSMUSG00000023571	-0.153489	0.113294	0.914203	C1qtnf12	0.0389573	not sig
1878	ENSMUSG00000060206	0.158306	0.113327	0.914203	Zfp462	0.0389573	not sig
1879	ENSMUSG00000042743	-0.111809	0.113371	0.914203	Sgtb	0.0389573	not sig
1880	ENSMUSG00000043671	0.142609	0.113434	0.914203	Dpy19l3	0.0389573	not sig
1881	ENSMUSG00000029778	0.117995	0.11355	0.914203	Adcyap1r1	0.0389573	not sig
1882	ENSMUSG00000053334	0.125327	0.113612	0.914203	Ficd	0.0389573	not sig
1883	ENSMUSG00000026142	0.198169	0.113641	0.914203	Rhbdd1	0.0389573	not sig
1884	ENSMUSG00000025499	-0.107947	0.113716	0.914203	Hras	0.0389573	not sig
1885	ENSMUSG00000050379	-0.101317	0.113768	0.914203	Septin6	0.0389573	not sig
1886	ENSMUSG00000091475	-0.1387	0.113785	0.914203	Cerox1	0.0389573	not sig
1887	ENSMUSG00000037933	0.118665	0.113925	0.914203	Bicd2	0.0389573	not sig
1888	ENSMUSG00000025092	0.111503	0.114058	0.914203	Hspa12a	0.0389573	not sig
1889	ENSMUSG00000025582	0.131649	0.11417	0.914203	Nptx1	0.0389573	not sig
1890	ENSMUSG00000038900	-0.115104	0.114207	0.914203	Rpl12	0.0389573	not sig
1891	ENSMUSG00000038705	0.12456	0.114253	0.914203	Gmeb2	0.0389573	not sig
1892	ENSMUSG00000106918	-0.130145	0.114361	0.914203	Mrpl33	0.0389573	not sig
1893	ENSMUSG00000000339	-0.103808	0.114362	0.914203	Rtca	0.0389573	not sig
1894	ENSMUSG00000026939	-0.152598	0.114483	0.914203	Tmem141	0.0389573	not sig
1895	ENSMUSG00000032397	-0.142805	0.114509	0.914203	Tipin	0.0389573	not sig
1896	ENSMUSG00000096458	-0.109	0.114583	0.914203	Moap1	0.0389573	not sig
1897	ENSMUSG00000053754	0.115668	0.114789	0.914203	Chd8	0.0389573	not sig
1898	ENSMUSG00000032058	0.116044	0.114842	0.914203	Ppp2r1b	0.0389573	not sig
1899	ENSMUSG00000028945	-0.118806	0.114881	0.914203	Rheb	0.0389573	not sig
1900	ENSMUSG00000048755	-0.127392	0.114895	0.914203	Mcat	0.0389573	not sig
1901	ENSMUSG00000015981	-0.11971	0.114979	0.914203	Stk32c	0.0389573	not sig
1902	ENSMUSG00000036309	-0.114581	0.115013	0.914203	Skp1	0.0389573	not sig
1903	ENSMUSG00000032300	0.132795	0.115126	0.914203	1700017B05Rik	0.0389573	not sig
1904	ENSMUSG00000020390	-0.106359	0.115213	0.914203	Ube2b	0.0389573	not sig
1905	ENSMUSG00000026074	0.0999901	0.115322	0.914203	Map4k4	0.0389573	not sig
1906	ENSMUSG00000050931	0.243607	0.11537	0.914203	Sgms2	0.0389573	not sig
1907	ENSMUSG00000036565	0.104384	0.115381	0.914203	Ttyh3	0.0389573	not sig
1908	ENSMUSG00000038146	0.169096	0.115441	0.914203	Notch3	0.0389573	not sig
1909	ENSMUSG00000001507	0.140199	0.115488	0.914203	Itga3	0.0389573	not sig
1910	ENSMUSG00000022677	-0.142936	0.115587	0.914203	Cep20	0.0389573	not sig
1911	ENSMUSG00000029826	0.218737	0.11559	0.914203	Zc3hav1	0.0389573	not sig
1912	ENSMUSG00000019066	-0.136048	0.115644	0.914203	Rab3d	0.0389573	not sig
1913	ENSMUSG00000020389	-0.136868	0.115653	0.914203	Cdkl3	0.0389573	not sig
1914	ENSMUSG00000007888	0.383607	0.115696	0.914203	Crlf1	0.0389573	not sig
1915	ENSMUSG00000031574	0.185872	0.115763	0.914203	Star	0.0389573	not sig
1916	ENSMUSG00000108957	0.391086	0.115808	0.914203	NA	0.0389573	not sig
1917	ENSMUSG00000061578	0.144868	0.115816	0.914203	Ksr2	0.0389573	not sig
1918	ENSMUSG00000024871	0.488957	0.115841	0.914203	Doc2g	0.0389573	not sig
1919	ENSMUSG00000058145	0.224503	0.116007	0.914203	Adamts17	0.0389573	not sig
1920	ENSMUSG00000078578	-0.103444	0.116107	0.914203	Ube2d3	0.0389573	not sig
1921	ENSMUSG00000079317	-0.109198	0.11615	0.914203	Trappc2	0.0389573	not sig
1922	ENSMUSG00000020175	0.128009	0.116206	0.914203	Rab36	0.0389573	not sig
1923	ENSMUSG00000035441	0.16645	0.116327	0.914203	Myo1d	0.0389573	not sig
1924	ENSMUSG00000050697	-0.110236	0.116425	0.914203	Prkaa1	0.0389573	not sig
1925	ENSMUSG00000008348	0.107858	0.116544	0.914203	Ubc	0.0389573	not sig
1926	ENSMUSG00000023977	0.114642	0.116551	0.914203	Ubr2	0.0389573	not sig
1927	ENSMUSG00000026018	-0.0985055	0.11656	0.914203	Ica1l	0.0389573	not sig
1928	ENSMUSG00000032816	0.108087	0.116597	0.914203	Igdcc4	0.0389573	not sig
1929	ENSMUSG00000097164	-0.097476	0.116622	0.914203	NA	0.0389573	not sig
1930	ENSMUSG00000051154	-0.110956	0.116689	0.914203	Commd3	0.0389573	not sig
1931	ENSMUSG00000030677	0.284809	0.116802	0.914203	Kif22	0.0389573	not sig
1932	ENSMUSG00000032564	0.117441	0.116849	0.914203	Cpne4	0.0389573	not sig
1933	ENSMUSG00000069899	-0.259106	0.116933	0.914203	Gm12166	0.0389573	not sig
1934	ENSMUSG00000108158	-0.292556	0.116934	0.914203	NA	0.0389573	not sig
1935	ENSMUSG00000006373	-0.123603	0.116944	0.914203	Pgrmc1	0.0389573	not sig
1936	ENSMUSG00000020460	-0.128734	0.116952	0.914203	Rps27a	0.0389573	not sig
1937	ENSMUSG00000075227	-0.133174	0.11696	0.914203	Znhit2	0.0389573	not sig
1938	ENSMUSG00000024436	-0.120784	0.116965	0.914203	Mrps18b	0.0389573	not sig
1939	ENSMUSG00000021025	-0.197975	0.117026	0.914203	Nfkbia	0.0389573	not sig
1940	ENSMUSG00000030224	-0.104321	0.117047	0.914203	Strap	0.0389573	not sig
1941	ENSMUSG00000020116	-0.12527	0.117058	0.914203	Pno1	0.0389573	not sig
1942	ENSMUSG00000097059	-0.155628	0.117075	0.914203	NA	0.0389573	not sig
1943	ENSMUSG00000073557	0.108933	0.117119	0.914203	Ppp1r12b	0.0389573	not sig
1944	ENSMUSG00000052026	0.0984314	0.117238	0.914203	Slc6a7	0.0389573	not sig
1945	ENSMUSG00000073639	-0.100845	0.117243	0.914203	Rab18	0.0389573	not sig
1946	ENSMUSG00000019433	-0.105204	0.117256	0.914203	Gipc1	0.0389573	not sig
1947	ENSMUSG00000036894	-0.101795	0.117318	0.914203	Rap2b	0.0389573	not sig
1948	ENSMUSG00000040616	-0.185818	0.11734	0.914203	Tmem51	0.0389573	not sig
1949	ENSMUSG00000014039	0.146822	0.117346	0.914203	Prdm15	0.0389573	not sig
1950	ENSMUSG00000034342	0.157752	0.117365	0.914203	Cbl	0.0389573	not sig
1951	ENSMUSG00000074476	-0.282736	0.117366	0.914203	Spc24	0.0389573	not sig
1952	ENSMUSG00000021991	0.145305	0.117423	0.914203	Cacna2d3	0.0389573	not sig
1953	ENSMUSG00000029335	-0.167506	0.117444	0.914203	Bmp3	0.0389573	not sig
1954	ENSMUSG00000020964	0.117334	0.117457	0.914203	Sel1l	0.0389573	not sig
1955	ENSMUSG00000049940	-0.0934062	0.11746	0.914203	Pgrmc2	0.0389573	not sig
1956	ENSMUSG00000035355	0.198657	0.117525	0.914245	Kcnh4	0.0389375	not sig
1957	ENSMUSG00000022052	-0.101738	0.117735	0.915142	Ppp2r2a	0.0385115	not sig
1958	ENSMUSG00000020949	-0.0980826	0.117761	0.915142	Fkbp3	0.0385115	not sig
1959	ENSMUSG00000001105	-0.101069	0.117864	0.915477	Ift20	0.0383524	not sig
1960	ENSMUSG00000054474	-0.233342	0.11794	0.915477	Thnsl2	0.0383524	not sig
1961	ENSMUSG00000037868	-0.348361	0.117984	0.915477	Egr2	0.0383524	not sig
1962	ENSMUSG00000067594	-0.168339	0.118077	0.91571	Krt77	0.0382418	not sig
1963	ENSMUSG00000050663	0.11893	0.118211	0.91571	Trhde	0.0382418	not sig
1964	ENSMUSG00000052139	-0.104168	0.118301	0.91571	Babam2	0.0382418	not sig
1965	ENSMUSG00000022175	0.106136	0.118335	0.91571	Lrp10	0.0382418	not sig
1966	ENSMUSG00000075593	-0.245824	0.118346	0.91571	Gal3st4	0.0382418	not sig
1967	ENSMUSG00000041323	0.562817	0.118387	0.91571	Ak7	0.0382418	not sig
1968	ENSMUSG00000081604	-0.242985	0.118436	0.91571	LOC108167922	0.0382418	not sig
1969	ENSMUSG00000027489	-0.117518	0.118516	0.915866	Necab3	0.0381682	not sig
1970	ENSMUSG00000004633	0.112462	0.118811	0.9168	Chn2	0.0377253	not sig
1971	ENSMUSG00000045414	-0.111067	0.118815	0.9168	Dipk2a	0.0377253	not sig
1972	ENSMUSG00000058997	0.113411	0.118865	0.9168	Vwa8	0.0377253	not sig
1973	ENSMUSG00000032777	0.109959	0.118907	0.9168	Gtf3c1	0.0377253	not sig
1974	ENSMUSG00000034570	0.0945882	0.118958	0.9168	Inpp5j	0.0377253	not sig
1975	ENSMUSG00000020654	0.10195	0.119061	0.9168	Adcy3	0.0377253	not sig
1976	ENSMUSG00000019054	-0.115746	0.119169	0.9168	Fis1	0.0377253	not sig
1977	ENSMUSG00000026024	0.0993284	0.119354	0.9168	Als2	0.0377253	not sig
1978	ENSMUSG00000050382	0.29063	0.119361	0.9168	Kif7	0.0377253	not sig
1979	ENSMUSG00000008859	-0.0952664	0.119524	0.9168	Rala	0.0377253	not sig
1980	ENSMUSG00000007836	-0.108012	0.119538	0.9168	Hnrnpa0	0.0377253	not sig
1981	ENSMUSG00000021952	0.170048	0.119556	0.9168	Xpo4	0.0377253	not sig
1982	ENSMUSG00000027746	-0.101461	0.119644	0.9168	Ufm1	0.0377253	not sig
1983	ENSMUSG00000032872	-0.110564	0.119684	0.9168	Cyb5r4	0.0377253	not sig
1984	ENSMUSG00000074093	-0.0933453	0.119741	0.9168	Svip	0.0377253	not sig
1985	ENSMUSG00000020462	-0.0939414	0.11975	0.9168	Cfap36	0.0377253	not sig
1986	ENSMUSG00000024299	0.154674	0.119813	0.9168	Adamts10	0.0377253	not sig
1987	ENSMUSG00000089832	0.170214	0.119818	0.9168	Shkbp1	0.0377253	not sig
1988	ENSMUSG00000022044	-0.109024	0.119904	0.9168	Stmn4	0.0377253	not sig
1989	ENSMUSG00000026955	-0.360376	0.119942	0.9168	Sapcd2	0.0377253	not sig
1990	ENSMUSG00000032340	0.112709	0.119989	0.9168	Neo1	0.0377253	not sig
1991	ENSMUSG00000021495	0.137651	0.120016	0.9168	Fam193b	0.0377253	not sig
1992	ENSMUSG00000053293	0.113369	0.120045	0.9168	Pom121	0.0377253	not sig
1993	ENSMUSG00000016664	0.0976251	0.120137	0.9168	Pacsin2	0.0377253	not sig
1994	ENSMUSG00000020681	0.225487	0.120143	0.9168	Ace	0.0377253	not sig
1995	ENSMUSG00000020457	-0.106836	0.12022	0.916923	Drg1	0.0376672	not sig
1996	ENSMUSG00000071359	-0.0962446	0.120365	0.91712	Tbpl1	0.037574	not sig
1997	ENSMUSG00000057181	-0.0928969	0.120371	0.91712	5730455P16Rik	0.037574	not sig
1998	ENSMUSG00000036760	0.196424	0.12044	0.91712	Kcnk9	0.037574	not sig
1999	ENSMUSG00000022197	0.155067	0.120486	0.91712	Pdzd2	0.037574	not sig
[truncated: 13,217 more rows]

## Sheet: dose12genes
	Ensembl	logFC	pval	FDR	geneList	logFDR	significance
1	ENSMUSG00000021250	-1.44375	1.98566e-29	3.02793e-25	Fos	24.5189	Dn sig
2	ENSMUSG00000024042	-0.878982	9.24756e-18	7.0508e-14	Sik1	13.1518	Dn sig
3	ENSMUSG00000028341	-0.824023	1.29743e-15	6.59485e-12	Nr4a3	11.1808	Dn sig
4	ENSMUSG00000071341	-0.664559	8.25444e-15	3.1468e-11	Egr4	10.5021	Dn sig
5	ENSMUSG00000052837	-1.09345	1.13989e-14	3.47644e-11	Junb	10.4589	Dn sig
6	ENSMUSG00000112022	12.117	1.61238e-13	4.09785e-10	Gm2436	9.38744	Up sig
7	ENSMUSG00000023034	-1.21197	9.58107e-13	2.08717e-09	Nr4a1	8.68044	Dn sig
8	ENSMUSG00000066687	0.58753	3.27505e-12	6.24265e-09	Zbtb16	8.20463	Up sig
9	ENSMUSG00000004328	0.967862	1.67737e-11	2.84202e-08	Hif3a	7.54637	Up sig
10	ENSMUSG00000037868	-1.49331	2.51184e-11	3.8303e-08	Egr2	7.41677	Dn sig
11	ENSMUSG00000022602	-1.49143	1.14324e-10	1.58484e-07	Arc	6.80001	Dn sig
12	ENSMUSG00000024190	-0.845749	1.82848e-10	2.17747e-07	Dusp1	6.66205	Dn sig
13	ENSMUSG00000034640	-0.733738	1.85632e-10	2.17747e-07	Tiparp	6.66205	Dn sig
14	ENSMUSG00000020893	-0.526077	6.39075e-10	6.96089e-07	Per1	6.15734	Dn sig
15	ENSMUSG00000024066	0.781902	7.8438e-10	7.97401e-07	Xdh	6.09832	Up sig
16	ENSMUSG00000032501	-0.666991	1.70038e-09	1.62057e-06	Trib1	5.79033	Dn sig
17	ENSMUSG00000019960	-0.491432	1.02564e-08	9.20002e-06	Dusp6	5.03621	Dn sig
18	ENSMUSG00000032515	-0.670388	3.39203e-08	2.87362e-05	Csrnp1	4.54157	Dn sig
19	ENSMUSG00000032193	-0.525301	5.53023e-08	4.43844e-05	Ldlr	4.35277	Dn sig
20	ENSMUSG00000038418	-0.696844	6.4284e-08	4.90134e-05	Egr1	4.30969	Dn sig
21	ENSMUSG00000024176	-0.453553	7.6034e-08	5.52115e-05	Sox8	4.25797	Dn sig
22	ENSMUSG00000029135	-0.531775	2.05704e-07	0.000142581	Fosl2	3.84594	Dn sig
23	ENSMUSG00000037465	-0.763916	2.27626e-07	0.000150916	Klf10	3.82126	Dn sig
24	ENSMUSG00000053560	-0.760473	3.51272e-07	0.00022319	Ier2	3.65133	Dn sig
25	ENSMUSG00000014361	0.355112	3.95012e-07	0.00023725	Mertk	3.62479	Up sig
26	ENSMUSG00000024222	0.462271	4.04519e-07	0.00023725	Fkbp5	3.62479	Up sig
27	ENSMUSG00000047777	-0.411787	4.41732e-07	0.00024948	Phf13	3.60296	Dn sig
28	ENSMUSG00000025981	-0.478136	5.03258e-07	0.000274078	Coq10b	3.56213	Dn sig
29	ENSMUSG00000024427	-0.444067	6.91978e-07	0.000363861	Spry4	3.43906	Dn sig
30	ENSMUSG00000098975	0.639344	7.56122e-07	0.000384337	NA	3.41529	Up sig
31	ENSMUSG00000097142	9.64861	9.21662e-07	0.000453369	NA	3.34355	Up sig
32	ENSMUSG00000034936	-0.664585	1.39123e-06	0.000662964	Arl4d	3.17851	Dn sig
33	ENSMUSG00000025402	-0.361787	1.53731e-06	0.000710376	Nab2	3.14851	Dn sig
34	ENSMUSG00000045294	-0.356653	1.93765e-06	0.000863999	Insig1	3.06349	Dn sig
35	ENSMUSG00000052135	-0.425584	1.98308e-06	0.000863999	Foxo6	3.06349	Dn sig
36	ENSMUSG00000024378	-0.337881	3.24235e-06	0.0013734	Stard4	2.8622	Dn sig
37	ENSMUSG00000020423	-0.610381	6.4231e-06	0.00264718	Btg2	2.57722	Dn sig
38	ENSMUSG00000025880	-0.358403	6.94372e-06	0.00278644	Smad7	2.55495	Dn sig
39	ENSMUSG00000067578	0.446551	8.37378e-06	0.00327415	Cbln4	2.4849	Up sig
40	ENSMUSG00000048489	-1.05642	9.42918e-06	0.00359464	Depp1	2.44434	Dn sig
41	ENSMUSG00000074890	0.519916	1.25035e-05	0.00465037	Lcmt2	2.33251	Up sig
42	ENSMUSG00000105613	1.09095	1.31758e-05	0.00478377	NA	2.32023	Up sig
43	ENSMUSG00000028195	-0.710097	1.56449e-05	0.00554811	Ccn1	2.25586	Dn sig
44	ENSMUSG00000003545	-0.42206	1.61968e-05	0.00558889	Fosb	2.25267	Dn sig
45	ENSMUSG00000026360	-0.297614	1.64929e-05	0.00558889	Rgs2	2.25267	Dn sig
46	ENSMUSG00000090698	-0.664749	2.3462e-05	0.00777765	Apold1	2.10915	Dn sig
47	ENSMUSG00000042608	-0.326749	2.42717e-05	0.00787486	Stk40	2.10376	Dn sig
48	ENSMUSG00000028680	-0.381335	3.28609e-05	0.0104395	Plk3	1.98132	Dn sig
49	ENSMUSG00000048546	-0.336737	3.67845e-05	0.0112403	Tob2	1.94922	Dn sig
50	ENSMUSG00000030653	-5.39002	3.68559e-05	0.0112403	Pde2a	1.94922	Dn sig
51	ENSMUSG00000001467	-0.290949	4.6642e-05	0.0138351	Cyp51	1.85902	Dn sig
52	ENSMUSG00000042286	0.460378	4.71785e-05	0.0138351	Stab1	1.85902	Up sig
53	ENSMUSG00000035621	-0.347935	5.13394e-05	0.0145002	Midn	1.83863	Dn sig
54	ENSMUSG00000079018	0.313926	5.1873e-05	0.0145002	Ly6c1	1.83863	Up sig
55	ENSMUSG00000042997	0.319593	5.26154e-05	0.0145002	Nhlrc3	1.83863	Up sig
56	ENSMUSG00000002831	1.18964	5.32501e-05	0.0145002	Plin4	1.83863	Up sig
57	ENSMUSG00000084890	0.404364	6.32547e-05	0.0169223	A830036E02Rik	1.77154	Up sig
58	ENSMUSG00000054477	0.288803	6.86867e-05	0.0180587	Kcnn2	1.74331	Up sig
59	ENSMUSG00000031775	-0.307004	7.27964e-05	0.0188148	Pllp	1.7255	Dn sig
60	ENSMUSG00000026628	-1.09908	7.43969e-05	0.018908	Atf3	1.72336	Dn sig
61	ENSMUSG00000097889	-0.741805	8.46579e-05	0.0211631	NA	1.67442	Dn sig
62	ENSMUSG00000018166	-0.477762	8.68712e-05	0.0213266	Erbb3	1.67108	Dn sig
63	ENSMUSG00000022507	-0.254246	8.8468e-05	0.0213266	Hapstr1	1.67108	Dn sig
64	ENSMUSG00000048696	-0.296846	8.95078e-05	0.0213266	Mex3d	1.67108	Dn sig
65	ENSMUSG00000051495	-0.283338	9.16995e-05	0.0215127	Irf2bp2	1.66731	Dn sig
66	ENSMUSG00000061143	0.522601	9.31263e-05	0.0215164	Maml3	1.66723	Up sig
67	ENSMUSG00000034853	0.276168	9.65081e-05	0.0219649	Acot11	1.65827	Up sig
68	ENSMUSG00000040055	0.328865	9.84622e-05	0.0220801	Gjb6	1.656	Up sig
69	ENSMUSG00000093954	-0.350574	9.99935e-05	0.0220986	Gm16867	1.65564	Dn sig
70	ENSMUSG00000015468	0.479156	0.000102583	0.0223469	Notch4	1.65078	Up sig
71	ENSMUSG00000034765	-0.520081	0.000135103	0.0286534	Dusp5	1.54282	Dn sig
72	ENSMUSG00000007877	-0.543638	0.000136402	0.0286534	Tcap	1.54282	Dn sig
73	ENSMUSG00000112241	0.866046	0.000137475	0.0286534	NA	1.54282	Up sig
74	ENSMUSG00000021670	-0.278436	0.000139048	0.0286534	Hmgcr	1.54282	Dn sig
75	ENSMUSG00000073700	-0.278909	0.000141285	0.028726	Klhl21	1.54172	Dn sig
76	ENSMUSG00000085838	0.928093	0.000145877	0.0292695	NA	1.53359	Up sig
77	ENSMUSG00000032128	0.603834	0.00014874	0.0294563	Robo3	1.53082	Up sig
78	ENSMUSG00000046470	0.471334	0.000156961	0.0305638	Sox18	1.51479	Up sig
79	ENSMUSG00000021556	0.275375	0.000160331	0.0305638	Golm1	1.51479	Up sig
80	ENSMUSG00000021866	0.277191	0.000161917	0.0305638	Anxa11	1.51479	Up sig
81	ENSMUSG00000051650	-0.361638	0.00016235	0.0305638	B3gnt2	1.51479	Dn sig
82	ENSMUSG00000050121	-0.431213	0.000169994	0.0316126	Opalin	1.50014	Dn sig
83	ENSMUSG00000032278	0.513916	0.000181705	0.0333833	Paqr5	1.47647	Up sig
84	ENSMUSG00000050930	0.562901	0.000188307	0.0341845	Map10	1.46617	Up sig
85	ENSMUSG00000022061	0.815188	0.000193212	0.0344223	Nkx3-1	1.46316	Up sig
86	ENSMUSG00000032265	-0.471825	0.000194132	0.0344223	Tent5a	1.46316	Dn sig
87	ENSMUSG00000058258	-0.335533	0.000200268	0.0351021	Idi1	1.45467	Dn sig
88	ENSMUSG00000039220	0.283872	0.000203	0.0351767	Ppp1r10	1.45375	Up sig
89	ENSMUSG00000049516	-0.271682	0.000211877	0.0363023	Spty2d1	1.44007	Dn sig
90	ENSMUSG00000039109	0.835229	0.000244996	0.0415104	F13a1	1.38184	Up sig
91	ENSMUSG00000038550	-0.478294	0.000256088	0.042913	Ciart	1.36741	Dn sig
92	ENSMUSG00000020889	-0.303291	0.000274998	0.045526	Nr1d1	1.34174	Dn sig
93	ENSMUSG00000026502	-0.250324	0.000277652	0.045526	Desi2	1.34174	Dn sig
94	ENSMUSG00000043415	-0.296664	0.000289326	0.0469354	Otud1	1.3285	Dn sig
95	ENSMUSG00000050052	-0.259417	0.000293467	0.0471061	Tdrp	1.32692	Dn sig
96	ENSMUSG00000031502	0.400984	0.000313773	0.0498409	Col4a1	1.30241	Up sig
97	ENSMUSG00000038059	0.460165	0.000326815	0.0513774	Smim3	1.28923	not sig
98	ENSMUSG00000040495	-0.307994	0.000342356	0.0522866	Chrm4	1.28161	not sig
99	ENSMUSG00000000184	-0.292181	0.000346015	0.0522866	Ccnd2	1.28161	not sig
100	ENSMUSG00000048787	-0.269414	0.000346086	0.0522866	Dcun1d3	1.28161	not sig
101	ENSMUSG00000049649	-0.474381	0.000346314	0.0522866	Gpr3	1.28161	not sig
102	ENSMUSG00000036432	-0.289224	0.000371012	0.0554663	Siah2	1.25597	not sig
103	ENSMUSG00000044033	0.318609	0.000380781	0.0563157	Ccdc141	1.24937	not sig
104	ENSMUSG00000004561	0.325009	0.00038408	0.0563157	Mettl17	1.24937	not sig
105	ENSMUSG00000047881	-0.334492	0.000394513	0.0572946	Rell1	1.24189	not sig
106	ENSMUSG00000028655	0.334106	0.000399298	0.0574423	Mfsd2a	1.24077	not sig
107	ENSMUSG00000036915	0.387739	0.000405586	0.0578011	Kirrel2	1.23806	not sig
108	ENSMUSG00000042579	0.304868	0.000409373	0.0578011	4632404H12Rik	1.23806	not sig
109	ENSMUSG00000078202	-0.271874	0.000417824	0.0584533	Nrarp	1.23319	not sig
110	ENSMUSG00000041272	-0.30064	0.000424849	0.0588549	Tox	1.23022	not sig
111	ENSMUSG00000072568	-0.457845	0.000428414	0.0588549	Lratd2	1.23022	not sig
112	ENSMUSG00000097750	0.530557	0.000450126	0.060776	NA	1.21627	not sig
113	ENSMUSG00000110317	0.647849	0.000451663	0.060776	NA	1.21627	not sig
114	ENSMUSG00000100213	0.789006	0.000454355	0.060776	NA	1.21627	not sig
115	ENSMUSG00000031503	0.445571	0.000472875	0.062269	Col4a2	1.20573	not sig
116	ENSMUSG00000047216	0.441341	0.000473684	0.062269	Cdh19	1.20573	not sig
117	ENSMUSG00000102234	0.694627	0.000491887	0.0641092	NA	1.19308	not sig
118	ENSMUSG00000095403	0.530059	0.000513374	0.0663427	Gm21092	1.17821	not sig
119	ENSMUSG00000047904	-0.312076	0.000536275	0.0687199	Sstr2	1.16292	not sig
120	ENSMUSG00000001506	0.615648	0.000595431	0.0756643	Col1a1	1.12111	not sig
121	ENSMUSG00000006958	0.251141	0.000645337	0.0811835	Chrd	1.09053	not sig
122	ENSMUSG00000053166	0.267605	0.000652026	0.0811835	Cdh22	1.09053	not sig
123	ENSMUSG00000039087	0.495984	0.000654835	0.0811835	Rreb1	1.09053	not sig
124	ENSMUSG00000034168	-0.22215	0.000684633	0.0841933	Irf2bpl	1.07472	not sig
125	ENSMUSG00000039634	-0.474022	0.000699879	0.0853796	Zfp189	1.06865	not sig
126	ENSMUSG00000025324	0.364034	0.000717753	0.0866657	Atp10a	1.06215	not sig
127	ENSMUSG00000030218	0.440582	0.0007292	0.0866657	Mgp	1.06215	not sig
128	ENSMUSG00000055148	-0.429067	0.00073037	0.0866657	Klf2	1.06215	not sig
129	ENSMUSG00000074794	-0.288943	0.000733155	0.0866657	Arrdc3	1.06215	not sig
130	ENSMUSG00000034998	-0.279186	0.000742931	0.0871458	Foxn2	1.05975	not sig
131	ENSMUSG00000015843	-0.416993	0.000756707	0.0880842	Rxrg	1.0551	not sig
132	ENSMUSG00000015312	-0.355038	0.000766326	0.088528	Gadd45b	1.05292	not sig
133	ENSMUSG00000020482	-0.257716	0.000785355	0.0900442	Ccdc117	1.04554	not sig
134	ENSMUSG00000030103	-0.343781	0.000798693	0.0908901	Bhlhe40	1.04148	not sig
135	ENSMUSG00000022098	0.34891	0.000857734	0.0968543	Bmp1	1.01388	not sig
136	ENSMUSG00000020604	-0.300115	0.000863806	0.0968543	Arsg	1.01388	not sig
137	ENSMUSG00000020774	-0.312691	0.000875223	0.0974181	Aspa	1.01136	not sig
138	ENSMUSG00000040857	-0.222162	0.000887798	0.0981017	Erf	1.00832	not sig
139	ENSMUSG00000044337	-0.385411	0.000940042	0.103011	Ackr3	0.987118	not sig
140	ENSMUSG00000054893	-0.236344	0.000952069	0.103011	Zfp667	0.987118	not sig
141	ENSMUSG00000089762	-0.330808	0.000952488	0.103011	Ier5l	0.987118	not sig
142	ENSMUSG00000078889	0.624924	0.00096752	0.103899	Gm14288	0.983387	not sig
143	ENSMUSG00000006205	0.246701	0.000977439	0.104231	Htra1	0.982005	not sig
144	ENSMUSG00000055945	-0.282149	0.000988645	0.104693	Prr18	0.980081	not sig
145	ENSMUSG00000022621	0.250934	0.00103798	0.10916	Rabl2	0.961937	not sig
146	ENSMUSG00000043929	-0.25916	0.00105086	0.109658	Klhl15	0.959959	not sig
147	ENSMUSG00000070803	0.407901	0.0010571	0.109658	Cited4	0.959959	not sig
148	ENSMUSG00000070462	-0.216011	0.00110013	0.113351	Tlnrd1	0.945576	not sig
149	ENSMUSG00000042216	0.238183	0.00115871	0.118586	Sgsm1	0.925968	not sig
150	ENSMUSG00000039167	0.276408	0.00116702	0.118639	Adgrl4	0.925773	not sig
151	ENSMUSG00000035168	0.249085	0.00117757	0.118919	Tanc1	0.924749	not sig
152	ENSMUSG00000096764	-3.27196	0.00118879	0.119263	Slc12a6	0.923495	not sig
153	ENSMUSG00000036533	-0.289816	0.00121266	0.120862	Cdc42ep3	0.917711	not sig
154	ENSMUSG00000033316	0.23941	0.00124027	0.122811	Galnt9	0.910764	not sig
155	ENSMUSG00000045822	-0.306326	0.00125647	0.123071	Zswim3	0.909845	not sig
156	ENSMUSG00000001156	-0.213387	0.00125904	0.123071	Mxd1	0.909845	not sig
157	ENSMUSG00000029392	0.22443	0.00126991	0.123344	Rilpl1	0.908884	not sig
158	ENSMUSG00000018427	-0.223256	0.00131083	0.125985	Ypel2	0.899682	not sig
159	ENSMUSG00000041544	0.286916	0.00131363	0.125985	Disp3	0.899682	not sig
160	ENSMUSG00000027582	0.243973	0.00140713	0.134109	Zgpat	0.872543	not sig
161	ENSMUSG00000035237	0.294449	0.00143046	0.135015	Lcat	0.869618	not sig
162	ENSMUSG00000026193	0.363145	0.00144106	0.135015	Fn1	0.869618	not sig
163	ENSMUSG00000029701	0.240271	0.00144321	0.135015	Rbm28	0.869618	not sig
164	ENSMUSG00000073680	-0.256738	0.0014731	0.136548	Tmem88b	0.864714	not sig
165	ENSMUSG00000022351	-0.231222	0.0014775	0.136548	Sqle	0.864714	not sig
166	ENSMUSG00000030849	-0.24787	0.00148883	0.136767	Fgfr2	0.86402	not sig
167	ENSMUSG00000029304	0.459315	0.00151132	0.138001	Spp1	0.860118	not sig
168	ENSMUSG00000027173	-0.640234	0.00152093	0.138051	Depdc7	0.859959	not sig
169	ENSMUSG00000036390	-0.463867	0.00153562	0.13856	Gadd45a	0.858362	not sig
170	ENSMUSG00000031762	0.280246	0.00158095	0.141811	Mt2	0.848289	not sig
171	ENSMUSG00000017897	0.666049	0.00160852	0.14344	Eya2	0.843329	not sig
172	ENSMUSG00000075327	-0.285685	0.00163023	0.143727	Zbtb2	0.842461	not sig
173	ENSMUSG00000021750	0.244225	0.00163059	0.143727	Fam107a	0.842461	not sig
174	ENSMUSG00000025145	0.280927	0.00168351	0.147539	Lrrc45	0.831092	not sig
175	ENSMUSG00000020525	-0.244949	0.00171144	0.14913	Ppm1d	0.826436	not sig
176	ENSMUSG00000055717	-0.214273	0.0017383	0.150014	Slain1	0.823868	not sig
177	ENSMUSG00000025370	-0.406267	0.00174126	0.150014	Cdh9	0.823868	not sig
178	ENSMUSG00000050592	-0.37039	0.00175309	0.150185	Fam78a	0.823374	not sig
179	ENSMUSG00000079179	0.22405	0.00179579	0.152983	NA	0.815356	not sig
180	ENSMUSG00000059839	-0.281258	0.00183188	0.155191	Zfp874b	0.809134	not sig
181	ENSMUSG00000025912	-0.350909	0.00189413	0.159578	Mybl1	0.797027	not sig
182	ENSMUSG00000101249	0.387637	0.00191399	0.160365	NA	0.794889	not sig
183	ENSMUSG00000050248	0.333892	0.00193242	0.160909	Evc2	0.793419	not sig
184	ENSMUSG00000052397	0.218102	0.00194159	0.160909	Ezr	0.793419	not sig
185	ENSMUSG00000074406	0.272619	0.00201359	0.165777	Zfp628	0.780475	not sig
186	ENSMUSG00000040710	-0.267643	0.00202957	0.165777	St8sia4	0.780475	not sig
187	ENSMUSG00000044345	0.289839	0.00203294	0.165777	Marveld1	0.780475	not sig
188	ENSMUSG00000048118	-0.210093	0.00206799	0.167193	Arid4a	0.776781	not sig
189	ENSMUSG00000070564	0.471338	0.00207232	0.167193	Ntn5	0.776781	not sig
190	ENSMUSG00000031216	0.311768	0.00208741	0.167193	Stard8	0.776781	not sig
191	ENSMUSG00000055639	-0.378459	0.00209416	0.167193	Dach1	0.776781	not sig
192	ENSMUSG00000059824	-0.288614	0.00211537	0.168007	Dbp	0.774673	not sig
193	ENSMUSG00000034858	0.272661	0.00220681	0.17436	Atosa	0.758552	not sig
194	ENSMUSG00000046567	-0.26003	0.00224993	0.176851	4930430F08Rik	0.752391	not sig
195	ENSMUSG00000032640	-0.247773	0.00226214	0.176899	Chsy1	0.752274	not sig
196	ENSMUSG00000021903	0.430982	0.00230775	0.179545	Galnt15	0.745826	not sig
197	ENSMUSG00000039804	0.195606	0.00239103	0.18508	Ncoa5	0.732641	not sig
198	ENSMUSG00000032698	-0.21313	0.00242725	0.186935	Lmo2	0.728309	not sig
199	ENSMUSG00000003814	0.228395	0.00245704	0.188278	Calr	0.7252	not sig
200	ENSMUSG00000020752	0.227349	0.00266253	0.203005	Recql5	0.692494	not sig
201	ENSMUSG00000016526	-0.331602	0.00277562	0.210574	Dyrk3	0.676595	not sig
202	ENSMUSG00000079043	-0.299339	0.00284552	0.214808	Fastkd5	0.667949	not sig
203	ENSMUSG00000041957	0.398647	0.00287357	0.215461	Pkp2	0.666632	not sig
204	ENSMUSG00000022763	0.202044	0.00288242	0.215461	Aifm3	0.666632	not sig
205	ENSMUSG00000020941	-0.34496	0.00291774	0.217037	Map3k14	0.663466	not sig
206	ENSMUSG00000046062	-0.183198	0.00295316	0.218605	Ppp1r15b	0.660339	not sig
207	ENSMUSG00000104208	1.2222	0.00298703	0.218728	NA	0.660095	not sig
208	ENSMUSG00000037017	-0.221139	0.00299117	0.218728	Zscan21	0.660095	not sig
209	ENSMUSG00000030711	0.428604	0.00303128	0.218728	Sult1a1	0.660095	not sig
210	ENSMUSG00000042742	-0.199194	0.00303813	0.218728	Bmt2	0.660095	not sig
211	ENSMUSG00000072676	-0.390963	0.00304008	0.218728	Tmem254	0.660095	not sig
212	ENSMUSG00000021867	-0.390963	0.00304088	0.218728	NA	0.660095	not sig
213	ENSMUSG00000047878	0.535327	0.00309753	0.221757	A4galt	0.654123	not sig
214	ENSMUSG00000038244	0.292851	0.00315877	0.225085	Mical2	0.647654	not sig
215	ENSMUSG00000032109	0.286669	0.00319202	0.226396	Nlrx1	0.645132	not sig
216	ENSMUSG00000030088	0.192336	0.00321932	0.227275	Aldh1l1	0.643448	not sig
217	ENSMUSG00000048109	-0.274571	0.00327721	0.229313	Rbm15	0.639571	not sig
218	ENSMUSG00000109708	0.877902	0.00327827	0.229313	NA	0.639571	not sig
219	ENSMUSG00000028901	0.246904	0.00332336	0.231246	Gmeb1	0.635926	not sig
220	ENSMUSG00000031604	-0.231276	0.00333622	0.231246	Msmo1	0.635926	not sig
221	ENSMUSG00000027858	-0.245258	0.0033558	0.23155	Tspan2	0.635355	not sig
222	ENSMUSG00000022696	0.220806	0.00337306	0.231693	Sidt1	0.635088	not sig
223	ENSMUSG00000000792	-0.265871	0.00352728	0.240699	Slc5a5	0.618525	not sig
224	ENSMUSG00000004947	-0.292065	0.00353575	0.240699	Dtx2	0.618525	not sig
225	ENSMUSG00000032135	-0.332784	0.0035607	0.24132	Mcam	0.617406	not sig
226	ENSMUSG00000046167	-0.70682	0.00359757	0.24274	Gldn	0.614858	not sig
227	ENSMUSG00000037253	-0.202491	0.00361845	0.243074	Mex3c	0.614262	not sig
228	ENSMUSG00000006134	-0.200252	0.00363588	0.243174	Crkl	0.614084	not sig
229	ENSMUSG00000024816	-0.227728	0.00372774	0.248229	Frmd8	0.605148	not sig
230	ENSMUSG00000018589	-0.314543	0.00376113	0.249363	Glra2	0.603168	not sig
231	ENSMUSG00000020108	-0.403847	0.0038092	0.251434	Ddit4	0.599576	not sig
232	ENSMUSG00000074743	0.360321	0.00382534	0.251434	Thbd	0.599576	not sig
233	ENSMUSG00000070576	-0.226088	0.0039305	0.257237	Mn1	0.589666	not sig
234	ENSMUSG00000066278	-0.20774	0.00399918	0.258786	Vps37b	0.587058	not sig
235	ENSMUSG00000089837	-0.562104	0.00400575	0.258786	Npcd	0.587058	not sig
236	ENSMUSG00000030256	-0.238765	0.00401686	0.258786	Bhlhe41	0.587058	not sig
237	ENSMUSG00000040128	-0.18641	0.0040377	0.258786	Pnrc1	0.587058	not sig
238	ENSMUSG00000082286	0.435514	0.00403903	0.258786	NA	0.587058	not sig
239	ENSMUSG00000020571	0.193173	0.00416932	0.265	Pdia6	0.576755	not sig
240	ENSMUSG00000024014	0.39209	0.00417166	0.265	Pim1	0.576755	not sig
241	ENSMUSG00000014074	-0.188087	0.00418814	0.265	Rnf168	0.576755	not sig
242	ENSMUSG00000106688	0.710553	0.00425499	0.26754	NA	0.572611	not sig
243	ENSMUSG00000109829	0.375186	0.00426719	0.26754	NA	0.572611	not sig
244	ENSMUSG00000026712	0.703824	0.00428093	0.26754	Mrc1	0.572611	not sig
245	ENSMUSG00000035397	-0.177692	0.00438784	0.271134	Klf16	0.566817	not sig
246	ENSMUSG00000016179	0.211173	0.00440959	0.271134	Camk1g	0.566817	not sig
247	ENSMUSG00000034110	-0.223981	0.0044275	0.271134	Kctd7	0.566817	not sig
248	ENSMUSG00000024299	0.280945	0.00443371	0.271134	Adamts10	0.566817	not sig
249	ENSMUSG00000078234	0.24972	0.00443737	0.271134	Klhdc7a	0.566817	not sig
250	ENSMUSG00000043843	0.206049	0.00444511	0.271134	Tmem145	0.566817	not sig
251	ENSMUSG00000095123	0.451908	0.00452438	0.273811	NA	0.56255	not sig
252	ENSMUSG00000105881	0.472455	0.00453218	0.273811	NA	0.56255	not sig
253	ENSMUSG00000054519	0.288783	0.00454286	0.273811	Zfp867	0.56255	not sig
254	ENSMUSG00000036867	0.538839	0.00459604	0.275925	Smad6	0.559209	not sig
255	ENSMUSG00000034579	0.430553	0.00464119	0.276798	Pla2g3	0.557837	not sig
256	ENSMUSG00000051985	0.469579	0.00464688	0.276798	Igfn1	0.557837	not sig
257	ENSMUSG00000037455	0.238298	0.0047128	0.278855	Slc18b1	0.554622	not sig
258	ENSMUSG00000078235	-0.238489	0.00472078	0.278855	Fam43b	0.554622	not sig
259	ENSMUSG00000028214	-0.523624	0.00473627	0.278855	Gem	0.554622	not sig
260	ENSMUSG00000042292	0.186286	0.00504743	0.296032	Mrtfa	0.528662	not sig
261	ENSMUSG00000021493	0.200898	0.0051084	0.29846	Pdlim7	0.525114	not sig
262	ENSMUSG00000028630	-0.218278	0.00527021	0.306326	Dyrk2	0.513817	not sig
263	ENSMUSG00000032849	0.311063	0.00528321	0.306326	Abcc4	0.513817	not sig
264	ENSMUSG00000041309	-0.292471	0.00530671	0.306523	Nkx6-2	0.513537	not sig
265	ENSMUSG00000022211	0.302328	0.00535956	0.308407	Carmil3	0.510876	not sig
266	ENSMUSG00000029695	0.341956	0.00541506	0.31043	Aass	0.508037	not sig
267	ENSMUSG00000060314	0.202352	0.00543745	0.310546	Zfp941	0.507875	not sig
268	ENSMUSG00000052496	0.559012	0.00559344	0.317773	Pkdrej	0.497883	not sig
269	ENSMUSG00000017418	-0.238796	0.00560568	0.317773	Arl5b	0.497883	not sig
270	ENSMUSG00000004677	0.285054	0.0056996	0.321901	Myo9b	0.492278	not sig
271	ENSMUSG00000032243	0.627765	0.005761	0.323448	Itga11	0.490195	not sig
272	ENSMUSG00000101037	0.560005	0.00576942	0.323448	NA	0.490195	not sig
273	ENSMUSG00000037857	-0.213834	0.00603733	0.335477	Nufip2	0.474337	not sig
274	ENSMUSG00000033083	0.308559	0.00604045	0.335477	Tbc1d4	0.474337	not sig
275	ENSMUSG00000044548	-0.311791	0.00604999	0.335477	Dact1	0.474337	not sig
276	ENSMUSG00000037826	-0.177027	0.00612009	0.338135	Ppm1k	0.47091	not sig
277	ENSMUSG00000032807	0.416677	0.00615587	0.338723	Alox12b	0.470155	not sig
278	ENSMUSG00000037364	0.199386	0.00619066	0.338723	Srrt	0.470155	not sig
279	ENSMUSG00000014782	0.648092	0.00619737	0.338723	Plekhg4	0.470155	not sig
280	ENSMUSG00000020614	0.26064	0.00627696	0.341848	Fam20a	0.466167	not sig
281	ENSMUSG00000026675	-0.225949	0.00638745	0.345624	Hsd17b7	0.461396	not sig
282	ENSMUSG00000109061	0.614336	0.00640313	0.345624	NA	0.461396	not sig
283	ENSMUSG00000026864	0.201581	0.00642244	0.345624	Hspa5	0.461396	not sig
284	ENSMUSG00000041559	0.437875	0.00643696	0.345624	Fmod	0.461396	not sig
285	ENSMUSG00000039904	-0.225333	0.00653711	0.348589	Gpr37	0.457686	not sig
286	ENSMUSG00000022528	-0.322143	0.0065379	0.348589	Hes1	0.457686	not sig
287	ENSMUSG00000072680	0.599898	0.00667983	0.354915	NA	0.449875	not sig
288	ENSMUSG00000024869	0.483051	0.00674437	0.355994	NA	0.448557	not sig
289	ENSMUSG00000021179	0.239067	0.00674682	0.355994	Nrde2	0.448557	not sig
290	ENSMUSG00000028967	-0.251127	0.00687121	0.361307	Errfi1	0.442124	not sig
291	ENSMUSG00000038612	-0.170785	0.00694085	0.363715	Mcl1	0.439239	not sig
292	ENSMUSG00000025931	0.190385	0.00717866	0.374888	Paqr8	0.426098	not sig
293	ENSMUSG00000027199	-0.187168	0.00725656	0.377663	Gatm	0.422896	not sig
294	ENSMUSG00000087006	-0.211383	0.00744843	0.38633	Gm13889	0.413041	not sig
295	ENSMUSG00000016239	0.278131	0.00749293	0.387321	Lonrf3	0.411929	not sig
296	ENSMUSG00000043557	0.26521	0.0075714	0.388011	Mdga1	0.411156	not sig
297	ENSMUSG00000085181	0.650302	0.00758532	0.388011	Gm12709	0.411156	not sig
298	ENSMUSG00000034317	-0.298808	0.00759226	0.388011	Trim59	0.411156	not sig
299	ENSMUSG00000020601	-0.196075	0.00766778	0.388011	Trib2	0.411156	not sig
300	ENSMUSG00000030237	-0.191204	0.00767914	0.388011	Slco1a4	0.411156	not sig
301	ENSMUSG00000040260	0.225478	0.00768115	0.388011	Daam2	0.411156	not sig
302	ENSMUSG00000042064	-0.520232	0.00770508	0.388011	Myo3b	0.411156	not sig
303	ENSMUSG00000040490	0.204922	0.00770984	0.388011	Lrfn2	0.411156	not sig
304	ENSMUSG00000074643	-0.183572	0.00789339	0.394647	Cpne1	0.403791	not sig
305	ENSMUSG00000031425	-0.292249	0.00789526	0.394647	Plp1	0.403791	not sig
306	ENSMUSG00000046818	0.274271	0.00794016	0.394647	Ddit4l	0.403791	not sig
307	ENSMUSG00000006014	0.572689	0.00794522	0.394647	Prg4	0.403791	not sig
308	ENSMUSG00000039059	-0.189609	0.00799896	0.39498	Hrh3	0.403425	not sig
309	ENSMUSG00000034613	0.191556	0.00800517	0.39498	Ppm1h	0.403425	not sig
310	ENSMUSG00000027966	0.571661	0.00805253	0.39498	Col11a1	0.403425	not sig
311	ENSMUSG00000052676	-0.238329	0.00805552	0.39498	Zmat1	0.403425	not sig
312	ENSMUSG00000110945	0.440982	0.00819121	0.399665	NA	0.398304	not sig
313	ENSMUSG00000003348	-0.281009	0.00822467	0.399665	Mob3a	0.398304	not sig
314	ENSMUSG00000046380	0.244049	0.00822971	0.399665	Jrk	0.398304	not sig
315	ENSMUSG00000055491	-0.214584	0.00857211	0.414834	Pprc1	0.382126	not sig
316	ENSMUSG00000104662	0.592357	0.00859863	0.414834	NA	0.382126	not sig
317	ENSMUSG00000038115	-0.387678	0.00863165	0.414834	Ano2	0.382126	not sig
318	ENSMUSG00000044734	-0.282633	0.00865087	0.414834	Serpinb1a	0.382126	not sig
319	ENSMUSG00000024431	-0.204146	0.00881347	0.420072	Nr3c1	0.376676	not sig
320	ENSMUSG00000059486	-0.167552	0.00881521	0.420072	Kbtbd2	0.376676	not sig
321	ENSMUSG00000023067	0.231682	0.00889311	0.422464	Cdkn1a	0.37421	not sig
322	ENSMUSG00000024940	0.221032	0.00923037	0.43545	Ltbp3	0.361061	not sig
323	ENSMUSG00000007812	-0.18492	0.009244	0.43545	Zfp655	0.361061	not sig
324	ENSMUSG00000102742	0.235929	0.00925214	0.43545	Pcdhga11	0.361061	not sig
325	ENSMUSG00000018476	-0.242618	0.00928305	0.435561	Kdm6b	0.360951	not sig
326	ENSMUSG00000020591	0.181083	0.00933616	0.436709	Ntsr2	0.359808	not sig
327	ENSMUSG00000026173	0.243552	0.00937971	0.437404	Plcd4	0.359117	not sig
328	ENSMUSG00000074480	-0.389647	0.00942688	0.43815	Mex3a	0.358377	not sig
329	ENSMUSG00000031217	-0.243835	0.00945316	0.43815	Efnb1	0.358377	not sig
330	ENSMUSG00000032796	0.457715	0.00949712	0.438176	Lama1	0.358351	not sig
331	ENSMUSG00000022048	-0.222872	0.00955176	0.438176	Dpysl2	0.358351	not sig
332	ENSMUSG00000022114	-0.197818	0.00958567	0.438176	Spry2	0.358351	not sig
333	ENSMUSG00000021930	-0.190701	0.00959137	0.438176	Spryd7	0.358351	not sig
334	ENSMUSG00000070637	0.604633	0.00963127	0.438176	Srarp	0.358351	not sig
335	ENSMUSG00000023961	-0.193664	0.00964702	0.438176	Enpp4	0.358351	not sig
336	ENSMUSG00000032020	0.190092	0.00965539	0.438176	Ubash3b	0.358351	not sig
337	ENSMUSG00000107041	0.75438	0.00972953	0.438176	NA	0.358351	not sig
338	ENSMUSG00000040860	0.345133	0.00972998	0.438176	Crocc	0.358351	not sig
339	ENSMUSG00000026227	-0.242818	0.00974529	0.438176	2810459M11Rik	0.358351	not sig
340	ENSMUSG00000027978	-0.24409	0.00976982	0.438176	Prss12	0.358351	not sig
341	ENSMUSG00000074934	0.559546	0.00981158	0.438589	Grem1	0.357942	not sig
342	ENSMUSG00000034055	0.225507	0.00984448	0.438589	Phka1	0.357942	not sig
343	ENSMUSG00000038496	0.374449	0.00986531	0.438589	Slc19a3	0.357942	not sig
344	ENSMUSG00000040511	-0.302915	0.00999479	0.441646	Pvr	0.354926	not sig
345	ENSMUSG00000020527	0.323159	0.0100127	0.441646	Myo19	0.354926	not sig
346	ENSMUSG00000045573	-0.277068	0.0100209	0.441646	Penk	0.354926	not sig
347	ENSMUSG00000026380	0.326124	0.0101716	0.442401	Tfcp2l1	0.354184	not sig
348	ENSMUSG00000057895	0.338009	0.0101787	0.442401	Zfp105	0.354184	not sig
349	ENSMUSG00000036769	-0.18847	0.0101977	0.442401	Wdr44	0.354184	not sig
350	ENSMUSG00000029722	-0.17764	0.0101978	0.442401	Agfg2	0.354184	not sig
351	ENSMUSG00000046719	-0.253551	0.0102105	0.442401	Nxph3	0.354184	not sig
352	ENSMUSG00000074637	-0.18346	0.0102963	0.442401	Sox2	0.354184	not sig
353	ENSMUSG00000022556	0.194827	0.01031	0.442401	Hsf1	0.354184	not sig
354	ENSMUSG00000038668	-0.231046	0.0103431	0.442401	Lpar1	0.354184	not sig
355	ENSMUSG00000021367	0.534224	0.0103665	0.442401	Edn1	0.354184	not sig
356	ENSMUSG00000059555	0.460852	0.010372	0.442401	Tor4a	0.354184	not sig
357	ENSMUSG00000008845	0.582366	0.0104091	0.442401	Cd163	0.354184	not sig
358	ENSMUSG00000003526	0.211549	0.0104161	0.442401	Prodh	0.354184	not sig
359	ENSMUSG00000053286	-0.17782	0.0104369	0.442401	Trmt1l	0.354184	not sig
360	ENSMUSG00000056216	-0.173499	0.0104711	0.442401	Cebpg	0.354184	not sig
361	ENSMUSG00000027335	0.232076	0.0104733	0.442401	Adra1d	0.354184	not sig
362	ENSMUSG00000024293	-0.214505	0.0106117	0.447011	Esco1	0.349682	not sig
363	ENSMUSG00000026317	-0.186927	0.0106858	0.448892	Cln8	0.347858	not sig
364	ENSMUSG00000048332	0.211338	0.0107751	0.4514	Lhfpl6	0.345439	not sig
365	ENSMUSG00000063011	0.67938	0.0108062	0.451461	Msln	0.34538	not sig
366	ENSMUSG00000038132	-0.206962	0.01094	0.454671	Rbm24	0.342302	not sig
367	ENSMUSG00000028289	-0.17366	0.0109426	0.454671	Epha7	0.342302	not sig
368	ENSMUSG00000097699	0.611108	0.0110675	0.45861	NA	0.338556	not sig
369	ENSMUSG00000008384	-0.264408	0.0111117	0.458747	Sertad1	0.338427	not sig
370	ENSMUSG00000032572	-1.12044	0.0111548	0.458747	Col6a4	0.338427	not sig
371	ENSMUSG00000019850	-0.310319	0.0111628	0.458747	Tnfaip3	0.338427	not sig
372	ENSMUSG00000098374	0.231951	0.0111911	0.458747	NA	0.338427	not sig
373	ENSMUSG00000042757	0.214362	0.0113816	0.464271	Tmem108	0.333228	not sig
374	ENSMUSG00000053553	0.230896	0.0113868	0.464271	3110082I17Rik	0.333228	not sig
375	ENSMUSG00000093661	-0.203559	0.011519	0.467913	Eif4e3	0.329835	not sig
376	ENSMUSG00000067931	-0.290705	0.0115375	0.467913	Zfp948	0.329835	not sig
377	ENSMUSG00000038806	-0.174294	0.0115869	0.46867	Sde2	0.329133	not sig
378	ENSMUSG00000022837	-0.179112	0.011714	0.472557	Iqcb1	0.325546	not sig
379	ENSMUSG00000029122	0.268779	0.0118672	0.477473	Evc	0.321051	not sig
380	ENSMUSG00000085148	-0.20629	0.0119884	0.480109	Mir22hg	0.31866	not sig
381	ENSMUSG00000052384	0.271826	0.0119957	0.480109	Nrros	0.31866	not sig
382	ENSMUSG00000041354	0.221792	0.0120522	0.481108	Rgl2	0.317757	not sig
383	ENSMUSG00000034300	-0.16885	0.0122185	0.486475	Fam53c	0.312939	not sig
384	ENSMUSG00000066441	-0.190419	0.0123173	0.48913	Rdh11	0.310575	not sig
385	ENSMUSG00000020432	0.244567	0.0123578	0.489466	Tcn2	0.310277	not sig
386	ENSMUSG00000022469	0.195549	0.0124372	0.489596	Rapgef3	0.310162	not sig
387	ENSMUSG00000024135	0.241525	0.0124482	0.489596	Srbd1	0.310162	not sig
388	ENSMUSG00000048731	0.330505	0.0124574	0.489596	Ggnbp1	0.310162	not sig
389	ENSMUSG00000049044	-0.213518	0.0126363	0.49535	Rapgef4	0.305088	not sig
390	ENSMUSG00000074527	0.181321	0.0127305	0.497762	Gm14296	0.302978	not sig
391	ENSMUSG00000050549	-0.393687	0.0127857	0.497984	Fam241a	0.302784	not sig
392	ENSMUSG00000039671	0.207472	0.0128269	0.497984	Zmynd8	0.302784	not sig
393	ENSMUSG00000026020	-0.162974	0.0128341	0.497984	Nop58	0.302784	not sig
394	ENSMUSG00000036822	-0.164231	0.013072	0.505928	Topors	0.295912	not sig
395	ENSMUSG00000023007	0.187388	0.0131196	0.506484	Prpf40b	0.295435	not sig
396	ENSMUSG00000057766	0.185815	0.0131776	0.507437	Ankrd29	0.294618	not sig
397	ENSMUSG00000010290	-0.164009	0.0132637	0.509465	AI597479	0.292885	not sig
398	ENSMUSG00000022176	-0.297662	0.0133132	0.510082	Rem2	0.29236	not sig
399	ENSMUSG00000035112	0.415644	0.013392	0.510314	Wnk4	0.292162	not sig
400	ENSMUSG00000062372	0.348056	0.013415	0.510314	Otof	0.292162	not sig
401	ENSMUSG00000020513	0.333787	0.0134196	0.510314	Tubd1	0.292162	not sig
402	ENSMUSG00000022893	-0.311076	0.0136027	0.512592	Adamts1	0.290228	not sig
403	ENSMUSG00000028859	0.321766	0.0137149	0.512592	Csf3r	0.290228	not sig
404	ENSMUSG00000042686	-0.194914	0.0137195	0.512592	Jph1	0.290228	not sig
405	ENSMUSG00000098093	-0.673756	0.0137425	0.512592	Gm8707	0.290228	not sig
406	ENSMUSG00000042099	0.199047	0.0137439	0.512592	Kank3	0.290228	not sig
407	ENSMUSG00000022799	0.219111	0.0137466	0.512592	Arhgap31	0.290228	not sig
408	ENSMUSG00000005580	0.21866	0.0137567	0.512592	Adcy9	0.290228	not sig
409	ENSMUSG00000086040	0.20068	0.013764	0.512592	Wipf3	0.290228	not sig
410	ENSMUSG00000031816	0.165989	0.0138274	0.512592	Mthfsd	0.290228	not sig
411	ENSMUSG00000050022	-0.179025	0.0138396	0.512592	Amz1	0.290228	not sig
412	ENSMUSG00000043290	0.302324	0.0139045	0.512592	Zfp784	0.290228	not sig
413	ENSMUSG00000107742	0.45027	0.013916	0.512592	NA	0.290228	not sig
414	ENSMUSG00000040429	0.359658	0.0139165	0.512592	Mterf1a	0.290228	not sig
415	ENSMUSG00000103472	0.239419	0.0139999	0.513654	Pcdhga7	0.28933	not sig
416	ENSMUSG00000030108	0.411404	0.0140192	0.513654	Slc6a13	0.28933	not sig
417	ENSMUSG00000091890	0.390251	0.0140464	0.513654	NA	0.28933	not sig
418	ENSMUSG00000038173	-0.332987	0.0141468	0.516086	Enpp6	0.287278	not sig
419	ENSMUSG00000110924	-0.577422	0.0143229	0.520138	Gm40518	0.283881	not sig
420	ENSMUSG00000015217	-0.201022	0.0143577	0.520138	Hmgb3	0.283881	not sig
421	ENSMUSG00000040410	-0.209986	0.0143602	0.520138	Fbxl4	0.283881	not sig
422	ENSMUSG00000027490	-0.214662	0.0144282	0.521363	E2f1	0.282859	not sig
423	ENSMUSG00000026575	0.493452	0.0145077	0.522477	Nme7	0.281933	not sig
424	ENSMUSG00000069833	0.266293	0.0145275	0.522477	Ahnak	0.281933	not sig
425	ENSMUSG00000046768	0.382944	0.0146129	0.522731	Rhoj	0.281722	not sig
426	ENSMUSG00000048402	0.338606	0.0146498	0.522731	Gli2	0.281722	not sig
427	ENSMUSG00000015224	0.200658	0.0146574	0.522731	Cyp2j9	0.281722	not sig
428	ENSMUSG00000035828	-0.195478	0.0147018	0.522731	Pim3	0.281722	not sig
429	ENSMUSG00000001930	0.311507	0.014706	0.522731	Vwf	0.281722	not sig
430	ENSMUSG00000015852	0.235267	0.0148131	0.524569	Fcrl2	0.280197	not sig
431	ENSMUSG00000030351	0.299232	0.0148593	0.524569	Tspan11	0.280197	not sig
432	ENSMUSG00000031971	0.163368	0.0148609	0.524569	Ccsap	0.280197	not sig
433	ENSMUSG00000019970	-0.460515	0.0149363	0.52599	Sgk1	0.279023	not sig
434	ENSMUSG00000030882	0.41504	0.0149945	0.52599	Dnhd1	0.279023	not sig
435	ENSMUSG00000039057	0.165136	0.0150242	0.52599	Myo16	0.279023	not sig
436	ENSMUSG00000056537	-0.149554	0.0150465	0.52599	Rlim	0.279023	not sig
437	ENSMUSG00000010122	0.679657	0.0150736	0.52599	Slc47a1	0.279023	not sig
438	ENSMUSG00000060862	0.220657	0.0151474	0.526263	Zbtb40	0.278797	not sig
439	ENSMUSG00000060244	0.356713	0.0151505	0.526263	Alyref2	0.278797	not sig
440	ENSMUSG00000018459	0.269688	0.0152472	0.52842	Slc13a3	0.277021	not sig
441	ENSMUSG00000031112	-0.304551	0.0152913	0.528748	Stk26	0.276751	not sig
442	ENSMUSG00000097777	0.467105	0.0153479	0.529504	NA	0.276131	not sig
443	ENSMUSG00000022601	-0.146518	0.0153911	0.529534	Zbtb11	0.276106	not sig
444	ENSMUSG00000033949	-0.286756	0.0154418	0.529534	Trim36	0.276106	not sig
445	ENSMUSG00000061878	0.36935	0.015453	0.529534	Sphk1	0.276106	not sig
446	ENSMUSG00000057963	0.189167	0.0155024	0.530038	Itpk1	0.275693	not sig
447	ENSMUSG00000040811	-0.206648	0.0156301	0.532506	Eml2	0.273675	not sig
448	ENSMUSG00000027630	-0.173742	0.0156445	0.532506	Tbl1xr1	0.273675	not sig
449	ENSMUSG00000030380	0.236812	0.0156965	0.533087	Mzf1	0.273202	not sig
450	ENSMUSG00000051098	-0.166451	0.015835	0.536538	Mblac2	0.270399	not sig
451	ENSMUSG00000024871	0.656383	0.0158878	0.536538	Doc2g	0.270399	not sig
452	ENSMUSG00000018932	-0.209608	0.0159037	0.536538	Map2k3	0.270399	not sig
453	ENSMUSG00000044847	0.184882	0.0160022	0.53867	Lsm11	0.268677	not sig
454	ENSMUSG00000009905	-0.155464	0.0160869	0.540329	Kdsr	0.267342	not sig
455	ENSMUSG00000053137	0.199426	0.0162449	0.543261	Mapk11	0.264991	not sig
456	ENSMUSG00000052301	-0.169094	0.0162552	0.543261	Doc2a	0.264991	not sig
457	ENSMUSG00000029056	0.173115	0.0162811	0.543261	Pank4	0.264991	not sig
458	ENSMUSG00000024317	-0.211839	0.016516	0.548778	Rnf138	0.260604	not sig
459	ENSMUSG00000040896	0.211879	0.0165184	0.548778	Kcnd3	0.260604	not sig
460	ENSMUSG00000001767	-0.17554	0.016601	0.549506	Crnkl1	0.260028	not sig
461	ENSMUSG00000030093	-0.229682	0.0166825	0.549506	Wnt7a	0.260028	not sig
462	ENSMUSG00000021365	-0.291477	0.0167445	0.549506	Nedd9	0.260028	not sig
463	ENSMUSG00000056592	-0.290069	0.0167543	0.549506	Zfp658	0.260028	not sig
464	ENSMUSG00000030019	-0.166756	0.0167682	0.549506	Fbxl14	0.260028	not sig
465	ENSMUSG00000022769	0.256767	0.0167812	0.549506	Sdf2l1	0.260028	not sig
466	ENSMUSG00000010097	0.158569	0.0167925	0.549506	Nxf1	0.260028	not sig
467	ENSMUSG00000071862	-0.175144	0.0168619	0.549798	Lrrtm2	0.259797	not sig
468	ENSMUSG00000026819	-0.146395	0.0168736	0.549798	Slc25a25	0.259797	not sig
469	ENSMUSG00000029439	0.206179	0.0169319	0.550523	Sfswap	0.259225	not sig
470	ENSMUSG00000021890	-0.168257	0.0170757	0.552034	Eaf1	0.258034	not sig
471	ENSMUSG00000093452	1.11031	0.0170874	0.552034	NA	0.258034	not sig
472	ENSMUSG00000030235	-0.198158	0.0171328	0.552034	Slco1c1	0.258034	not sig
473	ENSMUSG00000106791	0.571008	0.0171474	0.552034	4930553P18Rik	0.258034	not sig
474	ENSMUSG00000029406	0.230962	0.0171594	0.552034	Pitpnm2	0.258034	not sig
475	ENSMUSG00000049288	-0.174257	0.0172689	0.553576	Lix1l	0.256823	not sig
476	ENSMUSG00000020573	0.374964	0.01728	0.553576	Pik3cg	0.256823	not sig
477	ENSMUSG00000104156	0.440402	0.0173799	0.554916	NA	0.255773	not sig
478	ENSMUSG00000033006	-0.190556	0.0173956	0.554916	Sox10	0.255773	not sig
479	ENSMUSG00000020101	0.169203	0.017431	0.554916	Vsir	0.255773	not sig
480	ENSMUSG00000018819	-0.314147	0.0175905	0.558828	Lsp1	0.252722	not sig
481	ENSMUSG00000047648	-0.245133	0.017678	0.559509	Fbxo30	0.252193	not sig
482	ENSMUSG00000097156	0.28647	0.0176853	0.559509	Gm3764	0.252193	not sig
483	ENSMUSG00000022715	0.457259	0.0178094	0.562269	Tmem114	0.250056	not sig
484	ENSMUSG00000093930	-0.189182	0.0178879	0.56358	Hmgcs1	0.249045	not sig
485	ENSMUSG00000071234	-0.369977	0.0179435	0.563598	Syndig1l	0.24903	not sig
486	ENSMUSG00000010048	-0.253477	0.0179624	0.563598	Ifrd2	0.24903	not sig
487	ENSMUSG00000003541	-0.251321	0.0180008	0.563642	Ier3	0.248997	not sig
488	ENSMUSG00000042659	-0.228202	0.0180723	0.564501	Arrdc4	0.248335	not sig
489	ENSMUSG00000095332	0.480034	0.0181242	0.564501	NA	0.248335	not sig
490	ENSMUSG00000032402	0.165179	0.0181393	0.564501	Smad3	0.248335	not sig
491	ENSMUSG00000104435	0.401472	0.0183732	0.569473	NA	0.244527	not sig
492	ENSMUSG00000053297	0.159597	0.0183737	0.569473	AI854703	0.244527	not sig
493	ENSMUSG00000032691	0.577558	0.0184266	0.569954	Nlrp3	0.24416	not sig
494	ENSMUSG00000038884	0.178924	0.0184802	0.570454	Shfl	0.24378	not sig
495	ENSMUSG00000032727	-0.196248	0.0185529	0.571543	Mier3	0.242951	not sig
496	ENSMUSG00000062729	0.22286	0.01863	0.572455	Ppox	0.242258	not sig
497	ENSMUSG00000059173	-0.187192	0.0186576	0.572455	Pde1a	0.242258	not sig
498	ENSMUSG00000021559	0.173111	0.018868	0.577748	Dapk1	0.238261	not sig
499	ENSMUSG00000046714	0.674614	0.0189583	0.578823	Foxc2	0.237454	not sig
500	ENSMUSG00000096862	0.482493	0.0190443	0.578823	NA	0.237454	not sig
501	ENSMUSG00000021696	-0.268356	0.0190869	0.578823	Elovl7	0.237454	not sig
502	ENSMUSG00000020061	0.358768	0.0190888	0.578823	Mybpc1	0.237454	not sig
503	ENSMUSG00000044461	-0.357127	0.0190929	0.578823	Shisa2	0.237454	not sig
504	ENSMUSG00000032036	0.163919	0.0193056	0.583286	Kirrel3	0.234119	not sig
505	ENSMUSG00000026697	0.45143	0.0193564	0.583286	Myoc	0.234119	not sig
506	ENSMUSG00000026315	0.309041	0.0193653	0.583286	Serpinb8	0.234119	not sig
507	ENSMUSG00000003934	-0.190119	0.0193931	0.583286	Efnb3	0.234119	not sig
508	ENSMUSG00000006782	-0.208815	0.0195377	0.586476	Cnp	0.23175	not sig
509	ENSMUSG00000063179	0.181092	0.0198074	0.592367	Pstk	0.227409	not sig
510	ENSMUSG00000030315	-0.169731	0.0198116	0.592367	Vgll4	0.227409	not sig
511	ENSMUSG00000063727	0.389824	0.0199654	0.594721	Tnfrsf11b	0.225687	not sig
512	ENSMUSG00000026167	0.238906	0.0199683	0.594721	Wnt10a	0.225687	not sig
513	ENSMUSG00000015605	-0.148943	0.0200725	0.595652	Srf	0.225007	not sig
514	ENSMUSG00000056749	-0.222796	0.0201175	0.595652	Nfil3	0.225007	not sig
515	ENSMUSG00000029313	0.215405	0.0201361	0.595652	Aff1	0.225007	not sig
516	ENSMUSG00000037820	0.216178	0.0201895	0.595652	Tgm2	0.225007	not sig
517	ENSMUSG00000036510	-0.151296	0.0201949	0.595652	Cdh8	0.225007	not sig
518	ENSMUSG00000024660	0.192487	0.0202676	0.596642	Incenp	0.224287	not sig
519	ENSMUSG00000090877	0.243464	0.020553	0.603308	Hspa1b	0.219461	not sig
520	ENSMUSG00000036959	-0.197524	0.0205732	0.603308	Bcorl1	0.219461	not sig
521	ENSMUSG00000032024	0.158742	0.0206759	0.604098	Clmp	0.218893	not sig
522	ENSMUSG00000029246	-0.182822	0.0206793	0.604098	Ppat	0.218893	not sig
523	ENSMUSG00000011257	0.151881	0.020743	0.604799	Pabpc4	0.218389	not sig
524	ENSMUSG00000051262	0.309418	0.0209725	0.610251	Nat8f3	0.214492	not sig
525	ENSMUSG00000048148	0.171677	0.0210201	0.610251	Nwd1	0.214492	not sig
526	ENSMUSG00000041328	-0.154587	0.02105	0.610251	Pcf11	0.214492	not sig
527	ENSMUSG00000006403	-0.235913	0.0211316	0.610628	Adamts4	0.214223	not sig
528	ENSMUSG00000006445	0.535651	0.0212177	0.610628	Epha2	0.214223	not sig
529	ENSMUSG00000002083	-0.286179	0.0212298	0.610628	Bbc3	0.214223	not sig
530	ENSMUSG00000045667	-0.562114	0.0212306	0.610628	Smtnl2	0.214223	not sig
531	ENSMUSG00000018846	-0.173636	0.0212633	0.610628	Pank3	0.214223	not sig
532	ENSMUSG00000041775	0.184172	0.0213531	0.612054	Mapk1ip1	0.21321	not sig
533	ENSMUSG00000045903	-0.518045	0.0213998	0.612242	Npas4	0.213077	not sig
534	ENSMUSG00000037243	0.224021	0.0214721	0.613162	Zfp692	0.212425	not sig
535	ENSMUSG00000098051	0.245593	0.0215856	0.613216	NA	0.212387	not sig
536	ENSMUSG00000018377	-0.153371	0.0215876	0.613216	Vezf1	0.212387	not sig
537	ENSMUSG00000020100	0.202515	0.0215946	0.613216	Slc29a3	0.212387	not sig
538	ENSMUSG00000001240	0.222909	0.0216573	0.613635	Ramp2	0.21209	not sig
539	ENSMUSG00000043993	0.328781	0.0217294	0.613635	NA	0.21209	not sig
540	ENSMUSG00000004460	0.14996	0.0217578	0.613635	Dnajb11	0.21209	not sig
541	ENSMUSG00000095134	1.40702	0.0217704	0.613635	NA	0.21209	not sig
542	ENSMUSG00000109901	-0.161852	0.0218223	0.613963	Chmp1b	0.211858	not sig
543	ENSMUSG00000015377	0.224925	0.0219231	0.614269	Dennd6b	0.211641	not sig
544	ENSMUSG00000036264	0.26142	0.0219625	0.614269	Fstl4	0.211641	not sig
545	ENSMUSG00000039913	-0.208838	0.0219775	0.614269	Pak5	0.211641	not sig
546	ENSMUSG00000018334	0.171455	0.0219943	0.614269	Ksr1	0.211641	not sig
547	ENSMUSG00000033590	0.363453	0.0221533	0.617578	Myo5c	0.209308	not sig
548	ENSMUSG00000034463	0.171728	0.0223297	0.620879	Scara3	0.206993	not sig
549	ENSMUSG00000096056	0.285307	0.0224181	0.620879	NA	0.206993	not sig
550	ENSMUSG00000021215	0.185811	0.0224679	0.620879	Net1	0.206993	not sig
551	ENSMUSG00000104415	0.421445	0.0224712	0.620879	NA	0.206993	not sig
552	ENSMUSG00000090291	-0.406128	0.0224753	0.620879	Lrrc10b	0.206993	not sig
553	ENSMUSG00000032641	-0.179176	0.0228251	0.629403	Gpr19	0.201071	not sig
554	ENSMUSG00000024137	0.185546	0.0229941	0.63292	E4f1	0.198651	not sig
555	ENSMUSG00000112690	-2.25037	0.0231123	0.63488	Gm2446	0.197308	not sig
556	ENSMUSG00000028890	-0.153982	0.0232606	0.63488	Mtf1	0.197308	not sig
557	ENSMUSG00000015090	0.343605	0.0232817	0.63488	Ptgds	0.197308	not sig
558	ENSMUSG00000026830	-0.214827	0.023288	0.63488	Ermn	0.197308	not sig
559	ENSMUSG00000099041	0.37634	0.023299	0.63488	NA	0.197308	not sig
560	ENSMUSG00000025407	-0.347577	0.0233241	0.63488	Gli1	0.197308	not sig
561	ENSMUSG00000024830	0.233838	0.0233568	0.63488	Rps6kb2	0.197308	not sig
562	ENSMUSG00000071793	0.228729	0.0234398	0.635535	NA	0.196861	not sig
563	ENSMUSG00000028550	-0.156093	0.0234642	0.635535	Atg4c	0.196861	not sig
564	ENSMUSG00000025584	-0.199681	0.0235069	0.635561	Pde8a	0.196843	not sig
565	ENSMUSG00000048001	-0.209158	0.0236089	0.635621	Hes5	0.196802	not sig
566	ENSMUSG00000028282	-0.199311	0.023614	0.635621	Casp8ap2	0.196802	not sig
567	ENSMUSG00000042109	0.157132	0.0236759	0.635621	Csdc2	0.196802	not sig
568	ENSMUSG00000040729	-0.171908	0.0237055	0.635621	Cep126	0.196802	not sig
569	ENSMUSG00000036580	-0.147148	0.0237491	0.635621	Spart	0.196802	not sig
570	ENSMUSG00000020424	0.461691	0.0237592	0.635621	Castor1	0.196802	not sig
571	ENSMUSG00000021676	0.241821	0.0238413	0.636699	Iqgap2	0.196066	not sig
572	ENSMUSG00000068154	-0.249177	0.0239425	0.638285	Insm1	0.194985	not sig
573	ENSMUSG00000041120	0.167525	0.0240669	0.639991	Nbl1	0.193826	not sig
574	ENSMUSG00000086728	0.514243	0.0240904	0.639991	Man2c1os	0.193826	not sig
575	ENSMUSG00000037280	-0.241992	0.024524	0.650377	Galnt6	0.186835	not sig
576	ENSMUSG00000046922	-0.328387	0.0245912	0.651025	Gpr6	0.186402	not sig
577	ENSMUSG00000040028	-0.137923	0.0246572	0.651641	Elavl1	0.185991	not sig
578	ENSMUSG00000019997	-0.29472	0.0247618	0.653274	Ccn2	0.184905	not sig
579	ENSMUSG00000028862	0.350397	0.0249423	0.6569	Map3k6	0.182501	not sig
580	ENSMUSG00000073147	0.182772	0.0250165	0.657719	5031425E22Rik	0.181959	not sig
581	ENSMUSG00000089832	0.24465	0.0250643	0.65784	Shkbp1	0.18188	not sig
582	ENSMUSG00000113440	0.419218	0.025186	0.659394	NA	0.180855	not sig
583	ENSMUSG00000112990	0.73774	0.0252135	0.659394	NA	0.180855	not sig
584	ENSMUSG00000049511	-0.248946	0.0252532	0.659394	Htr1b	0.180855	not sig
585	ENSMUSG00000035273	0.508297	0.0253832	0.660676	Hpse	0.180011	not sig
586	ENSMUSG00000061898	0.216516	0.0254503	0.660676	Rbak	0.180011	not sig
587	ENSMUSG00000084865	0.619381	0.0255044	0.660676	Gm15723	0.180011	not sig
588	ENSMUSG00000026656	0.320123	0.0255175	0.660676	Fcgr2b	0.180011	not sig
589	ENSMUSG00000085042	-0.463633	0.0255189	0.660676	Abhd11os	0.180011	not sig
590	ENSMUSG00000105265	-0.196431	0.0255661	0.660776	Sox2ot	0.179946	not sig
591	ENSMUSG00000024371	0.5039	0.0256219	0.661096	C2	0.179735	not sig
592	ENSMUSG00000025425	0.146096	0.0257483	0.663082	St8sia5	0.178433	not sig
593	ENSMUSG00000024642	-0.193166	0.0258359	0.663082	Tle4	0.178433	not sig
594	ENSMUSG00000073791	0.465446	0.0258434	0.663082	Efcab7	0.178433	not sig
595	ENSMUSG00000027827	-0.209836	0.0258982	0.663082	Kcnab1	0.178433	not sig
596	ENSMUSG00000028134	-0.139365	0.0259162	0.663082	Ptbp2	0.178433	not sig
597	ENSMUSG00000055415	-0.436789	0.0260705	0.66591	Atp10b	0.176584	not sig
598	ENSMUSG00000033697	0.135915	0.0261507	0.666844	Arhgap39	0.175976	not sig
599	ENSMUSG00000032417	-0.193516	0.0262802	0.668829	Rwdd2a	0.174685	not sig
600	ENSMUSG00000026303	0.429154	0.0263163	0.668829	Mlph	0.174685	not sig
601	ENSMUSG00000028454	0.174273	0.0264653	0.670299	Pigo	0.173731	not sig
602	ENSMUSG00000022858	-0.145174	0.0265025	0.670299	Tra2b	0.173731	not sig
603	ENSMUSG00000027487	0.238239	0.0265099	0.670299	Cdk5rap1	0.173731	not sig
604	ENSMUSG00000111692	-0.673771	0.02655	0.670299	NA	0.173731	not sig
605	ENSMUSG00000064210	0.195298	0.026606	0.670603	Ano6	0.173535	not sig
606	ENSMUSG00000037686	0.356194	0.0267749	0.673747	Aspg	0.171503	not sig
607	ENSMUSG00000074664	0.419381	0.0268752	0.675156	NA	0.170596	not sig
608	ENSMUSG00000028268	-0.38041	0.0269721	0.67536	Gbp3	0.170465	not sig
609	ENSMUSG00000034413	-0.209492	0.0270125	0.67536	Neurl1b	0.170465	not sig
610	ENSMUSG00000001864	-0.269875	0.0270162	0.67536	Aif1l	0.170465	not sig
611	ENSMUSG00000032475	-0.184571	0.0271257	0.675684	Nck1	0.170257	not sig
612	ENSMUSG00000078485	0.162111	0.0271919	0.675684	Plekhn1	0.170257	not sig
613	ENSMUSG00000012126	0.193994	0.0272565	0.675684	Ubxn11	0.170257	not sig
614	ENSMUSG00000020846	-0.201814	0.0272802	0.675684	Rflnb	0.170257	not sig
615	ENSMUSG00000030607	0.393579	0.0273152	0.675684	Acan	0.170257	not sig
616	ENSMUSG00000025413	0.145764	0.0273361	0.675684	Ttc4	0.170257	not sig
617	ENSMUSG00000071252	-0.231594	0.0273393	0.675684	2210408I21Rik	0.170257	not sig
618	ENSMUSG00000085379	0.334936	0.0274345	0.676941	NA	0.169449	not sig
619	ENSMUSG00000045658	0.159208	0.0275416	0.678485	Pid1	0.16846	not sig
620	ENSMUSG00000073805	-0.20375	0.0276053	0.678956	Insyn2a	0.168158	not sig
621	ENSMUSG00000052137	-0.173243	0.027836	0.683193	Rbm12b2	0.165457	not sig
622	ENSMUSG00000039079	0.304861	0.0278684	0.683193	Trhr2	0.165457	not sig
623	ENSMUSG00000037169	-0.259225	0.0279119	0.683193	Mycn	0.165457	not sig
624	ENSMUSG00000047757	-0.340202	0.0281538	0.68698	Fancb	0.163056	not sig
625	ENSMUSG00000040740	0.321316	0.0281568	0.68698	Slc25a34	0.163056	not sig
626	ENSMUSG00000027848	0.237713	0.0282593	0.688381	Olfml3	0.162171	not sig
627	ENSMUSG00000001768	0.178541	0.0284502	0.691926	Rin2	0.15994	not sig
628	ENSMUSG00000028820	0.164805	0.0286147	0.694761	Sfpq	0.158165	not sig
629	ENSMUSG00000089669	0.563619	0.0287255	0.694761	Tnfsf13	0.158165	not sig
630	ENSMUSG00000102555	0.458094	0.0288479	0.694761	NA	0.158165	not sig
631	ENSMUSG00000037287	-0.142595	0.0288667	0.694761	Tbcel	0.158165	not sig
632	ENSMUSG00000076617	-0.307176	0.0289301	0.694761	Ighm	0.158165	not sig
633	ENSMUSG00000009406	0.1379	0.0289959	0.694761	Elk1	0.158165	not sig
634	ENSMUSG00000028776	0.254757	0.0290556	0.694761	Tinagl1	0.158165	not sig
635	ENSMUSG00000035399	-0.173196	0.0290578	0.694761	Oser1	0.158165	not sig
636	ENSMUSG00000026674	0.342523	0.0290656	0.694761	Ddr2	0.158165	not sig
637	ENSMUSG00000032854	-0.214836	0.0290746	0.694761	Ugt8a	0.158165	not sig
638	ENSMUSG00000078896	0.542989	0.0290862	0.694761	Zfp965	0.158165	not sig
639	ENSMUSG00000075602	0.231658	0.0291351	0.694761	Ly6a	0.158165	not sig
640	ENSMUSG00000097454	-0.57445	0.0291645	0.694761	NA	0.158165	not sig
641	ENSMUSG00000076498	-0.263876	0.0292047	0.694761	Trbc2	0.158165	not sig
642	ENSMUSG00000039959	0.166678	0.0293046	0.694841	Hip1	0.158115	not sig
643	ENSMUSG00000105802	0.515346	0.0293372	0.694841	NA	0.158115	not sig
644	ENSMUSG00000041577	0.307348	0.0293447	0.694841	Prelp	0.158115	not sig
645	ENSMUSG00000034826	-0.184028	0.0294015	0.695106	Nup54	0.157949	not sig
646	ENSMUSG00000063406	-0.154345	0.0294499	0.695172	Tmed5	0.157908	not sig
647	ENSMUSG00000030409	0.252542	0.0295442	0.695909	Dmpk	0.157448	not sig
648	ENSMUSG00000038866	-0.174971	0.029607	0.695909	Zcchc2	0.157448	not sig
649	ENSMUSG00000021583	-0.248981	0.029618	0.695909	Erap1	0.157448	not sig
650	ENSMUSG00000035704	0.253426	0.0297941	0.697285	Alg8	0.15659	not sig
651	ENSMUSG00000028876	0.185232	0.0298342	0.697285	Epha10	0.15659	not sig
652	ENSMUSG00000021666	0.150607	0.0298369	0.697285	Gfm2	0.15659	not sig
653	ENSMUSG00000090667	0.358602	0.0298922	0.697285	Mdfic2	0.15659	not sig
654	ENSMUSG00000068299	0.235002	0.0299515	0.697285	Nat8f4	0.15659	not sig
655	ENSMUSG00000051224	0.380864	0.0299638	0.697285	Tceanc	0.15659	not sig
656	ENSMUSG00000039960	-0.184799	0.0299967	0.697285	Rhou	0.15659	not sig
657	ENSMUSG00000036676	-0.22654	0.0301139	0.697721	Tmtc3	0.156318	not sig
658	ENSMUSG00000061079	0.219019	0.030119	0.697721	Zfp143	0.156318	not sig
659	ENSMUSG00000027709	0.199502	0.0301527	0.697721	Mccc1	0.156318	not sig
660	ENSMUSG00000086496	0.237545	0.0302969	0.699995	Gm14204	0.154905	not sig
661	ENSMUSG00000060962	-0.502347	0.030345	0.700047	Dmkn	0.154873	not sig
662	ENSMUSG00000039103	-0.33129	0.0305317	0.702495	Nexn	0.153357	not sig
663	ENSMUSG00000020472	0.193864	0.0305839	0.702495	Zkscan17	0.153357	not sig
664	ENSMUSG00000005892	0.524352	0.0306336	0.702495	Trh	0.153357	not sig
665	ENSMUSG00000002625	0.175627	0.0306354	0.702495	Akap8l	0.153357	not sig
666	ENSMUSG00000031864	0.167403	0.0307295	0.703596	Ints10	0.152677	not sig
667	ENSMUSG00000032702	0.176588	0.0307825	0.703751	Kank1	0.152581	not sig
668	ENSMUSG00000044813	-0.224735	0.0308838	0.705011	Shb	0.151804	not sig
669	ENSMUSG00000052229	0.169146	0.0309376	0.705182	Gpr17	0.151699	not sig
670	ENSMUSG00000021803	0.356862	0.0310468	0.706615	Cdhr1	0.150817	not sig
671	ENSMUSG00000000948	-0.240276	0.0311147	0.707107	NA	0.150515	not sig
672	ENSMUSG00000038805	-0.267646	0.0312652	0.707733	Six3	0.15013	not sig
673	ENSMUSG00000055540	0.243498	0.0312702	0.707733	Epha6	0.15013	not sig
674	ENSMUSG00000113528	0.442713	0.0312815	0.707733	NA	0.15013	not sig
675	ENSMUSG00000026836	-0.15967	0.0313639	0.708546	Acvr1	0.149632	not sig
676	ENSMUSG00000037411	-0.488973	0.0314558	0.709046	Serpine1	0.149325	not sig
677	ENSMUSG00000020175	0.182734	0.0314791	0.709046	Rab36	0.149325	not sig
678	ENSMUSG00000034402	0.221936	0.0315477	0.709496	Kcnh5	0.14905	not sig
679	ENSMUSG00000045689	0.40512	0.0316694	0.709496	Pcdhb4	0.14905	not sig
680	ENSMUSG00000083380	-0.215827	0.0316703	0.709496	Ndufb4c	0.14905	not sig
681	ENSMUSG00000029343	0.325988	0.0316852	0.709496	Crybb1	0.14905	not sig
682	ENSMUSG00000029524	0.243543	0.0317742	0.710446	Sirt4	0.148469	not sig
683	ENSMUSG00000055805	0.175751	0.0319253	0.711898	Fmnl1	0.147582	not sig
684	ENSMUSG00000038957	-0.13848	0.0319728	0.711898	Edc3	0.147582	not sig
685	ENSMUSG00000104277	0.619075	0.0321111	0.711898	NA	0.147582	not sig
686	ENSMUSG00000038456	0.170963	0.0321793	0.711898	Dennd2a	0.147582	not sig
687	ENSMUSG00000036103	0.289317	0.032197	0.711898	Colec12	0.147582	not sig
688	ENSMUSG00000003585	0.145603	0.0322237	0.711898	Sec14l2	0.147582	not sig
689	ENSMUSG00000102206	0.224525	0.0323038	0.711898	Pcdha11	0.147582	not sig
690	ENSMUSG00000003623	0.165334	0.0323374	0.711898	Crot	0.147582	not sig
691	ENSMUSG00000029547	0.164596	0.0323489	0.711898	Ints1	0.147582	not sig
692	ENSMUSG00000047123	0.257818	0.0323795	0.711898	Ticam1	0.147582	not sig
693	ENSMUSG00000021458	0.166883	0.0324085	0.711898	Aopep	0.147582	not sig
694	ENSMUSG00000034771	0.26611	0.0324297	0.711898	Tle2	0.147582	not sig
695	ENSMUSG00000025034	-0.141992	0.032446	0.711898	Trim8	0.147582	not sig
696	ENSMUSG00000029832	-0.299557	0.032499	0.712036	Nfe2l3	0.147498	not sig
697	ENSMUSG00000042489	-0.589186	0.0325497	0.712124	Clspn	0.147444	not sig
698	ENSMUSG00000049327	-0.153266	0.0327598	0.715694	Kmt5a	0.145273	not sig
699	ENSMUSG00000021319	0.37138	0.0328204	0.715992	Sfrp4	0.145092	not sig
700	ENSMUSG00000061517	-0.226338	0.0328946	0.716167	Sox21	0.144985	not sig
701	ENSMUSG00000025006	0.202487	0.0329224	0.716167	Sorbs1	0.144985	not sig
702	ENSMUSG00000054383	-0.24431	0.0329871	0.716443	Pnma1	0.144818	not sig
703	ENSMUSG00000031714	-0.184228	0.033029	0.716443	Gab1	0.144818	not sig
704	ENSMUSG00000041930	-0.245264	0.033162	0.718202	Fam222a	0.143753	not sig
705	ENSMUSG00000042105	-0.14924	0.0332043	0.718202	Inpp5f	0.143753	not sig
706	ENSMUSG00000048373	0.588701	0.0332793	0.718804	Fgfbp1	0.14339	not sig
707	ENSMUSG00000033007	-0.168668	0.0334061	0.720523	Asic4	0.142352	not sig
708	ENSMUSG00000086796	0.619184	0.033593	0.721276	4932702P03Rik	0.141899	not sig
709	ENSMUSG00000046862	0.172362	0.0336063	0.721276	Pramel12	0.141899	not sig
710	ENSMUSG00000037593	0.363056	0.0336264	0.721276	Rskr	0.141899	not sig
711	ENSMUSG00000039990	-0.146836	0.0336321	0.721276	Edrf1	0.141899	not sig
712	ENSMUSG00000109015	0.463093	0.0336775	0.721276	NA	0.141899	not sig
713	ENSMUSG00000110027	-0.357555	0.0337445	0.721697	C030029H02Rik	0.141645	not sig
714	ENSMUSG00000015461	0.143688	0.0338815	0.723283	Atf6b	0.140692	not sig
715	ENSMUSG00000033319	-0.144543	0.0339181	0.723283	Fem1c	0.140692	not sig
716	ENSMUSG00000103898	0.429089	0.0339909	0.723283	NA	0.140692	not sig
717	ENSMUSG00000022849	-0.247409	0.0340084	0.723283	Hspbap1	0.140692	not sig
718	ENSMUSG00000084950	0.403415	0.0340732	0.723651	Gm5577	0.140471	not sig
719	ENSMUSG00000026723	0.275817	0.0341904	0.725131	Trdmt1	0.139584	not sig
720	ENSMUSG00000022372	-0.216821	0.0342514	0.725416	Sla	0.139413	not sig
721	ENSMUSG00000091475	-0.184403	0.0345003	0.729357	Cerox1	0.13706	not sig
722	ENSMUSG00000021895	-0.14507	0.0345331	0.729357	Arhgef3	0.13706	not sig
723	ENSMUSG00000054499	-0.150886	0.0346885	0.731626	Dedd2	0.135711	not sig
724	ENSMUSG00000039556	-0.154813	0.0347639	0.731787	Ppp1r3f	0.135615	not sig
725	ENSMUSG00000098128	0.331319	0.0348501	0.731787	Gm3693	0.135615	not sig
726	ENSMUSG00000038301	-0.152382	0.0349046	0.731787	Snx10	0.135615	not sig
727	ENSMUSG00000095681	-0.541288	0.0349818	0.731787	Gm8281	0.135615	not sig
728	ENSMUSG00000074826	0.410273	0.0350042	0.731787	Gm10767	0.135615	not sig
729	ENSMUSG00000021071	0.185721	0.0350205	0.731787	Trim9	0.135615	not sig
730	ENSMUSG00000019726	0.226673	0.0350428	0.731787	Lyst	0.135615	not sig
731	ENSMUSG00000113216	0.318197	0.0351271	0.731787	NA	0.135615	not sig
732	ENSMUSG00000020280	0.230574	0.0351281	0.731787	Pus10	0.135615	not sig
733	ENSMUSG00000025473	0.471434	0.0351857	0.731988	Adam8	0.135496	not sig
734	ENSMUSG00000079737	-0.399767	0.0352379	0.732074	Pphln1-ps1	0.135445	not sig
735	ENSMUSG00000031610	0.187641	0.0353554	0.733516	Scrg1	0.13459	not sig
736	ENSMUSG00000037408	-0.192211	0.0354551	0.733828	Cnnm4	0.134406	not sig
737	ENSMUSG00000029096	0.304557	0.0354667	0.733828	Htra3	0.134406	not sig
738	ENSMUSG00000024998	0.237519	0.0355881	0.735342	Plce1	0.133511	not sig
739	ENSMUSG00000026676	0.170715	0.0357405	0.737142	Ccdc3	0.132449	not sig
740	ENSMUSG00000033777	0.358968	0.0357719	0.737142	Tlr13	0.132449	not sig
741	ENSMUSG00000042063	0.187093	0.0358776	0.737827	Zfp386	0.132045	not sig
742	ENSMUSG00000046546	-0.169145	0.0359019	0.737827	Fam43a	0.132045	not sig
743	ENSMUSG00000024072	-0.150688	0.0360766	0.740029	Yipf4	0.130752	not sig
744	ENSMUSG00000097428	-0.183467	0.0361061	0.740029	NA	0.130752	not sig
745	ENSMUSG00000027985	-0.345623	0.0361925	0.740806	Lef1	0.130296	not sig
746	ENSMUSG00000054604	-0.142846	0.0362559	0.741107	Cggbp1	0.130119	not sig
747	ENSMUSG00000029270	-0.159363	0.0364645	0.743067	Dipk1a	0.128972	not sig
748	ENSMUSG00000028197	0.60117	0.0364808	0.743067	Col24a1	0.128972	not sig
749	ENSMUSG00000042010	0.311826	0.0365388	0.743067	Acacb	0.128972	not sig
750	ENSMUSG00000027651	-0.14536	0.0365467	0.743067	Rprd1b	0.128972	not sig
751	ENSMUSG00000035673	0.207181	0.0366841	0.743751	Sbno2	0.128572	not sig
752	ENSMUSG00000045322	0.45688	0.0367442	0.743751	Tlr9	0.128572	not sig
753	ENSMUSG00000073633	-0.370028	0.0367897	0.743751	Fbxo36	0.128572	not sig
754	ENSMUSG00000103436	0.378235	0.0368242	0.743751	NA	0.128572	not sig
755	ENSMUSG00000046480	-0.264772	0.0369189	0.743751	Scn4b	0.128572	not sig
756	ENSMUSG00000041797	0.277715	0.0369273	0.743751	Abca9	0.128572	not sig
757	ENSMUSG00000038705	0.165227	0.0369278	0.743751	Gmeb2	0.128572	not sig
758	ENSMUSG00000036896	0.190368	0.0369983	0.743751	C1qc	0.128572	not sig
759	ENSMUSG00000022911	-0.190474	0.0370755	0.743751	Arl13b	0.128572	not sig
760	ENSMUSG00000035877	0.147645	0.0371329	0.743751	Zhx3	0.128572	not sig
761	ENSMUSG00000021701	-0.168023	0.0371631	0.743751	Plk2	0.128572	not sig
762	ENSMUSG00000095552	0.503302	0.0371656	0.743751	NA	0.128572	not sig
763	ENSMUSG00000035898	-0.165701	0.0372718	0.744898	Uba6	0.127903	not sig
764	ENSMUSG00000045515	-0.147435	0.0374303	0.74641	Pou3f3	0.127023	not sig
765	ENSMUSG00000105218	0.502255	0.0374453	0.74641	Gm38413	0.127023	not sig
766	ENSMUSG00000015806	-0.17482	0.0376612	0.749733	Qdpr	0.125093	not sig
767	ENSMUSG00000034949	0.163717	0.0378183	0.751879	Zfr2	0.123852	not sig
768	ENSMUSG00000006720	-0.319816	0.038106	0.756368	Zfp184	0.121267	not sig
769	ENSMUSG00000023025	-0.154476	0.0381433	0.756368	Larp4	0.121267	not sig
770	ENSMUSG00000015053	0.264045	0.038273	0.756731	Gata2	0.121059	not sig
771	ENSMUSG00000048782	-0.314657	0.0382851	0.756731	Insc	0.121059	not sig
772	ENSMUSG00000069206	-0.196809	0.0383105	0.756731	Zfp874a	0.121059	not sig
773	ENSMUSG00000058291	-0.139781	0.0383734	0.756993	Zfp68	0.120908	not sig
774	ENSMUSG00000040321	-0.158314	0.0385688	0.759409	Zfp770	0.119524	not sig
775	ENSMUSG00000050079	-0.137127	0.0385955	0.759409	Rspry1	0.119524	not sig
776	ENSMUSG00000031952	0.501714	0.0387357	0.761186	Chst5	0.118509	not sig
777	ENSMUSG00000028256	0.222514	0.0388398	0.762251	Odf2l	0.117902	not sig
778	ENSMUSG00000043067	-0.147825	0.0390092	0.76459	Dpy19l1	0.116571	not sig
779	ENSMUSG00000035164	-0.19877	0.0391558	0.766103	Zc3h12c	0.115713	not sig
780	ENSMUSG00000035329	-0.131094	0.0391869	0.766103	Fbxo33	0.115713	not sig
781	ENSMUSG00000056917	0.172206	0.0392928	0.767112	Sipa1	0.115142	not sig
782	ENSMUSG00000091511	0.495832	0.0394786	0.767112	Vmn2r87	0.115142	not sig
783	ENSMUSG00000027889	0.134274	0.0395771	0.767112	Ampd2	0.115142	not sig
784	ENSMUSG00000042631	-0.344518	0.0396358	0.767112	Xkr7	0.115142	not sig
785	ENSMUSG00000039176	0.124236	0.0396467	0.767112	Polg	0.115142	not sig
786	ENSMUSG00000061028	0.183566	0.0396844	0.767112	Clasrp	0.115142	not sig
787	ENSMUSG00000023191	0.232692	0.0397127	0.767112	P3h3	0.115142	not sig
788	ENSMUSG00000054708	0.146577	0.039789	0.767112	Ankrd24	0.115142	not sig
789	ENSMUSG00000026088	-0.258343	0.0397895	0.767112	Mitd1	0.115142	not sig
790	ENSMUSG00000029209	-0.153403	0.0398351	0.767112	Gnpda2	0.115142	not sig
791	ENSMUSG00000024974	-0.125899	0.0398485	0.767112	Smc3	0.115142	not sig
792	ENSMUSG00000000823	0.176503	0.0398856	0.767112	Zfp512b	0.115142	not sig
793	ENSMUSG00000089694	0.564489	0.0398924	0.767112	Nat8f7	0.115142	not sig
794	ENSMUSG00000031681	-0.154159	0.0399565	0.767377	Smad1	0.114991	not sig
795	ENSMUSG00000040025	-0.13417	0.040012	0.767475	Ythdf2	0.114936	not sig
796	ENSMUSG00000043015	0.299901	0.0401343	0.768152	Nemp2	0.114553	not sig
797	ENSMUSG00000028771	-0.140732	0.0401906	0.768152	Ptpn12	0.114553	not sig
798	ENSMUSG00000028565	-0.179266	0.0403157	0.768152	Nfia	0.114553	not sig
799	ENSMUSG00000104063	0.166173	0.0403186	0.768152	Pcdhgb7	0.114553	not sig
800	ENSMUSG00000078591	-0.199665	0.0403241	0.768152	Hs3st4	0.114553	not sig
801	ENSMUSG00000031290	-0.153469	0.0403495	0.768152	Lrch2	0.114553	not sig
802	ENSMUSG00000097793	0.489079	0.0405186	0.77041	NA	0.113278	not sig
803	ENSMUSG00000081058	0.410155	0.0405785	0.770586	H3c15	0.113179	not sig
804	ENSMUSG00000047412	-0.18099	0.0406409	0.770812	Zbtb44	0.113051	not sig
805	ENSMUSG00000020473	0.384558	0.041022	0.776744	Aebp1	0.109722	not sig
806	ENSMUSG00000020027	-0.179728	0.0410555	0.776744	Socs2	0.109722	not sig
807	ENSMUSG00000000001	-0.144218	0.0411578	0.777715	Gnai3	0.109179	not sig
808	ENSMUSG00000037344	0.157758	0.0412214	0.777953	Slc12a9	0.109047	not sig
809	ENSMUSG00000056899	-0.279396	0.0413631	0.778369	Immp2l	0.108815	not sig
810	ENSMUSG00000040220	0.154391	0.0413919	0.778369	Gas8	0.108815	not sig
811	ENSMUSG00000026037	-0.141095	0.0414311	0.778369	Orc2	0.108815	not sig
812	ENSMUSG00000044456	0.314224	0.0414751	0.778369	Rin3	0.108815	not sig
813	ENSMUSG00000067071	-0.240079	0.0415109	0.778369	Hes6	0.108815	not sig
814	ENSMUSG00000026342	-0.164395	0.041557	0.778369	Slc35f5	0.108815	not sig
815	ENSMUSG00000078429	-0.13201	0.0416406	0.778369	Ctdsp2	0.108815	not sig
816	ENSMUSG00000096972	-2.91233	0.0416619	0.778369	NA	0.108815	not sig
817	ENSMUSG00000041362	-0.155064	0.0417302	0.778369	Shtn1	0.108815	not sig
818	ENSMUSG00000023952	0.129474	0.0417539	0.778369	Gtpbp2	0.108815	not sig
819	ENSMUSG00000070823	0.361812	0.0418669	0.779522	NA	0.108171	not sig
820	ENSMUSG00000020464	-0.156314	0.0419513	0.780141	Pnpt1	0.107827	not sig
821	ENSMUSG00000097391	0.20711	0.0420851	0.7811	Mirg	0.107293	not sig
822	ENSMUSG00000047909	0.22844	0.0421053	0.7811	Ankrd16	0.107293	not sig
823	ENSMUSG00000019894	-0.134081	0.0425499	0.788388	Slc6a15	0.10326	not sig
824	ENSMUSG00000022386	0.178211	0.0426169	0.788672	Trmu	0.103104	not sig
825	ENSMUSG00000047842	-0.183052	0.0426712	0.788719	Diras2	0.103078	not sig
826	ENSMUSG00000069662	-0.167291	0.0427672	0.789536	Marcks	0.102628	not sig
827	ENSMUSG00000042604	-0.160179	0.0428475	0.790063	Kcna4	0.102339	not sig
828	ENSMUSG00000023828	-0.272789	0.0429224	0.790488	Slc22a3	0.102105	not sig
829	ENSMUSG00000054162	-0.180032	0.0431184	0.791931	Spock3	0.101313	not sig
830	ENSMUSG00000067279	-0.140574	0.0431432	0.791931	Ppp1r3c	0.101313	not sig
831	ENSMUSG00000044534	0.271719	0.0431972	0.791931	Ackr2	0.101313	not sig
832	ENSMUSG00000072437	-0.132563	0.043271	0.791931	Nanos1	0.101313	not sig
833	ENSMUSG00000102861	0.477651	0.0433333	0.791931	NA	0.101313	not sig
834	ENSMUSG00000040183	0.158223	0.0435158	0.791931	Ankrd6	0.101313	not sig
835	ENSMUSG00000030446	0.230871	0.0435391	0.791931	Zfp273	0.101313	not sig
836	ENSMUSG00000022023	-0.131218	0.0435496	0.791931	Wbp4	0.101313	not sig
837	ENSMUSG00000019916	-0.136426	0.0435538	0.791931	P4ha1	0.101313	not sig
838	ENSMUSG00000036036	0.308526	0.043593	0.791931	Zfp57	0.101313	not sig
839	ENSMUSG00000063172	-0.255808	0.0436268	0.791931	Ift25	0.101313	not sig
840	ENSMUSG00000078580	0.248159	0.0436608	0.791931	E430018J23Rik	0.101313	not sig
841	ENSMUSG00000086583	-0.288661	0.0436796	0.791931	Gm15500	0.101313	not sig
842	ENSMUSG00000019647	-0.187744	0.0437278	0.791931	Sema6a	0.101313	not sig
843	ENSMUSG00000042331	0.156606	0.0437881	0.792081	Specc1	0.101231	not sig
844	ENSMUSG00000041921	0.250482	0.0438738	0.792489	Metap1d	0.101007	not sig
845	ENSMUSG00000037722	-0.188744	0.0439146	0.792489	Gnpnat1	0.101007	not sig
846	ENSMUSG00000028785	-0.186124	0.0439761	0.792661	Hpca	0.100912	not sig
847	ENSMUSG00000108815	-1.62106	0.0440419	0.79291	NA	0.100776	not sig
848	ENSMUSG00000040473	0.224792	0.04418	0.793434	Cfap69	0.100489	not sig
849	ENSMUSG00000082809	0.24697	0.0442279	0.793434	Gm14150	0.100489	not sig
850	ENSMUSG00000071302	-0.155188	0.0442344	0.793434	2610044O15Rik8	0.100489	not sig
851	ENSMUSG00000032733	-0.224928	0.0442791	0.793434	Snx33	0.100489	not sig
852	ENSMUSG00000048960	0.196758	0.0443529	0.793682	Prex2	0.100354	not sig
853	ENSMUSG00000023832	-0.157026	0.0445078	0.793682	Acat2	0.100354	not sig
854	ENSMUSG00000057858	-0.176452	0.0445274	0.793682	Fam204a	0.100354	not sig
855	ENSMUSG00000078870	0.194545	0.0445316	0.793682	Gm14410	0.100354	not sig
856	ENSMUSG00000033411	-0.148145	0.0446007	0.793682	Ctdspl2	0.100354	not sig
857	ENSMUSG00000024968	-0.16725	0.0446052	0.793682	Rcor2	0.100354	not sig
858	ENSMUSG00000020836	0.243126	0.0447114	0.794122	Coro6	0.100113	not sig
859	ENSMUSG00000020948	-0.153531	0.0447341	0.794122	Klhl28	0.100113	not sig
860	ENSMUSG00000025198	-0.133947	0.0448854	0.794778	Erlin1	0.0997541	not sig
861	ENSMUSG00000044477	0.129675	0.0448911	0.794778	Zfand3	0.0997541	not sig
862	ENSMUSG00000022568	-0.131613	0.045004	0.794778	Scrib	0.0997541	not sig
863	ENSMUSG00000030137	0.236599	0.0450167	0.794778	Tuba8	0.0997541	not sig
864	ENSMUSG00000021823	0.166513	0.0450596	0.794778	Vcl	0.0997541	not sig
865	ENSMUSG00000029151	0.180659	0.0451104	0.794778	Slc30a3	0.0997541	not sig
866	ENSMUSG00000068696	-0.261112	0.0451359	0.794778	Gpr88	0.0997541	not sig
867	ENSMUSG00000034265	0.162466	0.0452487	0.794868	Zdhhc14	0.0997048	not sig
868	ENSMUSG00000069920	-0.279315	0.0454153	0.794868	B3gnt9	0.0997048	not sig
869	ENSMUSG00000037638	0.44034	0.0454295	0.794868	Zbtb42	0.0997048	not sig
870	ENSMUSG00000006678	0.285501	0.045434	0.794868	Pola1	0.0997048	not sig
871	ENSMUSG00000004815	0.149261	0.0455146	0.794868	Dgkq	0.0997048	not sig
872	ENSMUSG00000072844	0.380916	0.0455165	0.794868	G530011O06Rik	0.0997048	not sig
873	ENSMUSG00000001053	-0.213753	0.0455977	0.794868	N4bp3	0.0997048	not sig
874	ENSMUSG00000048537	-0.143473	0.0456327	0.794868	Phldb1	0.0997048	not sig
875	ENSMUSG00000043659	-0.308441	0.0456532	0.794868	Npsr1	0.0997048	not sig
876	ENSMUSG00000034157	-0.134409	0.0456623	0.794868	Cipc	0.0997048	not sig
877	ENSMUSG00000109404	0.387778	0.045838	0.796968	NA	0.0985591	not sig
878	ENSMUSG00000027555	0.433796	0.0458875	0.796968	Car13	0.0985591	not sig
879	ENSMUSG00000018362	-0.143764	0.0460429	0.79821	Kpna2	0.0978828	not sig
880	ENSMUSG00000031551	-0.464145	0.0461534	0.79821	Ido1	0.0978828	not sig
881	ENSMUSG00000030839	0.146561	0.0461582	0.79821	Sergef	0.0978828	not sig
882	ENSMUSG00000022335	0.242185	0.04618	0.79821	Zfat	0.0978828	not sig
883	ENSMUSG00000005148	-0.225251	0.0463014	0.79821	Klf5	0.0978828	not sig
884	ENSMUSG00000073434	0.207016	0.0464265	0.79821	Wdr90	0.0978828	not sig
885	ENSMUSG00000096401	0.309013	0.0464635	0.79821	Gm21811	0.0978828	not sig
886	ENSMUSG00000007097	0.168955	0.0464757	0.79821	Atp1a2	0.0978828	not sig
887	ENSMUSG00000061718	-0.232408	0.0464878	0.79821	Ppp1r1b	0.0978828	not sig
888	ENSMUSG00000003184	0.18239	0.0465251	0.79821	Irf3	0.0978828	not sig
889	ENSMUSG00000028017	0.491481	0.0465348	0.79821	Egf	0.0978828	not sig
890	ENSMUSG00000022558	0.132672	0.046693	0.799956	Mroh1	0.0969342	not sig
891	ENSMUSG00000054901	-0.455281	0.0467876	0.799956	Arhgef33	0.0969342	not sig
892	ENSMUSG00000034755	-0.172049	0.0468093	0.799956	Pcdh11x	0.0969342	not sig
893	ENSMUSG00000043441	0.362502	0.0469149	0.799956	Gpr149	0.0969342	not sig
894	ENSMUSG00000056708	-0.19994	0.0469343	0.799956	Ier5	0.0969342	not sig
895	ENSMUSG00000046722	-0.141151	0.0469513	0.799956	Cdc42se1	0.0969342	not sig
896	ENSMUSG00000057561	-0.141813	0.0470938	0.800666	Eif1a	0.0965486	not sig
897	ENSMUSG00000041688	0.166374	0.047098	0.800666	Amot	0.0965486	not sig
898	ENSMUSG00000028039	-0.163889	0.0472303	0.801094	Efna3	0.0963164	not sig
899	ENSMUSG00000051599	0.336548	0.047272	0.801094	Pcdhb2	0.0963164	not sig
900	ENSMUSG00000097640	0.323996	0.0472808	0.801094	NA	0.0963164	not sig
901	ENSMUSG00000022197	0.287823	0.0474246	0.80264	Pdzd2	0.0954795	not sig
902	ENSMUSG00000031489	0.447845	0.0475406	0.803474	Adrb3	0.0950283	not sig
903	ENSMUSG00000092368	-0.291138	0.0475793	0.803474	NA	0.0950283	not sig
904	ENSMUSG00000040502	-0.155089	0.047705	0.804705	Marchf9	0.0943634	not sig
905	ENSMUSG00000034538	-0.265359	0.0477776	0.805039	Zfp418	0.0941832	not sig
906	ENSMUSG00000052221	0.52271	0.0479244	0.805155	Ppp1r36	0.0941203	not sig
907	ENSMUSG00000026826	-0.239417	0.047968	0.805155	Nr4a2	0.0941203	not sig
908	ENSMUSG00000020275	-0.291366	0.0480056	0.805155	Rel	0.0941203	not sig
909	ENSMUSG00000075511	0.41543	0.0480341	0.805155	NA	0.0941203	not sig
910	ENSMUSG00000020770	0.142611	0.0480556	0.805155	Unk	0.0941203	not sig
911	ENSMUSG00000034042	-0.125089	0.0481013	0.805155	Gpbp1l1	0.0941203	not sig
912	ENSMUSG00000083899	-0.234064	0.0482076	0.80582	NA	0.0937621	not sig
913	ENSMUSG00000021478	-0.25304	0.0482467	0.80582	Drd1	0.0937621	not sig
914	ENSMUSG00000037035	-0.213443	0.0483632	0.806883	Inhbb	0.0931895	not sig
915	ENSMUSG00000037992	-0.194742	0.0485339	0.807038	Rara	0.0931059	not sig
916	ENSMUSG00000036282	-0.136552	0.0485996	0.807038	Naa30	0.0931059	not sig
917	ENSMUSG00000027933	0.125976	0.0486037	0.807038	Ints3	0.0931059	not sig
918	ENSMUSG00000107577	0.44586	0.0486439	0.807038	NA	0.0931059	not sig
919	ENSMUSG00000036552	0.15968	0.04872	0.807038	Ermard	0.0931059	not sig
920	ENSMUSG00000021725	0.163516	0.0487417	0.807038	Parp8	0.0931059	not sig
921	ENSMUSG00000074384	0.301674	0.0488124	0.807038	AI429214	0.0931059	not sig
922	ENSMUSG00000026504	0.1537	0.0488408	0.807038	Sdccag8	0.0931059	not sig
923	ENSMUSG00000000126	-0.164186	0.0488675	0.807038	Wnt9a	0.0931059	not sig
924	ENSMUSG00000046959	0.398908	0.0489018	0.807038	Slc26a1	0.0931059	not sig
925	ENSMUSG00000068165	-0.841325	0.0492882	0.812536	NA	0.0901575	not sig
926	ENSMUSG00000002393	-0.151114	0.049445	0.814227	Nr2f6	0.0892545	not sig
927	ENSMUSG00000029675	0.376618	0.0494976	0.814227	Eln	0.0892545	not sig
928	ENSMUSG00000002699	0.339347	0.0496612	0.815102	Lcp2	0.0887881	not sig
929	ENSMUSG00000033383	0.620564	0.0496816	0.815102	Rtp1	0.0887881	not sig
930	ENSMUSG00000001542	-0.16007	0.049742	0.815102	Ell2	0.0887881	not sig
931	ENSMUSG00000024558	0.136015	0.0497646	0.815102	Mapk4	0.0887881	not sig
932	ENSMUSG00000037730	-0.159397	0.0499251	0.815915	Mynn	0.0883548	not sig
933	ENSMUSG00000042650	-0.128571	0.049947	0.815915	Alkbh5	0.0883548	not sig
934	ENSMUSG00000049536	-0.182898	0.0499748	0.815915	Tceal1	0.0883548	not sig
935	ENSMUSG00000102780	0.724796	0.0501104	0.816119	NA	0.0882468	not sig
936	ENSMUSG00000035283	-0.143466	0.0501497	0.816119	Adrb1	0.0882468	not sig
937	ENSMUSG00000000282	-0.139183	0.0501562	0.816119	Mnt	0.0882468	not sig
938	ENSMUSG00000026958	0.174746	0.0502013	0.816119	Dpp7	0.0882468	not sig
939	ENSMUSG00000048721	0.31388	0.0504456	0.819218	Fndc9	0.0866007	not sig
940	ENSMUSG00000042508	0.1514	0.0505504	0.819691	Dmtf1	0.08635	not sig
941	ENSMUSG00000054986	-0.470357	0.0506456	0.819691	Sec14l3	0.08635	not sig
942	ENSMUSG00000024087	0.432403	0.0508213	0.819691	Cyp1b1	0.08635	not sig
943	ENSMUSG00000037085	0.172473	0.0508431	0.819691	Trmt12	0.08635	not sig
944	ENSMUSG00000038564	0.147307	0.0508656	0.819691	Ift172	0.08635	not sig
945	ENSMUSG00000107086	0.35282	0.0509882	0.819691	NA	0.08635	not sig
946	ENSMUSG00000026765	-0.18998	0.0509978	0.819691	Lypd6b	0.08635	not sig
947	ENSMUSG00000113679	-0.272822	0.0510747	0.819691	Gm10432	0.08635	not sig
948	ENSMUSG00000003752	-0.222496	0.051078	0.819691	Itpkc	0.08635	not sig
949	ENSMUSG00000105353	0.47374	0.0511489	0.819691	NA	0.08635	not sig
950	ENSMUSG00000105345	0.271415	0.051169	0.819691	NA	0.08635	not sig
951	ENSMUSG00000053178	0.387644	0.0513094	0.819691	Mterf1b	0.08635	not sig
952	ENSMUSG00000025049	-0.211129	0.0513181	0.819691	Taf5	0.08635	not sig
953	ENSMUSG00000045288	0.509605	0.0513277	0.819691	Ush1g	0.08635	not sig
954	ENSMUSG00000026424	0.142031	0.0514263	0.819691	Gpr37l1	0.08635	not sig
955	ENSMUSG00000019929	0.339235	0.0514664	0.819691	Dcn	0.08635	not sig
956	ENSMUSG00000040034	-0.28578	0.05149	0.819691	Nup43	0.08635	not sig
957	ENSMUSG00000036362	0.177343	0.0514949	0.819691	P2ry13	0.08635	not sig
958	ENSMUSG00000024621	0.139504	0.0516126	0.819691	Csf1r	0.08635	not sig
959	ENSMUSG00000035495	-0.171938	0.0516688	0.819691	Tstd2	0.08635	not sig
960	ENSMUSG00000024501	-0.151342	0.0516854	0.819691	Dpysl3	0.08635	not sig
961	ENSMUSG00000092417	-0.178992	0.051713	0.819691	Gpank1	0.08635	not sig
962	ENSMUSG00000075707	0.442266	0.0518095	0.819691	Dio3	0.08635	not sig
963	ENSMUSG00000044367	0.26154	0.0518531	0.819691	Slc16a13	0.08635	not sig
964	ENSMUSG00000028063	-0.126886	0.051867	0.819691	Lmna	0.08635	not sig
965	ENSMUSG00000041598	-0.155297	0.0518724	0.819691	Cdc42ep4	0.08635	not sig
966	ENSMUSG00000022292	-0.131607	0.0519373	0.819867	Rrm2b	0.0862565	not sig
967	ENSMUSG00000012017	0.299401	0.0520237	0.819979	Scarf2	0.0861972	not sig
968	ENSMUSG00000078970	-0.199033	0.052143	0.819979	Dnaaf10	0.0861972	not sig
969	ENSMUSG00000017009	0.16572	0.0521825	0.819979	Sdc4	0.0861972	not sig
970	ENSMUSG00000026740	0.170916	0.0522605	0.819979	Dnajc1	0.0861972	not sig
971	ENSMUSG00000092375	0.233426	0.0522635	0.819979	NA	0.0861972	not sig
972	ENSMUSG00000025962	0.154874	0.052267	0.819979	Fastkd2	0.0861972	not sig
973	ENSMUSG00000032034	-0.482626	0.0524637	0.821128	Kcnj5	0.0855893	not sig
974	ENSMUSG00000028689	0.492864	0.052486	0.821128	Ccdc163	0.0855893	not sig
975	ENSMUSG00000031974	-0.129065	0.0526644	0.821128	Abcb10	0.0855893	not sig
976	ENSMUSG00000058498	0.276923	0.0526786	0.821128	Rnf207	0.0855893	not sig
977	ENSMUSG00000015484	0.265051	0.0526834	0.821128	Fam163a	0.0855893	not sig
978	ENSMUSG00000106099	0.486926	0.0527624	0.821128	NA	0.0855893	not sig
979	ENSMUSG00000075284	-0.176726	0.0527639	0.821128	Wipf1	0.0855893	not sig
980	ENSMUSG00000081137	0.270384	0.052771	0.821128	NA	0.0855893	not sig
981	ENSMUSG00000072294	0.285853	0.0529428	0.822571	Klf12	0.0848264	not sig
982	ENSMUSG00000057719	-0.352719	0.0529717	0.822571	Sh3rf2	0.0848264	not sig
983	ENSMUSG00000017969	0.314511	0.0534503	0.829159	Ptgis	0.081362	not sig
984	ENSMUSG00000013367	0.138873	0.0535939	0.830542	Iglon5	0.0806385	not sig
985	ENSMUSG00000025175	0.144596	0.053649	0.830552	Fn3k	0.0806331	not sig
986	ENSMUSG00000036913	-0.266286	0.0538344	0.832014	Trim67	0.0798694	not sig
987	ENSMUSG00000040187	0.258377	0.0538526	0.832014	Bmal2	0.0798694	not sig
988	ENSMUSG00000031673	-0.145782	0.053931	0.832061	Cdh11	0.0798446	not sig
989	ENSMUSG00000078771	-0.16771	0.0539671	0.832061	Evi2a	0.0798446	not sig
990	ENSMUSG00000021916	0.167479	0.0540193	0.832061	Glt8d1	0.0798446	not sig
991	ENSMUSG00000097573	0.424943	0.0542061	0.833058	NA	0.0793246	not sig
992	ENSMUSG00000018068	0.184571	0.0542596	0.833058	Ints2	0.0793246	not sig
993	ENSMUSG00000057147	-0.151815	0.0542713	0.833058	Dph6	0.0793246	not sig
994	ENSMUSG00000020099	-0.182211	0.054416	0.833058	Unc5b	0.0793246	not sig
995	ENSMUSG00000097099	0.366087	0.0544683	0.833058	Gm9917	0.0793246	not sig
996	ENSMUSG00000074220	-0.220723	0.0544842	0.833058	Zfp382	0.0793246	not sig
997	ENSMUSG00000026604	0.262611	0.054601	0.833058	Ptpn14	0.0793246	not sig
998	ENSMUSG00000073627	0.328825	0.0546376	0.833058	NA	0.0793246	not sig
999	ENSMUSG00000025776	0.253962	0.0546384	0.833058	Crispld1	0.0793246	not sig
1000	ENSMUSG00000027185	0.143302	0.0546577	0.833058	Nat10	0.0793246	not sig
1001	ENSMUSG00000044098	-0.138972	0.054685	0.833058	Rsbn1	0.0793246	not sig
1002	ENSMUSG00000089756	0.287958	0.0547469	0.833156	Zfp966	0.0792735	not sig
1003	ENSMUSG00000104318	-0.213766	0.0548007	0.833156	Pcdha7	0.0792735	not sig
1004	ENSMUSG00000028339	0.288086	0.0549584	0.833587	Col15a1	0.0790491	not sig
1005	ENSMUSG00000015247	-0.215879	0.0549662	0.833587	Nipsnap3b	0.0790491	not sig
1006	ENSMUSG00000045036	-0.387497	0.054993	0.833587	Tmem232	0.0790491	not sig
1007	ENSMUSG00000002763	0.127178	0.0551454	0.834375	Pex6	0.0786387	not sig
1008	ENSMUSG00000047420	0.443134	0.0551544	0.834375	Fam180a	0.0786387	not sig
1009	ENSMUSG00000021708	0.179037	0.0553327	0.834862	Rasgrf2	0.0783851	not sig
1010	ENSMUSG00000021377	-0.134679	0.0553798	0.834862	Dek	0.0783851	not sig
1011	ENSMUSG00000051359	-0.140129	0.0554075	0.834862	Ncald	0.0783851	not sig
1012	ENSMUSG00000035021	-0.276092	0.0554454	0.834862	Baz1a	0.0783851	not sig
1013	ENSMUSG00000037995	0.314077	0.0555168	0.834862	Igsf9	0.0783851	not sig
1014	ENSMUSG00000038602	-0.129584	0.0555918	0.834862	Slc35f1	0.0783851	not sig
1015	ENSMUSG00000031442	0.136663	0.055593	0.834862	Mcf2l	0.0783851	not sig
1016	ENSMUSG00000020134	-0.118461	0.0556246	0.834862	Peli1	0.0783851	not sig
1017	ENSMUSG00000014813	0.26542	0.0557411	0.835788	Stc1	0.0779039	not sig
1018	ENSMUSG00000022194	0.162797	0.0559368	0.837567	Bcl2l2	0.0769803	not sig
1019	ENSMUSG00000049493	-0.183266	0.0559696	0.837567	Pls1	0.0769803	not sig
1020	ENSMUSG00000037010	0.170074	0.056027	0.837603	Apln	0.0769616	not sig
1021	ENSMUSG00000021495	0.185564	0.0560905	0.837731	Fam193b	0.0768952	not sig
1022	ENSMUSG00000004031	0.129089	0.056207	0.838103	Brinp2	0.0767025	not sig
1023	ENSMUSG00000033964	-0.171768	0.0562253	0.838103	Zbtb41	0.0767025	not sig
1024	ENSMUSG00000040928	-0.130004	0.0562884	0.838225	S100pbp	0.0766395	not sig
1025	ENSMUSG00000008429	-0.118275	0.0564722	0.840142	Herpud2	0.0756475	not sig
1026	ENSMUSG00000027669	-0.152166	0.0566066	0.841319	Gnb4	0.0750391	not sig
1027	ENSMUSG00000020190	-0.131871	0.0571259	0.847756	Mknk2	0.0717292	not sig
1028	ENSMUSG00000097613	0.476215	0.0571508	0.847756	Gm17597	0.0717292	not sig
1029	ENSMUSG00000073856	0.241933	0.0572193	0.847947	Iqck	0.0716313	not sig
1030	ENSMUSG00000073647	0.236263	0.0575568	0.85212	NA	0.0694993	not sig
1031	ENSMUSG00000063931	0.141553	0.0577092	0.853547	Pepd	0.0687726	not sig
1032	ENSMUSG00000052373	0.147772	0.0578528	0.853746	Mpp3	0.0686712	not sig
1033	ENSMUSG00000020546	0.149217	0.057863	0.853746	Stxbp4	0.0686712	not sig
1034	ENSMUSG00000028629	0.18344	0.0579492	0.853746	Exo5	0.0686712	not sig
1035	ENSMUSG00000029478	0.203922	0.0580289	0.853746	Ncor2	0.0686712	not sig
1036	ENSMUSG00000027318	0.329907	0.0580385	0.853746	Adam33	0.0686712	not sig
1037	ENSMUSG00000029217	-0.33332	0.0580586	0.853746	Tec	0.0686712	not sig
1038	ENSMUSG00000026283	-0.143926	0.0582317	0.854528	Ing5	0.0682737	not sig
1039	ENSMUSG00000032369	-0.358643	0.0582382	0.854528	Plscr1	0.0682737	not sig
1040	ENSMUSG00000020521	-0.159267	0.0582798	0.854528	Rnft1	0.0682737	not sig
1041	ENSMUSG00000046761	0.308479	0.058385	0.855248	Fam83h	0.067908	not sig
1042	ENSMUSG00000093593	0.159569	0.0585365	0.856122	NA	0.0674644	not sig
1043	ENSMUSG00000029670	-0.143271	0.0586336	0.856122	Ing3	0.0674644	not sig
1044	ENSMUSG00000036634	-0.179666	0.0586765	0.856122	Mag	0.0674644	not sig
1045	ENSMUSG00000062961	0.132132	0.0587029	0.856122	Ccdc177	0.0674644	not sig
1046	ENSMUSG00000096996	0.361445	0.0588159	0.856122	NA	0.0674644	not sig
1047	ENSMUSG00000027333	0.181549	0.0588586	0.856122	Smox	0.0674644	not sig
1048	ENSMUSG00000000753	0.359055	0.0588673	0.856122	Serpinf1	0.0674644	not sig
1049	ENSMUSG00000004626	0.203915	0.0588938	0.856122	Stxbp2	0.0674644	not sig
1050	ENSMUSG00000032323	0.475196	0.0590658	0.857323	Cyp11a1	0.0668555	not sig
1051	ENSMUSG00000037174	-0.12868	0.0591546	0.857323	Elf2	0.0668555	not sig
1052	ENSMUSG00000035314	0.14873	0.0591572	0.857323	Gdpd5	0.0668555	not sig
1053	ENSMUSG00000028028	0.256197	0.0592245	0.857323	Alpk1	0.0668555	not sig
1054	ENSMUSG00000041483	-0.134644	0.0593436	0.857323	Zfp281	0.0668555	not sig
1055	ENSMUSG00000035649	0.304732	0.0593513	0.857323	Zcchc7	0.0668555	not sig
1056	ENSMUSG00000048796	0.134824	0.0593943	0.857323	Cyb561d1	0.0668555	not sig
1057	ENSMUSG00000022756	0.129781	0.0594262	0.857323	Slc7a4	0.0668555	not sig
1058	ENSMUSG00000015476	0.139324	0.0595151	0.85775	Prrt1	0.0666391	not sig
1059	ENSMUSG00000037206	0.238671	0.0596957	0.85775	Islr	0.0666391	not sig
1060	ENSMUSG00000020178	-0.285581	0.0597267	0.85775	Adora2a	0.0666391	not sig
1061	ENSMUSG00000023805	0.141803	0.0598675	0.85775	Synj2	0.0666391	not sig
1062	ENSMUSG00000021025	-0.255175	0.0598769	0.85775	Nfkbia	0.0666391	not sig
1063	ENSMUSG00000074776	-0.379888	0.0598982	0.85775	Gm10754	0.0666391	not sig
1064	ENSMUSG00000025277	0.128616	0.0599079	0.85775	Abhd6	0.0666391	not sig
1065	ENSMUSG00000100455	0.197112	0.0599267	0.85775	NA	0.0666391	not sig
1066	ENSMUSG00000014786	0.15699	0.0600075	0.85775	Slc9a5	0.0666391	not sig
1067	ENSMUSG00000062296	0.280021	0.060062	0.85775	Trank1	0.0666391	not sig
1068	ENSMUSG00000057359	0.173993	0.0601226	0.85775	NA	0.0666391	not sig
1069	ENSMUSG00000039096	-0.137272	0.0602926	0.85775	Rsad1	0.0666391	not sig
1070	ENSMUSG00000040274	0.306512	0.0602944	0.85775	Cdk6	0.0666391	not sig
1071	ENSMUSG00000040373	0.246387	0.0603305	0.85775	Cacng5	0.0666391	not sig
1072	ENSMUSG00000031295	0.180795	0.0603309	0.85775	Phka2	0.0666391	not sig
1073	ENSMUSG00000024976	-0.117634	0.0603599	0.85775	Shoc2	0.0666391	not sig
1074	ENSMUSG00000017144	-0.208907	0.0604121	0.85775	Rnd3	0.0666391	not sig
1075	ENSMUSG00000026627	-0.182666	0.0604811	0.857805	Pacc1	0.0666112	not sig
1076	ENSMUSG00000052415	0.20538	0.060617	0.857805	Tchh	0.0666112	not sig
1077	ENSMUSG00000047428	0.135231	0.0606389	0.857805	Dlk2	0.0666112	not sig
1078	ENSMUSG00000019979	-0.170272	0.060641	0.857805	Apaf1	0.0666112	not sig
1079	ENSMUSG00000044783	0.125834	0.0608137	0.858968	A730008H23Rik	0.066023	not sig
1080	ENSMUSG00000025764	-0.111998	0.060879	0.858968	Jade1	0.066023	not sig
1081	ENSMUSG00000071042	-0.170375	0.0609376	0.858968	Rasgrp3	0.066023	not sig
1082	ENSMUSG00000026646	-0.216233	0.0610102	0.858968	Suv39h2	0.066023	not sig
1083	ENSMUSG00000035007	-0.121971	0.0610541	0.858968	Rundc1	0.066023	not sig
1084	ENSMUSG00000001333	-0.398392	0.0610971	0.858968	Sync	0.066023	not sig
1085	ENSMUSG00000026728	0.231409	0.0611662	0.858968	Vim	0.066023	not sig
1086	ENSMUSG00000042417	-0.346993	0.0611896	0.858968	Ccno	0.066023	not sig
1087	ENSMUSG00000029416	-0.137492	0.0612301	0.858968	Slc15a4	0.066023	not sig
1088	ENSMUSG00000042670	-0.189993	0.0613723	0.859551	Immp1l	0.0657282	not sig
1089	ENSMUSG00000026880	0.200778	0.0614047	0.859551	Stom	0.0657282	not sig
1090	ENSMUSG00000098789	0.36243	0.0614408	0.859551	Jmjd7	0.0657282	not sig
1091	ENSMUSG00000061654	-0.165075	0.0615458	0.85975	NA	0.0656276	not sig
1092	ENSMUSG00000086606	-0.262111	0.0616089	0.85975	NA	0.0656276	not sig
1093	ENSMUSG00000045031	-0.239005	0.0616242	0.85975	Cetn4	0.0656276	not sig
1094	ENSMUSG00000024261	-0.135765	0.0617167	0.859765	Syt4	0.0656202	not sig
1095	ENSMUSG00000032932	-0.124499	0.0617536	0.859765	Hspa13	0.0656202	not sig
1096	ENSMUSG00000066406	0.251951	0.0617944	0.859765	Akap13	0.0656202	not sig
1097	ENSMUSG00000026434	-0.12629	0.0623063	0.865942	Nucks1	0.0625111	not sig
1098	ENSMUSG00000022052	-0.13026	0.0623519	0.865942	Ppp2r2a	0.0625111	not sig
1099	ENSMUSG00000090125	-0.157658	0.0627503	0.868337	Pou3f1	0.0613118	not sig
1100	ENSMUSG00000025790	0.131866	0.0627561	0.868337	Slco3a1	0.0613118	not sig
1101	ENSMUSG00000049571	0.287668	0.0627576	0.868337	Cfap46	0.0613118	not sig
1102	ENSMUSG00000030870	-0.114635	0.0627833	0.868337	Ubfd1	0.0613118	not sig
1103	ENSMUSG00000105230	-0.20809	0.0628091	0.868337	NA	0.0613118	not sig
1104	ENSMUSG00000105263	0.194516	0.0629921	0.869302	NA	0.0608295	not sig
1105	ENSMUSG00000030469	-0.141758	0.0631185	0.869302	Zfp719	0.0608295	not sig
1106	ENSMUSG00000079242	0.446542	0.0631216	0.869302	NA	0.0608295	not sig
1107	ENSMUSG00000063511	0.193741	0.0632112	0.869302	Snrnp70	0.0608295	not sig
1108	ENSMUSG00000061458	-0.137657	0.0632991	0.869302	Nol10	0.0608295	not sig
1109	ENSMUSG00000041187	0.260181	0.0633625	0.869302	Prkd2	0.0608295	not sig
1110	ENSMUSG00000042215	-0.20436	0.0634156	0.869302	Bag2	0.0608295	not sig
1111	ENSMUSG00000051920	-0.218477	0.0634771	0.869302	Rspo2	0.0608295	not sig
1112	ENSMUSG00000029401	-0.180426	0.0634796	0.869302	Rilpl2	0.0608295	not sig
1113	ENSMUSG00000030533	0.122811	0.0635094	0.869302	Unc45a	0.0608295	not sig
1114	ENSMUSG00000066800	0.179172	0.0635203	0.869302	Rnasel	0.0608295	not sig
1115	ENSMUSG00000050447	-0.126227	0.0635629	0.869302	Lypd6	0.0608295	not sig
1116	ENSMUSG00000022790	0.123381	0.0637244	0.870729	Igsf11	0.0601171	not sig
1117	ENSMUSG00000021629	-0.121126	0.0639574	0.871547	Slc30a5	0.0597091	not sig
1118	ENSMUSG00000050697	-0.134974	0.0639759	0.871547	Prkaa1	0.0597091	not sig
1119	ENSMUSG00000100417	0.440168	0.0640476	0.871547	Gm29595	0.0597091	not sig
1120	ENSMUSG00000032018	-0.131064	0.064048	0.871547	Sc5d	0.0597091	not sig
1121	ENSMUSG00000037625	-0.191756	0.0640955	0.871547	Cldn11	0.0597091	not sig
1122	ENSMUSG00000026519	-0.191592	0.064247	0.871547	Tmem63a	0.0597091	not sig
1123	ENSMUSG00000024182	-0.131252	0.0643053	0.871547	Axin1	0.0597091	not sig
1124	ENSMUSG00000018481	-0.120617	0.0643193	0.871547	Appbp2	0.0597091	not sig
1125	ENSMUSG00000021891	-0.168749	0.0643909	0.871547	Mettl6	0.0597091	not sig
1126	ENSMUSG00000074909	-0.118108	0.0645033	0.871547	Ranbp6	0.0597091	not sig
1127	ENSMUSG00000022012	0.157522	0.0645135	0.871547	Enox1	0.0597091	not sig
1128	ENSMUSG00000054083	-0.500277	0.0645277	0.871547	Capn12	0.0597091	not sig
1129	ENSMUSG00000031389	0.285552	0.0645745	0.871547	Arhgap4	0.0597091	not sig
1130	ENSMUSG00000011427	-0.151353	0.064626	0.871547	Zfp790	0.0597091	not sig
1131	ENSMUSG00000096054	0.211958	0.0647512	0.871547	Syne1	0.0597091	not sig
1132	ENSMUSG00000034022	0.13378	0.0647797	0.871547	Cpsf1	0.0597091	not sig
1133	ENSMUSG00000054934	-0.131254	0.064788	0.871547	Kcnmb4	0.0597091	not sig
1134	ENSMUSG00000074170	-0.37344	0.0648131	0.871547	Plekhf1	0.0597091	not sig
1135	ENSMUSG00000036192	-0.134895	0.0649011	0.871593	Rorb	0.0596862	not sig
1136	ENSMUSG00000050945	-0.229778	0.0649308	0.871593	Zfp438	0.0596862	not sig
1137	ENSMUSG00000033446	0.272414	0.0650503	0.871669	Lpar6	0.0596483	not sig
1138	ENSMUSG00000037316	-0.113006	0.0650902	0.871669	Bag4	0.0596483	not sig
1139	ENSMUSG00000044583	0.337998	0.0651174	0.871669	Tlr7	0.0596483	not sig
1140	ENSMUSG00000025950	-0.137793	0.0651651	0.871669	Idh1	0.0596483	not sig
1141	ENSMUSG00000035279	0.462803	0.0652896	0.872568	Ssc5d	0.0592005	not sig
1142	ENSMUSG00000109157	0.511013	0.065467	0.873899	NA	0.0585388	not sig
1143	ENSMUSG00000028476	0.242897	0.0655037	0.873899	Reck	0.0585388	not sig
1144	ENSMUSG00000060935	-0.130076	0.0657287	0.875633	Tmem263	0.057678	not sig
1145	ENSMUSG00000045248	-0.161023	0.0657642	0.875633	Med26	0.057678	not sig
1146	ENSMUSG00000037762	0.311846	0.065806	0.875633	Slc16a9	0.057678	not sig
1147	ENSMUSG00000031987	0.115541	0.0659617	0.87694	Egln1	0.0570303	not sig
1148	ENSMUSG00000020935	0.138611	0.0660436	0.877128	Dcakd	0.0569371	not sig
1149	ENSMUSG00000041674	-0.460115	0.066134	0.877128	BC006965	0.0569371	not sig
1150	ENSMUSG00000032456	-0.295495	0.0661812	0.877128	Nmnat3	0.0569371	not sig
1151	ENSMUSG00000090086	0.324959	0.0663686	0.877128	NA	0.0569371	not sig
1152	ENSMUSG00000045532	0.237969	0.0664024	0.877128	C1ql1	0.0569371	not sig
1153	ENSMUSG00000008489	-0.126987	0.0664277	0.877128	Elavl2	0.0569371	not sig
1154	ENSMUSG00000006526	-0.119249	0.0664684	0.877128	Stimate	0.0569371	not sig
1155	ENSMUSG00000028191	-0.158105	0.0664698	0.877128	Bcl10	0.0569371	not sig
1156	ENSMUSG00000059208	0.131859	0.0665218	0.877128	Hnrnpm	0.0569371	not sig
1157	ENSMUSG00000021252	-0.144945	0.066551	0.877128	Erg28	0.0569371	not sig
1158	ENSMUSG00000029276	-0.168676	0.066623	0.877317	Glmn	0.0568432	not sig
1159	ENSMUSG00000022822	0.200799	0.0667217	0.877468	Abcc5	0.0567689	not sig
1160	ENSMUSG00000097290	0.235346	0.0668176	0.877468	1300002E11Rik	0.0567689	not sig
1161	ENSMUSG00000005682	0.171116	0.0668398	0.877468	Pan2	0.0567689	not sig
1162	ENSMUSG00000050567	-0.188156	0.0668645	0.877468	Maml1	0.0567689	not sig
1163	ENSMUSG00000086859	0.192673	0.0669583	0.877942	Snhg20	0.0565341	not sig
1164	ENSMUSG00000026840	0.353552	0.0670554	0.878461	Lamc3	0.0562776	not sig
1165	ENSMUSG00000069372	0.458524	0.0672738	0.879644	Ctxn3	0.055693	not sig
1166	ENSMUSG00000107402	0.435386	0.0673288	0.879644	NA	0.055693	not sig
1167	ENSMUSG00000040605	-0.311384	0.0674107	0.879644	Bace2	0.055693	not sig
1168	ENSMUSG00000091089	0.427673	0.0674219	0.879644	NA	0.055693	not sig
1169	ENSMUSG00000019856	0.144249	0.0674342	0.879644	Fam184a	0.055693	not sig
1170	ENSMUSG00000068551	-0.137571	0.0675082	0.879857	Zfp467	0.0555879	not sig
1171	ENSMUSG00000048163	0.151967	0.0676344	0.880749	Selplg	0.0551479	not sig
1172	ENSMUSG00000060096	-0.440939	0.0677964	0.881404	NA	0.054825	not sig
1173	ENSMUSG00000037750	-0.120477	0.0678006	0.881404	Fam222b	0.054825	not sig
1174	ENSMUSG00000040364	0.47526	0.0679795	0.881404	Sec1	0.054825	not sig
1175	ENSMUSG00000020865	0.313451	0.0680879	0.881404	Abcc3	0.054825	not sig
1176	ENSMUSG00000036181	0.178447	0.0682444	0.881404	H1f2	0.054825	not sig
1177	ENSMUSG00000022309	-0.222773	0.068319	0.881404	Angpt1	0.054825	not sig
1178	ENSMUSG00000110631	0.362862	0.0684402	0.881404	NA	0.054825	not sig
1179	ENSMUSG00000055172	0.271575	0.068461	0.881404	C1ra	0.054825	not sig
1180	ENSMUSG00000020063	-0.151168	0.0684728	0.881404	Sirt1	0.054825	not sig
1181	ENSMUSG00000019822	0.180437	0.0685925	0.881404	Smpd2	0.054825	not sig
1182	ENSMUSG00000045318	-0.139754	0.0686295	0.881404	Adra2c	0.054825	not sig
1183	ENSMUSG00000107277	0.371438	0.0686828	0.881404	NA	0.054825	not sig
1184	ENSMUSG00000045282	0.279947	0.0686871	0.881404	Tmem86b	0.054825	not sig
1185	ENSMUSG00000032902	-0.158819	0.0687784	0.881404	Slc16a1	0.054825	not sig
1186	ENSMUSG00000024538	0.418001	0.0687805	0.881404	Ppic	0.054825	not sig
1187	ENSMUSG00000029816	0.413139	0.0688463	0.881404	Gpnmb	0.054825	not sig
1188	ENSMUSG00000033033	-0.224038	0.0689545	0.881404	Calhm2	0.054825	not sig
1189	ENSMUSG00000108414	0.200634	0.0691963	0.881404	NA	0.054825	not sig
1190	ENSMUSG00000025509	0.141521	0.0692254	0.881404	Pnpla2	0.054825	not sig
1191	ENSMUSG00000031862	0.128852	0.0692325	0.881404	Atp13a1	0.054825	not sig
1192	ENSMUSG00000000805	0.134655	0.0693467	0.881404	Car4	0.054825	not sig
1193	ENSMUSG00000039328	-0.30824	0.0693647	0.881404	Rnf122	0.054825	not sig
1194	ENSMUSG00000025226	-0.148218	0.0694441	0.881404	Fbxl15	0.054825	not sig
1195	ENSMUSG00000035275	0.128616	0.0695195	0.881404	Raver2	0.054825	not sig
1196	ENSMUSG00000062470	0.307635	0.0695556	0.881404	Fbxl12os	0.054825	not sig
1197	ENSMUSG00000054976	-0.150406	0.0696033	0.881404	Nyap2	0.054825	not sig
1198	ENSMUSG00000027300	0.17103	0.0696054	0.881404	Ubox5	0.054825	not sig
1199	ENSMUSG00000036273	0.194434	0.0696334	0.881404	Lrrk2	0.054825	not sig
1200	ENSMUSG00000033762	0.363133	0.0697252	0.881404	Recql4	0.054825	not sig
1201	ENSMUSG00000090129	0.251884	0.0697866	0.881404	Or10ad1	0.054825	not sig
1202	ENSMUSG00000004044	0.150967	0.0698376	0.881404	Cavin1	0.054825	not sig
1203	ENSMUSG00000032911	0.223738	0.0698689	0.881404	Cspg4	0.054825	not sig
1204	ENSMUSG00000082585	-0.306308	0.0698991	0.881404	NA	0.054825	not sig
1205	ENSMUSG00000042213	-0.207446	0.0699245	0.881404	Zfand4	0.054825	not sig
1206	ENSMUSG00000056501	-0.236288	0.0699718	0.881404	Cebpb	0.054825	not sig
1207	ENSMUSG00000043448	-0.222583	0.0700403	0.881404	Gjc2	0.054825	not sig
1208	ENSMUSG00000086725	0.227012	0.0700704	0.881404	NA	0.054825	not sig
1209	ENSMUSG00000025930	0.347911	0.0700726	0.881404	Msc	0.054825	not sig
1210	ENSMUSG00000027660	-0.148025	0.070086	0.881404	Skil	0.054825	not sig
1211	ENSMUSG00000109031	0.492059	0.0702075	0.881404	NA	0.054825	not sig
1212	ENSMUSG00000051497	0.143388	0.0703036	0.881404	Kcnj16	0.054825	not sig
1213	ENSMUSG00000025932	0.170976	0.0703136	0.881404	Eya1	0.054825	not sig
1214	ENSMUSG00000055538	0.120616	0.0703744	0.881404	Zcchc24	0.054825	not sig
1215	ENSMUSG00000020467	0.198381	0.0703909	0.881404	Efemp1	0.054825	not sig
1216	ENSMUSG00000068037	0.181549	0.0705985	0.881404	Mas1	0.054825	not sig
1217	ENSMUSG00000034379	0.241021	0.0706024	0.881404	Wdr5b	0.054825	not sig
1218	ENSMUSG00000028456	0.200291	0.070688	0.881404	Unc13b	0.054825	not sig
1219	ENSMUSG00000087088	0.20187	0.0706992	0.881404	Gm16638	0.054825	not sig
1220	ENSMUSG00000002289	0.292292	0.0708306	0.881404	Angptl4	0.054825	not sig
1221	ENSMUSG00000028894	0.120169	0.0708493	0.881404	Inpp5b	0.054825	not sig
1222	ENSMUSG00000037262	-0.180228	0.0708956	0.881404	Kin	0.054825	not sig
1223	ENSMUSG00000027520	-0.222294	0.0708986	0.881404	Zdbf2	0.054825	not sig
1224	ENSMUSG00000090019	-0.361366	0.070906	0.881404	Gimap1	0.054825	not sig
1225	ENSMUSG00000019888	-0.208915	0.0709096	0.881404	Mgat4c	0.054825	not sig
1226	ENSMUSG00000050222	-0.168757	0.0709177	0.881404	Il17d	0.054825	not sig
1227	ENSMUSG00000024563	-0.128303	0.0710266	0.881404	Smad2	0.054825	not sig
1228	ENSMUSG00000027270	0.195399	0.0710518	0.881404	Lamp5	0.054825	not sig
1229	ENSMUSG00000021278	-0.236518	0.0711046	0.881404	Amn	0.054825	not sig
1230	ENSMUSG00000011960	-0.117771	0.0711674	0.881404	Ccnt1	0.054825	not sig
1231	ENSMUSG00000020023	-0.139933	0.0711932	0.881404	Tmcc3	0.054825	not sig
1232	ENSMUSG00000056999	-0.199138	0.0712106	0.881404	Ide	0.054825	not sig
1233	ENSMUSG00000073542	-0.185757	0.0712881	0.881648	Cep76	0.0547049	not sig
1234	ENSMUSG00000029661	0.323168	0.0714015	0.882336	Col1a2	0.0543662	not sig
1235	ENSMUSG00000053475	-0.226637	0.0717711	0.882518	Tnfaip6	0.0542763	not sig
1236	ENSMUSG00000049791	-0.188019	0.0717993	0.882518	Fzd4	0.0542763	not sig
1237	ENSMUSG00000020776	0.127109	0.0718744	0.882518	Fbf1	0.0542763	not sig
1238	ENSMUSG00000061589	0.215067	0.0718767	0.882518	Dot1l	0.0542763	not sig
1239	ENSMUSG00000062309	0.165254	0.0719384	0.882518	Rpp25	0.0542763	not sig
1240	ENSMUSG00000039879	-0.11563	0.0719598	0.882518	Heca	0.0542763	not sig
1241	ENSMUSG00000028909	0.192038	0.0719735	0.882518	Ptpru	0.0542763	not sig
1242	ENSMUSG00000050105	0.339482	0.072035	0.882518	Fam110d	0.0542763	not sig
1243	ENSMUSG00000026418	-0.392977	0.0720564	0.882518	Tnni1	0.0542763	not sig
1244	ENSMUSG00000066878	-0.398703	0.0721273	0.882518	Gm10184	0.0542763	not sig
1245	ENSMUSG00000015451	0.359922	0.0721418	0.882518	C4a	0.0542763	not sig
1246	ENSMUSG00000030894	0.123749	0.0721572	0.882518	Tpp1	0.0542763	not sig
1247	ENSMUSG00000027695	0.198942	0.0721687	0.882518	Pld1	0.0542763	not sig
1248	ENSMUSG00000025555	0.124576	0.0722818	0.883193	Farp1	0.0539442	not sig
1249	ENSMUSG00000050965	0.163965	0.0723617	0.883462	Prkca	0.053812	not sig
1250	ENSMUSG00000024614	-0.119672	0.0726169	0.88536	Tmx3	0.05288	not sig
1251	ENSMUSG00000023224	0.33229	0.0726333	0.88536	Serping1	0.05288	not sig
1252	ENSMUSG00000025701	0.444384	0.0727348	0.885888	Alox5	0.052621	not sig
1253	ENSMUSG00000038390	0.125667	0.0730223	0.886145	Gpr162	0.0524953	not sig
1254	ENSMUSG00000014164	0.167632	0.0730349	0.886145	Klhl3	0.0524953	not sig
1255	ENSMUSG00000044551	0.396432	0.0731376	0.886145	9930012K11Rik	0.0524953	not sig
1256	ENSMUSG00000026077	0.165735	0.0731491	0.886145	Npas2	0.0524953	not sig
1257	ENSMUSG00000066129	0.142136	0.0731538	0.886145	Kndc1	0.0524953	not sig
1258	ENSMUSG00000035372	-0.132921	0.0731597	0.886145	1810055G02Rik	0.0524953	not sig
1259	ENSMUSG00000065947	0.19266	0.0731994	0.886145	ND4L	0.0524953	not sig
1260	ENSMUSG00000021494	0.130789	0.0732207	0.886145	Ddx41	0.0524953	not sig
1261	ENSMUSG00000045287	0.117091	0.0733787	0.887353	Rtn4rl1	0.0519035	not sig
1262	ENSMUSG00000024975	-0.116406	0.0735653	0.888904	Pdcd4	0.0511449	not sig
1263	ENSMUSG00000028788	-0.12269	0.0738311	0.890582	Ptp4a2	0.0503259	not sig
1264	ENSMUSG00000022489	-0.172803	0.073941	0.890582	Pde1b	0.0503259	not sig
1265	ENSMUSG00000112466	0.323447	0.0740042	0.890582	Gm29674	0.0503259	not sig
1266	ENSMUSG00000006154	0.464441	0.0740361	0.890582	Eps8l1	0.0503259	not sig
1267	ENSMUSG00000085028	0.297103	0.0740435	0.890582	Slc2a4rg-ps	0.0503259	not sig
1268	ENSMUSG00000024810	-0.136194	0.0741024	0.890582	Il33	0.0503259	not sig
1269	ENSMUSG00000023274	-0.342099	0.074113	0.890582	Cd4	0.0503259	not sig
1270	ENSMUSG00000024232	0.283826	0.0742241	0.891215	Bambi	0.0500176	not sig
1271	ENSMUSG00000006676	0.12827	0.0743232	0.891703	Usp19	0.0497797	not sig
1272	ENSMUSG00000085830	0.376471	0.074484	0.89293	Grin1os	0.0491827	not sig
1273	ENSMUSG00000024423	-0.137516	0.0746	0.893028	Impact	0.0491347	not sig
1274	ENSMUSG00000005958	-0.177635	0.0746094	0.893028	Ephb3	0.0491347	not sig
1275	ENSMUSG00000105556	0.545305	0.0747471	0.893415	NA	0.0489466	not sig
1276	ENSMUSG00000034522	-0.198307	0.0747589	0.893415	Zfp395	0.0489466	not sig
1277	ENSMUSG00000074305	0.176155	0.0748599	0.893559	Peak1	0.048877	not sig
1278	ENSMUSG00000053414	-0.141354	0.0750443	0.893559	Hunk	0.048877	not sig
1279	ENSMUSG00000031375	0.227416	0.0750684	0.893559	Bgn	0.048877	not sig
1280	ENSMUSG00000072946	-0.121956	0.0750973	0.893559	Ptgr2	0.048877	not sig
1281	ENSMUSG00000019577	-0.267046	0.0751281	0.893559	Pdk4	0.048877	not sig
1282	ENSMUSG00000005716	0.176148	0.0751567	0.893559	Pvalb	0.048877	not sig
1283	ENSMUSG00000038181	0.132687	0.075181	0.893559	Chpf2	0.048877	not sig
1284	ENSMUSG00000034271	0.161786	0.0752403	0.893566	Jdp2	0.0488732	not sig
1285	ENSMUSG00000070392	0.236505	0.0753421	0.894079	NA	0.0486239	not sig
1286	ENSMUSG00000020486	-0.136642	0.0754595	0.894776	Septin4	0.0482857	not sig
1287	ENSMUSG00000021453	-0.209257	0.0755713	0.895406	Gadd45g	0.0479801	not sig
1288	ENSMUSG00000074918	-0.128794	0.0756782	0.895975	Inafm2	0.0477039	not sig
1289	ENSMUSG00000024251	0.170667	0.0758079	0.896815	Thada	0.0472971	not sig
1290	ENSMUSG00000029484	0.199892	0.075871	0.896866	Anxa3	0.0472726	not sig
1291	ENSMUSG00000040387	0.132584	0.0759932	0.897001	Klhl32	0.0472072	not sig
1292	ENSMUSG00000095930	-0.129211	0.0760001	0.897001	Nim1k	0.0472072	not sig
1293	ENSMUSG00000089998	0.289924	0.0762983	0.899824	Phtf1os	0.0458424	not sig
1294	ENSMUSG00000029027	0.224651	0.0764102	0.900447	Dffb	0.0455417	not sig
1295	ENSMUSG00000035759	0.233042	0.076492	0.900715	Bbs10	0.0454125	not sig
1296	ENSMUSG00000019528	-0.130037	0.0765695	0.900933	Gyg	0.0453077	not sig
1297	ENSMUSG00000004730	0.231562	0.0768627	0.901486	Adgre1	0.0450411	not sig
1298	ENSMUSG00000000317	-0.393431	0.0769646	0.901486	Bcl6b	0.0450411	not sig
1299	ENSMUSG00000025735	-0.150201	0.0770592	0.901486	Rhbdl1	0.0450411	not sig
1300	ENSMUSG00000027109	-0.119379	0.0772262	0.901486	Sp3	0.0450411	not sig
1301	ENSMUSG00000060988	-0.127251	0.0772771	0.901486	Galnt13	0.0450411	not sig
1302	ENSMUSG00000072949	0.177532	0.077308	0.901486	Acot1	0.0450411	not sig
1303	ENSMUSG00000112508	-0.123155	0.0773748	0.901486	NA	0.0450411	not sig
1304	ENSMUSG00000076439	-0.165085	0.0773939	0.901486	Mog	0.0450411	not sig
1305	ENSMUSG00000000958	0.338013	0.07744	0.901486	Slc7a7	0.0450411	not sig
1306	ENSMUSG00000039456	-0.129221	0.0775136	0.901486	Morc3	0.0450411	not sig
1307	ENSMUSG00000031825	0.370447	0.0776065	0.901486	Crispld2	0.0450411	not sig
1308	ENSMUSG00000036503	-0.115807	0.0776492	0.901486	Rnf13	0.0450411	not sig
1309	ENSMUSG00000023072	0.155175	0.0776719	0.901486	Cep89	0.0450411	not sig
1310	ENSMUSG00000100252	0.162444	0.0777162	0.901486	Mir124-2hg	0.0450411	not sig
1311	ENSMUSG00000033350	0.125212	0.0777762	0.901486	Chst2	0.0450411	not sig
1312	ENSMUSG00000031506	-0.420878	0.0779596	0.901486	Ptpn7	0.0450411	not sig
1313	ENSMUSG00000004902	0.148755	0.0781947	0.901486	Slc25a18	0.0450411	not sig
1314	ENSMUSG00000047141	-0.135394	0.0782225	0.901486	Zfp654	0.0450411	not sig
1315	ENSMUSG00000034570	0.112002	0.0783134	0.901486	Inpp5j	0.0450411	not sig
1316	ENSMUSG00000028444	0.106792	0.0783139	0.901486	Cntfr	0.0450411	not sig
1317	ENSMUSG00000085666	0.224236	0.0783243	0.901486	NA	0.0450411	not sig
1318	ENSMUSG00000017491	-0.191464	0.0783466	0.901486	Rarb	0.0450411	not sig
1319	ENSMUSG00000008307	0.494941	0.0783524	0.901486	1700109H08Rik	0.0450411	not sig
1320	ENSMUSG00000052632	0.129245	0.0783631	0.901486	Asap2	0.0450411	not sig
1321	ENSMUSG00000026482	0.136755	0.0784132	0.901486	Rgl1	0.0450411	not sig
1322	ENSMUSG00000069014	-0.334238	0.0784198	0.901486	Gm5641	0.0450411	not sig
1323	ENSMUSG00000037363	0.173228	0.0784249	0.901486	Letm2	0.0450411	not sig
1324	ENSMUSG00000020908	-0.303896	0.0784276	0.901486	Myh3	0.0450411	not sig
1325	ENSMUSG00000027562	-0.145108	0.0784685	0.901486	Car2	0.0450411	not sig
1326	ENSMUSG00000019851	0.268922	0.0784919	0.901486	Perp	0.0450411	not sig
1327	ENSMUSG00000039182	-0.141695	0.0785384	0.901486	AW209491	0.0450411	not sig
1328	ENSMUSG00000039682	-0.127395	0.0786025	0.901486	Lap3	0.0450411	not sig
1329	ENSMUSG00000025823	0.119972	0.0786051	0.901486	Pdia4	0.0450411	not sig
1330	ENSMUSG00000050824	-0.404916	0.0786323	0.901486	Sstr5	0.0450411	not sig
1331	ENSMUSG00000042510	-0.26942	0.0787429	0.901486	AA986860	0.0450411	not sig
1332	ENSMUSG00000041607	-0.189454	0.0787448	0.901486	Mbp	0.0450411	not sig
1333	ENSMUSG00000103088	0.155807	0.0788131	0.901591	Pcdhgb6	0.0449903	not sig
1334	ENSMUSG00000004665	0.242116	0.0789409	0.902037	Cnn2	0.0447757	not sig
1335	ENSMUSG00000022414	0.127561	0.0789704	0.902037	Tab1	0.0447757	not sig
1336	ENSMUSG00000059851	0.20733	0.0791042	0.90289	Kmt5c	0.0443654	not sig
1337	ENSMUSG00000014932	-0.170731	0.0792431	0.90356	Yes1	0.0440429	not sig
1338	ENSMUSG00000074591	0.460186	0.0792815	0.90356	Ankub1	0.0440429	not sig
1339	ENSMUSG00000039478	-0.128952	0.0793694	0.903668	Micu3	0.0439911	not sig
1340	ENSMUSG00000030287	0.165774	0.0794095	0.903668	Itpr2	0.0439911	not sig
1341	ENSMUSG00000024410	0.129995	0.0795408	0.904488	Rmc1	0.0435974	not sig
1342	ENSMUSG00000026270	-0.13089	0.079744	0.905353	Capn10	0.0431819	not sig
1343	ENSMUSG00000022898	-0.133798	0.0797945	0.905353	Vps26c	0.0431819	not sig
1344	ENSMUSG00000021596	-0.156563	0.0798255	0.905353	Mctp1	0.0431819	not sig
1345	ENSMUSG00000021109	-0.115226	0.0798544	0.905353	Hif1a	0.0431819	not sig
1346	ENSMUSG00000005973	-0.154743	0.0800615	0.90694	Rcn1	0.0424213	not sig
1347	ENSMUSG00000029234	-0.153091	0.0801173	0.90694	Tmem165	0.0424213	not sig
1348	ENSMUSG00000024241	-0.125635	0.0801728	0.90694	Sos1	0.0424213	not sig
1349	ENSMUSG00000018678	0.172063	0.0802915	0.907609	Sp2	0.0421012	not sig
1350	ENSMUSG00000029196	-0.119111	0.0804123	0.908301	Tada2b	0.04177	not sig
1351	ENSMUSG00000053358	0.440974	0.0804818	0.908414	NA	0.0417161	not sig
1352	ENSMUSG00000004994	0.161219	0.0805795	0.908709	Yju2b	0.0415752	not sig
1353	ENSMUSG00000032231	0.247162	0.0806271	0.908709	Anxa2	0.0415752	not sig
1354	ENSMUSG00000022817	0.119357	0.0807375	0.909281	Itgb5	0.041302	not sig
1355	ENSMUSG00000032968	0.214845	0.0810366	0.910768	Inha	0.0405921	not sig
1356	ENSMUSG00000044177	0.509009	0.08115	0.910768	Wfikkn2	0.0405921	not sig
1357	ENSMUSG00000048485	-0.209997	0.0811892	0.910768	Zbtb8b	0.0405921	not sig
1358	ENSMUSG00000016520	-0.20138	0.0812322	0.910768	Lnx2	0.0405921	not sig
1359	ENSMUSG00000034730	0.152887	0.0812674	0.910768	Adgrb1	0.0405921	not sig
1360	ENSMUSG00000047658	0.112808	0.0813084	0.910768	Gal3st3	0.0405921	not sig
1361	ENSMUSG00000057751	0.260127	0.0813403	0.910768	Megf6	0.0405921	not sig
1362	ENSMUSG00000071855	-0.165439	0.0813474	0.910768	Ccdc112	0.0405921	not sig
1363	ENSMUSG00000085913	0.479448	0.081492	0.911401	NA	0.0402905	not sig
1364	ENSMUSG00000013846	-0.170354	0.0815713	0.911401	St3gal1	0.0402905	not sig
1365	ENSMUSG00000040972	-0.128668	0.0815832	0.911401	Igsf21	0.0402905	not sig
1366	ENSMUSG00000032264	0.13454	0.0818404	0.912298	Zw10	0.0398632	not sig
1367	ENSMUSG00000038422	-0.16615	0.0818892	0.912298	Hdhd3	0.0398632	not sig
1368	ENSMUSG00000087479	0.257347	0.0818937	0.912298	Gm16835	0.0398632	not sig
1369	ENSMUSG00000039205	0.116255	0.0819334	0.912298	Ciz1	0.0398632	not sig
1370	ENSMUSG00000028645	0.145646	0.0819627	0.912298	Slc2a1	0.0398632	not sig
1371	ENSMUSG00000035632	0.119068	0.0821751	0.913996	Cnot3	0.0390556	not sig
1372	ENSMUSG00000026435	-0.414514	0.0824094	0.915679	Slc45a3	0.0382569	not sig
1373	ENSMUSG00000046613	0.176384	0.0824563	0.915679	Vwa5b2	0.0382569	not sig
1374	ENSMUSG00000023795	0.266242	0.0825066	0.915679	NA	0.0382569	not sig
1375	ENSMUSG00000054555	0.277969	0.0825809	0.915837	Adam12	0.0381818	not sig
1376	ENSMUSG00000024095	-0.118596	0.0827803	0.917381	Hnrnpll	0.03745	not sig
1377	ENSMUSG00000098702	0.237669	0.0829549	0.918561	1500015A07Rik	0.0368919	not sig
1378	ENSMUSG00000085687	0.457518	0.083022	0.918561	NA	0.0368919	not sig
1379	ENSMUSG00000107726	0.488945	0.0830675	0.918561	NA	0.0368919	not sig
1380	ENSMUSG00000003134	-0.15597	0.0831659	0.918983	Tbc1d8	0.0366926	not sig
1381	ENSMUSG00000086965	-0.3754	0.0832835	0.919616	NA	0.0363934	not sig
1382	ENSMUSG00000027474	0.279294	0.0835205	0.921016	Ccm2l	0.0357327	not sig
1383	ENSMUSG00000040797	0.179479	0.0837169	0.921016	Iqsec3	0.0357327	not sig
1384	ENSMUSG00000032316	0.113512	0.083733	0.921016	Clk3	0.0357327	not sig
1385	ENSMUSG00000059540	0.129452	0.0839215	0.921016	Tcea2	0.0357327	not sig
1386	ENSMUSG00000039714	-0.220084	0.084008	0.921016	Cplx3	0.0357327	not sig
1387	ENSMUSG00000029919	0.20773	0.0841569	0.921016	Hpgds	0.0357327	not sig
1388	ENSMUSG00000092187	0.461815	0.0842233	0.921016	NA	0.0357327	not sig
1389	ENSMUSG00000069516	0.281019	0.0842244	0.921016	Lyz2	0.0357327	not sig
1390	ENSMUSG00000038255	-0.148846	0.0842444	0.921016	Neurod2	0.0357327	not sig
1391	ENSMUSG00000062785	0.156628	0.0843189	0.921016	Kcnc3	0.0357327	not sig
1392	ENSMUSG00000034807	0.107211	0.0844204	0.921016	Colgalt1	0.0357327	not sig
1393	ENSMUSG00000072572	0.34695	0.0844502	0.921016	Slc39a2	0.0357327	not sig
1394	ENSMUSG00000105703	0.181581	0.0845326	0.921016	NA	0.0357327	not sig
1395	ENSMUSG00000016382	-0.125004	0.0845558	0.921016	Pls3	0.0357327	not sig
1396	ENSMUSG00000048310	0.177062	0.0846149	0.921016	Pskh1	0.0357327	not sig
1397	ENSMUSG00000031925	0.194432	0.0846728	0.921016	Maml2	0.0357327	not sig
1398	ENSMUSG00000029174	0.122637	0.084673	0.921016	Tbc1d1	0.0357327	not sig
1399	ENSMUSG00000036591	0.155083	0.0846744	0.921016	Arhgap21	0.0357327	not sig
1400	ENSMUSG00000027568	-0.222983	0.0846752	0.921016	Ntsr1	0.0357327	not sig
1401	ENSMUSG00000031792	-0.170493	0.0846947	0.921016	Usb1	0.0357327	not sig
1402	ENSMUSG00000005397	0.256834	0.0846991	0.921016	Nid1	0.0357327	not sig
1403	ENSMUSG00000039474	0.164554	0.0848493	0.921016	Wfs1	0.0357327	not sig
1404	ENSMUSG00000019232	0.343879	0.0848506	0.921016	Etnppl	0.0357327	not sig
1405	ENSMUSG00000034738	0.267607	0.0849111	0.921016	Nostrin	0.0357327	not sig
1406	ENSMUSG00000027463	0.336453	0.0850062	0.921016	Slc52a3	0.0357327	not sig
1407	ENSMUSG00000058706	0.139106	0.0850404	0.921016	0610030E20Rik	0.0357327	not sig
1408	ENSMUSG00000094065	1.212	0.0851457	0.921016	Ccl21d	0.0357327	not sig
1409	ENSMUSG00000059149	-0.11265	0.0851746	0.921016	Mfsd4a	0.0357327	not sig
1410	ENSMUSG00000031609	-0.258734	0.0851769	0.921016	Sap30	0.0357327	not sig
1411	ENSMUSG00000056771	0.279684	0.085296	0.921016	NA	0.0357327	not sig
1412	ENSMUSG00000097242	0.443928	0.0854433	0.921016	NA	0.0357327	not sig
1413	ENSMUSG00000045838	0.175864	0.0854438	0.921016	Ccdc9b	0.0357327	not sig
1414	ENSMUSG00000052681	-0.118087	0.0854585	0.921016	Rap1b	0.0357327	not sig
1415	ENSMUSG00000106905	0.257262	0.0854638	0.921016	NA	0.0357327	not sig
1416	ENSMUSG00000096995	0.218192	0.0855893	0.92103	2810029C07Rik	0.0357264	not sig
1417	ENSMUSG00000022096	0.163801	0.0857162	0.92103	Hr	0.0357264	not sig
1418	ENSMUSG00000038296	0.139321	0.0857478	0.92103	Galnt18	0.0357264	not sig
1419	ENSMUSG00000111594	0.326307	0.0857796	0.92103	NA	0.0357264	not sig
1420	ENSMUSG00000103081	0.344918	0.085831	0.92103	NA	0.0357264	not sig
1421	ENSMUSG00000097379	0.49909	0.0858631	0.92103	NA	0.0357264	not sig
1422	ENSMUSG00000005268	-0.762478	0.0858879	0.92103	Prlr	0.0357264	not sig
1423	ENSMUSG00000021709	-0.136627	0.0862126	0.923104	Erbin	0.0347493	not sig
1424	ENSMUSG00000032607	0.131394	0.0862408	0.923104	Amt	0.0347493	not sig
1425	ENSMUSG00000026255	-0.146377	0.0862629	0.923104	Efhd1	0.0347493	not sig
1426	ENSMUSG00000021798	-0.199646	0.0864935	0.924599	Ldb3	0.0340468	not sig
1427	ENSMUSG00000022744	-0.108593	0.0865238	0.924599	Cldnd1	0.0340468	not sig
1428	ENSMUSG00000058886	-0.115922	0.0866461	0.924645	Deaf1	0.0340252	not sig
1429	ENSMUSG00000024913	0.192179	0.0866494	0.924645	Lrp5	0.0340252	not sig
1430	ENSMUSG00000022353	-0.137676	0.0867447	0.925014	Mtss1	0.0338517	not sig
1431	ENSMUSG00000018470	0.178018	0.0868128	0.925093	Kcnab3	0.0338147	not sig
1432	ENSMUSG00000024993	-0.1364	0.0868902	0.925272	Dennd10	0.0337308	not sig
1433	ENSMUSG00000025505	0.130275	0.0870791	0.926621	Tmem80	0.0330978	not sig
1434	ENSMUSG00000022314	-0.119294	0.0872134	0.926621	Rad21	0.0330978	not sig
1435	ENSMUSG00000040620	0.118289	0.0872668	0.926621	Dhx33	0.0330978	not sig
1436	ENSMUSG00000032648	0.123948	0.0873111	0.926621	Pygm	0.0330978	not sig
1437	ENSMUSG00000035355	0.17902	0.0873208	0.926621	Kcnh4	0.0330978	not sig
1438	ENSMUSG00000110996	-0.376444	0.0874315	0.927039	Gm36251	0.0329022	not sig
1439	ENSMUSG00000102533	0.354945	0.0874897	0.927039	NA	0.0329022	not sig
1440	ENSMUSG00000020305	-0.152962	0.0875425	0.927039	Asb3	0.0329022	not sig
1441	ENSMUSG00000087651	-0.169795	0.0877089	0.927732	1500009L16Rik	0.0325776	not sig
1442	ENSMUSG00000058388	0.121127	0.0877296	0.927732	Phtf1	0.0325776	not sig
1443	ENSMUSG00000020397	-0.146601	0.0878444	0.928275	Med7	0.0323234	not sig
1444	ENSMUSG00000029911	0.154754	0.087907	0.928275	Ssbp1	0.0323234	not sig
1445	ENSMUSG00000050174	0.284718	0.0879636	0.928275	Nudt6	0.0323234	not sig
1446	ENSMUSG00000052581	-0.111783	0.0881872	0.92999	Lrrtm4	0.0315215	not sig
1447	ENSMUSG00000034903	-0.193144	0.0883086	0.930271	Cobll1	0.0313906	not sig
1448	ENSMUSG00000063558	0.207347	0.0883477	0.930271	Aox1	0.0313906	not sig
1449	ENSMUSG00000021270	-0.129888	0.0883968	0.930271	Hsp90aa1	0.0313906	not sig
1450	ENSMUSG00000055963	-0.14071	0.0884778	0.930481	Triqk	0.0312926	not sig
1451	ENSMUSG00000021643	-0.20629	0.0885686	0.930679	Serf1	0.0312001	not sig
1452	ENSMUSG00000030089	-0.241431	0.0886455	0.930679	Slc41a3	0.0312001	not sig
1453	ENSMUSG00000013629	0.147448	0.0886797	0.930679	Cad	0.0312001	not sig
1454	ENSMUSG00000104559	0.343432	0.0888621	0.931952	NA	0.0306066	not sig
1455	ENSMUSG00000040663	0.511467	0.0889448	0.932178	Clcf1	0.0305013	not sig
1456	ENSMUSG00000085328	0.385144	0.0890654	0.932801	NA	0.0302111	not sig
1457	ENSMUSG00000041343	0.127587	0.0891979	0.933195	Ankrd42	0.0300276	not sig
1458	ENSMUSG00000029366	-0.1379	0.0892254	0.933195	Dck	0.0300276	not sig
1459	ENSMUSG00000035206	0.116551	0.0893624	0.933987	Sppl2b	0.029659	not sig
1460	ENSMUSG00000033335	0.123375	0.0894845	0.934622	Dnm2	0.0293639	not sig
1461	ENSMUSG00000001785	-0.12627	0.0895687	0.934646	Pwp1	0.029353	not sig
1462	ENSMUSG00000029534	0.140938	0.0896093	0.934646	St7	0.029353	not sig
1463	ENSMUSG00000026365	0.217527	0.0897781	0.935056	Cfh	0.0291626	not sig
1464	ENSMUSG00000018599	0.137218	0.0898237	0.935056	Mief2	0.0291626	not sig
1465	ENSMUSG00000030823	0.232384	0.0898325	0.935056	9130019O22Rik	0.0291626	not sig
1466	ENSMUSG00000020899	0.143149	0.0899892	0.936047	Pfas	0.0287022	not sig
1467	ENSMUSG00000063681	-0.44307	0.0901002	0.936563	Crb1	0.0284632	not sig
1468	ENSMUSG00000053985	-0.154104	0.0904031	0.938071	Zfp14	0.0277645	not sig
1469	ENSMUSG00000097824	0.323836	0.090431	0.938071	NA	0.0277645	not sig
1470	ENSMUSG00000040447	0.121158	0.0904377	0.938071	Spns2	0.0277645	not sig
1471	ENSMUSG00000042734	-0.105139	0.0904913	0.938071	Ttc9	0.0277645	not sig
1472	ENSMUSG00000044708	0.119773	0.0907219	0.939041	Kcnj10	0.0273156	not sig
1473	ENSMUSG00000102374	0.493707	0.0908223	0.939041	NA	0.0273156	not sig
1474	ENSMUSG00000035357	0.163912	0.0908384	0.939041	Pdzrn3	0.0273156	not sig
1475	ENSMUSG00000030270	0.13398	0.0908451	0.939041	Cpne9	0.0273156	not sig
1476	ENSMUSG00000030970	0.149118	0.0909269	0.939041	Ctbp2	0.0273156	not sig
1477	ENSMUSG00000041329	0.141405	0.0909544	0.939041	Atp1b2	0.0273156	not sig
1478	ENSMUSG00000002781	0.132078	0.0910851	0.939754	Tmem143	0.0269858	not sig
1479	ENSMUSG00000072674	0.333562	0.0914333	0.941711	NA	0.0260825	not sig
1480	ENSMUSG00000033669	-0.163913	0.0915116	0.941711	Zfp7	0.0260825	not sig
1481	ENSMUSG00000044795	0.147768	0.0916735	0.941711	Cyb5d1	0.0260825	not sig
1482	ENSMUSG00000057058	-0.327152	0.0917481	0.941711	Skap1	0.0260825	not sig
1483	ENSMUSG00000020130	-0.117113	0.0917809	0.941711	Tbc1d15	0.0260825	not sig
1484	ENSMUSG00000097439	0.463329	0.0917987	0.941711	NA	0.0260825	not sig
1485	ENSMUSG00000039706	-0.116083	0.0918052	0.941711	Ldb2	0.0260825	not sig
1486	ENSMUSG00000019763	0.131147	0.0918056	0.941711	Rmnd1	0.0260825	not sig
1487	ENSMUSG00000069132	-0.337434	0.0919015	0.941711	Nxph2	0.0260825	not sig
1488	ENSMUSG00000041731	0.268616	0.0919156	0.941711	Pgm5	0.0260825	not sig
1489	ENSMUSG00000045193	-0.141828	0.0920018	0.941711	Cirbp	0.0260825	not sig
1490	ENSMUSG00000001143	0.120562	0.0920158	0.941711	Lman2l	0.0260825	not sig
1491	ENSMUSG00000047606	0.163082	0.0921608	0.942282	Ankrd34c	0.0258192	not sig
1492	ENSMUSG00000048126	0.335254	0.0921952	0.942282	Col6a3	0.0258192	not sig
1493	ENSMUSG00000068744	0.177033	0.0922628	0.942341	Psrc1	0.0257918	not sig
1494	ENSMUSG00000085433	0.251539	0.092419	0.94312	NA	0.0254331	not sig
1495	ENSMUSG00000110070	0.314658	0.0925163	0.94312	NA	0.0254331	not sig
1496	ENSMUSG00000063446	-0.144964	0.0925984	0.94312	Plppr1	0.0254331	not sig
1497	ENSMUSG00000034429	0.152166	0.0926076	0.94312	Zfp707	0.0254331	not sig
1498	ENSMUSG00000007279	0.400308	0.0926792	0.94312	Scube2	0.0254331	not sig
1499	ENSMUSG00000047759	0.339354	0.0927101	0.94312	Hs3st3a1	0.0254331	not sig
1500	ENSMUSG00000016619	-0.107449	0.0928535	0.943949	Nup50	0.0250516	not sig
1501	ENSMUSG00000097877	0.292855	0.0929929	0.944097	NA	0.0249832	not sig
1502	ENSMUSG00000041762	-0.148078	0.0930369	0.944097	Gpr155	0.0249832	not sig
1503	ENSMUSG00000019214	0.321246	0.0930539	0.944097	Chtf18	0.0249832	not sig
1504	ENSMUSG00000096914	-0.147573	0.0932687	0.945648	Galntl6	0.0242707	not sig
1505	ENSMUSG00000074796	0.292476	0.0934036	0.946386	Slc4a11	0.0239317	not sig
1506	ENSMUSG00000020282	0.152675	0.0936295	0.946967	Rhbdf1	0.0236651	not sig
1507	ENSMUSG00000050299	-0.407292	0.0936365	0.946967	NA	0.0236651	not sig
1508	ENSMUSG00000019432	0.118691	0.0937459	0.946967	Ddx39b	0.0236651	not sig
1509	ENSMUSG00000044365	-0.12399	0.0937713	0.946967	Cxxc4	0.0236651	not sig
1510	ENSMUSG00000036992	-0.180773	0.0937714	0.946967	Nxt1	0.0236651	not sig
1511	ENSMUSG00000079363	-0.433744	0.0938342	0.946974	Gbp4	0.023662	not sig
1512	ENSMUSG00000054814	-0.114618	0.0940245	0.947829	Usp46	0.0232701	not sig
1513	ENSMUSG00000090626	0.200304	0.0940432	0.947829	Tex9	0.0232701	not sig
1514	ENSMUSG00000034320	0.177827	0.0941587	0.947921	Slc26a2	0.0232279	not sig
1515	ENSMUSG00000035545	0.293264	0.0941767	0.947921	Leng8	0.0232279	not sig
1516	ENSMUSG00000019734	0.368377	0.0943134	0.948634	Tmc4	0.0229013	not sig
1517	ENSMUSG00000036057	0.145315	0.0943887	0.948634	Ptpn23	0.0229013	not sig
1518	ENSMUSG00000051000	0.327041	0.0944342	0.948634	Fhip1a	0.0229013	not sig
1519	ENSMUSG00000041638	0.131791	0.0945851	0.949525	Gcn1	0.0224936	not sig
1520	ENSMUSG00000058503	-0.115507	0.0946509	0.94956	Fam133b	0.0224775	not sig
1521	ENSMUSG00000076441	-0.152573	0.0948224	0.950297	Ass1	0.0221407	not sig
1522	ENSMUSG00000055652	-0.157372	0.0948735	0.950297	Klhl25	0.0221407	not sig
1523	ENSMUSG00000073424	0.201666	0.0950326	0.950297	Cyp4f15	0.0221407	not sig
1524	ENSMUSG00000048078	0.176935	0.0950387	0.950297	Tenm4	0.0221407	not sig
1525	ENSMUSG00000106896	0.350078	0.0950888	0.950297	NA	0.0221407	not sig
1526	ENSMUSG00000032841	-0.17577	0.0951768	0.950297	Prr5l	0.0221407	not sig
1527	ENSMUSG00000044254	-0.356571	0.0952557	0.950297	Pcsk9	0.0221407	not sig
1528	ENSMUSG00000025979	-0.111295	0.095262	0.950297	Mob4	0.0221407	not sig
1529	ENSMUSG00000030616	-0.116733	0.0953467	0.950297	Sytl2	0.0221407	not sig
1530	ENSMUSG00000024349	0.273407	0.0954002	0.950297	Sting1	0.0221407	not sig
1531	ENSMUSG00000036964	0.224372	0.0954098	0.950297	Trim17	0.0221407	not sig
1532	ENSMUSG00000029312	-0.113775	0.0956583	0.95215	Klhl8	0.0212947	not sig
1533	ENSMUSG00000006576	0.125111	0.0958463	0.952795	Slc4a3	0.0210006	not sig
1534	ENSMUSG00000035126	0.202765	0.0958481	0.952795	Dnai4	0.0210006	not sig
1535	ENSMUSG00000051451	0.119146	0.0959968	0.953513	Crebzf	0.0206735	not sig
1536	ENSMUSG00000020037	-0.150936	0.0960664	0.953513	Rfx4	0.0206735	not sig
1537	ENSMUSG00000037640	-0.104064	0.0961079	0.953513	Zfp60	0.0206735	not sig
1538	ENSMUSG00000022449	0.196265	0.096196	0.953766	Adamts20	0.0205581	not sig
1539	ENSMUSG00000075033	-0.119403	0.0963024	0.953954	Nxpe3	0.0204726	not sig
1540	ENSMUSG00000039095	-0.386849	0.0964459	0.953954	En2	0.0204726	not sig
1541	ENSMUSG00000011751	0.150626	0.0965778	0.953954	Sptbn4	0.0204726	not sig
1542	ENSMUSG00000033713	-0.129431	0.096658	0.953954	Foxn3	0.0204726	not sig
1543	ENSMUSG00000047986	-0.242334	0.0966672	0.953954	Palm3	0.0204726	not sig
1544	ENSMUSG00000032115	0.115923	0.0966731	0.953954	Hyou1	0.0204726	not sig
1545	ENSMUSG00000029186	-0.343542	0.0966736	0.953954	Pi4k2b	0.0204726	not sig
1546	ENSMUSG00000052551	0.178885	0.0967578	0.953954	Adarb2	0.0204726	not sig
1547	ENSMUSG00000058145	0.269452	0.0968166	0.953954	Adamts17	0.0204726	not sig
1548	ENSMUSG00000004054	-0.118087	0.0968405	0.953954	Map3k11	0.0204726	not sig
1549	ENSMUSG00000017631	0.124131	0.0970334	0.954314	Abr	0.0203086	not sig
1550	ENSMUSG00000106746	-0.261467	0.0970347	0.954314	NA	0.0203086	not sig
1551	ENSMUSG00000056656	0.174392	0.0970648	0.954314	Apol8	0.0203086	not sig
1552	ENSMUSG00000003038	-0.116938	0.0971784	0.954397	Hmgn2	0.020271	not sig
1553	ENSMUSG00000070867	0.246654	0.097211	0.954397	Trabd2b	0.020271	not sig
1554	ENSMUSG00000041907	-0.13894	0.0973297	0.954397	Gpr45	0.020271	not sig
1555	ENSMUSG00000043614	-0.141684	0.0973726	0.954397	Vps37d	0.020271	not sig
1556	ENSMUSG00000024952	-0.111799	0.0974077	0.954397	NA	0.020271	not sig
1557	ENSMUSG00000038525	-0.117528	0.0974713	0.954397	Armc10	0.020271	not sig
1558	ENSMUSG00000027375	-0.170105	0.0975113	0.954397	Mal	0.020271	not sig
1559	ENSMUSG00000048240	-0.174481	0.0976368	0.955012	Gng7	0.0199911	not sig
1560	ENSMUSG00000032012	0.135231	0.0978147	0.95544	Nectin1	0.0197967	not sig
1561	ENSMUSG00000042901	-0.110479	0.0979368	0.95544	Aida	0.0197967	not sig
1562	ENSMUSG00000043458	-0.164913	0.0979389	0.95544	Pcdhb12	0.0197967	not sig
1563	ENSMUSG00000063972	0.166946	0.0980779	0.95544	Nr6a1	0.0197967	not sig
1564	ENSMUSG00000002012	-0.180257	0.0981638	0.95544	Pnck	0.0197967	not sig
1565	ENSMUSG00000097718	0.28747	0.098214	0.95544	NA	0.0197967	not sig
1566	ENSMUSG00000071660	-0.114929	0.0982178	0.95544	Ttc9c	0.0197967	not sig
1567	ENSMUSG00000084010	0.572403	0.0983477	0.95544	Gm13302	0.0197967	not sig
1568	ENSMUSG00000032446	1.24644	0.0984124	0.95544	Eomes	0.0197967	not sig
1569	ENSMUSG00000003070	-0.206625	0.0984587	0.95544	Efna2	0.0197967	not sig
1570	ENSMUSG00000021379	-0.124481	0.098484	0.95544	Id4	0.0197967	not sig
1571	ENSMUSG00000038489	0.126144	0.0985407	0.95544	Polr2l	0.0197967	not sig
1572	ENSMUSG00000030793	0.32138	0.0985848	0.95544	Pycard	0.0197967	not sig
1573	ENSMUSG00000062116	-0.158298	0.0986173	0.95544	Zfp954	0.0197967	not sig
1574	ENSMUSG00000070425	0.382322	0.0987387	0.95544	Xntrpc	0.0197967	not sig
1575	ENSMUSG00000026698	0.137622	0.0987823	0.95544	Pigc	0.0197967	not sig
1576	ENSMUSG00000003657	0.456265	0.0988045	0.95544	Calb2	0.0197967	not sig
1577	ENSMUSG00000028976	0.199423	0.098846	0.95544	Slc2a5	0.0197967	not sig
1578	ENSMUSG00000040234	-0.102398	0.098871	0.95544	Tm7sf3	0.0197967	not sig
1579	ENSMUSG00000078532	-0.14562	0.0990691	0.956305	Nkain1	0.0194038	not sig
1580	ENSMUSG00000005899	0.181731	0.0991483	0.956305	Smpd4	0.0194038	not sig
1581	ENSMUSG00000031256	0.128414	0.0991486	0.956305	Cstf2	0.0194038	not sig
1582	ENSMUSG00000006763	0.157553	0.0992992	0.956743	Saal1	0.0192047	not sig
1583	ENSMUSG00000031150	-0.169236	0.0993196	0.956743	Ccdc120	0.0192047	not sig
1584	ENSMUSG00000033579	-0.14649	0.0995157	0.958027	Fa2h	0.0186223	not sig
1585	ENSMUSG00000030701	-0.153079	0.0996317	0.958539	Plekhb1	0.0183903	not sig
1586	ENSMUSG00000026655	-0.219343	0.0998601	0.959698	Fam107b	0.0178654	not sig
1587	ENSMUSG00000030966	-0.324657	0.0999075	0.959698	Trim21	0.0178654	not sig
1588	ENSMUSG00000107008	-0.402707	0.099941	0.959698	Gm2762	0.0178654	not sig
1589	ENSMUSG00000020173	0.151022	0.100311	0.962139	Cobl	0.0167621	not sig
1590	ENSMUSG00000044807	-0.108348	0.100321	0.962139	Zfp354c	0.0167621	not sig
1591	ENSMUSG00000071112	0.425519	0.100563	0.962714	Spx	0.0165028	not sig
1592	ENSMUSG00000034327	-0.13179	0.100617	0.962714	Kctd9	0.0165028	not sig
1593	ENSMUSG00000026672	-0.13039	0.100669	0.962714	Optn	0.0165028	not sig
1594	ENSMUSG00000038648	0.150091	0.100694	0.962714	Creb3l2	0.0165028	not sig
1595	ENSMUSG00000016664	0.102564	0.100697	0.962714	Pacsin2	0.0165028	not sig
1596	ENSMUSG00000025816	0.113392	0.100862	0.963203	Sec61a2	0.016282	not sig
1597	ENSMUSG00000098178	0.147812	0.100875	0.963203	NA	0.016282	not sig
1598	ENSMUSG00000010110	0.113088	0.100971	0.963464	Stx5a	0.0161646	not sig
1599	ENSMUSG00000078684	0.162879	0.101089	0.963464	NA	0.0161646	not sig
1600	ENSMUSG00000062127	-0.130444	0.1013	0.963464	Cttnbp2nl	0.0161646	not sig
1601	ENSMUSG00000031907	-0.149917	0.101308	0.963464	Zfp90	0.0161646	not sig
1602	ENSMUSG00000062866	0.144066	0.101345	0.963464	Phactr2	0.0161646	not sig
1603	ENSMUSG00000031074	-0.415927	0.101418	0.963464	Fgf3	0.0161646	not sig
1604	ENSMUSG00000049969	-0.179578	0.10143	0.963464	Plekhf2	0.0161646	not sig
1605	ENSMUSG00000052406	0.110837	0.101439	0.963464	Rexo4	0.0161646	not sig
1606	ENSMUSG00000021390	0.362703	0.10147	0.963464	Ogn	0.0161646	not sig
1607	ENSMUSG00000047843	-0.148284	0.101686	0.964419	Bri3	0.0157345	not sig
1608	ENSMUSG00000073415	0.267233	0.101697	0.964419	NA	0.0157345	not sig
1609	ENSMUSG00000069670	-0.10453	0.101784	0.964548	Nkain2	0.0156759	not sig
1610	ENSMUSG00000035762	-0.134509	0.101864	0.964548	Tmem161b	0.0156759	not sig
1611	ENSMUSG00000022974	0.171787	0.101901	0.964548	Paxbp1	0.0156759	not sig
1612	ENSMUSG00000024726	-0.160521	0.102074	0.964948	Carnmt1	0.0154962	not sig
1613	ENSMUSG00000110148	0.458705	0.102113	0.964948	NA	0.0154962	not sig
1614	ENSMUSG00000031706	0.170076	0.102164	0.964948	Rfx1	0.0154962	not sig
1615	ENSMUSG00000051022	0.142315	0.102196	0.964948	Hs3st1	0.0154962	not sig
1616	ENSMUSG00000022864	-0.226426	0.102429	0.965093	D16Ertd472e	0.0154307	not sig
1617	ENSMUSG00000032373	0.203461	0.102445	0.965093	Car12	0.0154307	not sig
1618	ENSMUSG00000043162	0.125561	0.102447	0.965093	Pyurf	0.0154307	not sig
1619	ENSMUSG00000060487	-0.127549	0.102481	0.965093	Samd5	0.0154307	not sig
1620	ENSMUSG00000053550	0.213169	0.102531	0.965093	Shisa7	0.0154307	not sig
1621	ENSMUSG00000065979	-0.108834	0.102591	0.965093	Cpped1	0.0154307	not sig
1622	ENSMUSG00000003420	0.150031	0.102783	0.966225	Fcgrt	0.0149216	not sig
1623	ENSMUSG00000067736	0.149983	0.102873	0.966225	Gm10222	0.0149216	not sig
1624	ENSMUSG00000022040	0.132957	0.102902	0.966225	Ephx2	0.0149216	not sig
1625	ENSMUSG00000037984	-0.157682	0.103007	0.966244	Neurod6	0.0149133	not sig
1626	ENSMUSG00000073125	0.462542	0.103031	0.966244	Xlr3b	0.0149133	not sig
1627	ENSMUSG00000035125	0.227072	0.103216	0.967052	Gcfc2	0.01455	not sig
1628	ENSMUSG00000111394	0.185206	0.103364	0.967052	NA	0.01455	not sig
1629	ENSMUSG00000022752	-0.125248	0.103372	0.967052	Tomm70a	0.01455	not sig
1630	ENSMUSG00000032940	-0.17094	0.103513	0.967052	Rbm11	0.01455	not sig
1631	ENSMUSG00000036537	0.181746	0.103572	0.967052	Rnf113a1	0.01455	not sig
1632	ENSMUSG00000096929	0.268963	0.103601	0.967052	A330023F24Rik	0.01455	not sig
1633	ENSMUSG00000104988	0.390843	0.103671	0.967052	NA	0.01455	not sig
1634	ENSMUSG00000028060	0.109992	0.103699	0.967052	Khdc4	0.01455	not sig
1635	ENSMUSG00000026986	-0.130746	0.103827	0.967052	Hnmt	0.01455	not sig
1636	ENSMUSG00000114133	-0.157565	0.103886	0.967052	Btf3l4	0.01455	not sig
1637	ENSMUSG00000039633	-0.106374	0.103914	0.967052	Lonrf1	0.01455	not sig
1638	ENSMUSG00000074227	-0.171313	0.103967	0.967052	Spint2	0.01455	not sig
1639	ENSMUSG00000112812	0.432116	0.104022	0.967052	Gm47415	0.01455	not sig
1640	ENSMUSG00000029862	0.30667	0.104069	0.967052	Clcn1	0.01455	not sig
1641	ENSMUSG00000020709	0.237219	0.104118	0.967052	Adap2	0.01455	not sig
1642	ENSMUSG00000052942	0.234523	0.104218	0.967052	Glis3	0.01455	not sig
1643	ENSMUSG00000034163	0.22073	0.104221	0.967052	Zfc3h1	0.01455	not sig
1644	ENSMUSG00000018428	-0.100318	0.104294	0.967052	Akap1	0.01455	not sig
1645	ENSMUSG00000051169	0.192432	0.104382	0.967052	Rpusd3	0.01455	not sig
1646	ENSMUSG00000055670	0.149372	0.104385	0.967052	Zzef1	0.01455	not sig
1647	ENSMUSG00000025727	-0.440545	0.104542	0.967922	A930017K11Rik	0.0141598	not sig
1648	ENSMUSG00000019803	-0.149098	0.104627	0.968117	Nr2e1	0.0140721	not sig
1649	ENSMUSG00000057134	-0.106093	0.104746	0.96858	Ado	0.0138644	not sig
1650	ENSMUSG00000062939	0.319695	0.104957	0.96858	Stat4	0.0138644	not sig
1651	ENSMUSG00000020205	-0.119985	0.104983	0.96858	Phlda1	0.0138644	not sig
1652	ENSMUSG00000001524	0.148318	0.104991	0.96858	Gtf2h4	0.0138644	not sig
1653	ENSMUSG00000085396	0.193565	0.105035	0.96858	Firre	0.0138644	not sig
1654	ENSMUSG00000049764	-0.114514	0.105116	0.96858	Zfp280b	0.0138644	not sig
1655	ENSMUSG00000032030	-0.104088	0.105152	0.96858	Cul5	0.0138644	not sig
1656	ENSMUSG00000032766	-0.195341	0.105237	0.96858	Gng11	0.0138644	not sig
1657	ENSMUSG00000032281	0.113853	0.105249	0.96858	Acsbg1	0.0138644	not sig
1658	ENSMUSG00000022607	0.136091	0.105428	0.969646	Ptk2	0.0133866	not sig
1659	ENSMUSG00000019977	0.104888	0.105779	0.970779	Hbs1l	0.0128796	not sig
1660	ENSMUSG00000003200	0.110279	0.105817	0.970779	Sh3gl1	0.0128796	not sig
1661	ENSMUSG00000100303	0.272228	0.105821	0.970779	NA	0.0128796	not sig
1662	ENSMUSG00000020988	-0.122916	0.105861	0.970779	L2hgdh	0.0128796	not sig
1663	ENSMUSG00000020232	0.140811	0.10587	0.970779	Hmg20b	0.0128796	not sig
1664	ENSMUSG00000027878	0.167123	0.106267	0.973841	Notch2	0.0115117	not sig
1665	ENSMUSG00000032815	0.409946	0.106468	0.974579	Fanca	0.0111832	not sig
1666	ENSMUSG00000003534	-0.11789	0.106476	0.974579	Ddr1	0.0111832	not sig
1667	ENSMUSG00000026670	-0.111881	0.106628	0.974606	Uap1	0.0111708	not sig
1668	ENSMUSG00000049076	0.151296	0.1067	0.974606	Acap2	0.0111708	not sig
1669	ENSMUSG00000028483	0.115169	0.106723	0.974606	Snapc3	0.0111708	not sig
1670	ENSMUSG00000045763	-0.144158	0.10676	0.974606	Basp1	0.0111708	not sig
1671	ENSMUSG00000038888	-0.165098	0.106811	0.974606	Ctu1	0.0111708	not sig
1672	ENSMUSG00000021668	-0.150727	0.106864	0.974606	Polk	0.0111708	not sig
1673	ENSMUSG00000062075	-0.113228	0.10694	0.974606	Lmnb2	0.0111708	not sig
1674	ENSMUSG00000035298	-0.300716	0.107162	0.974606	Klhl35	0.0111708	not sig
1675	ENSMUSG00000059588	-0.222666	0.107206	0.974606	Calcrl	0.0111708	not sig
1676	ENSMUSG00000059326	0.224136	0.107209	0.974606	Csf2ra	0.0111708	not sig
1677	ENSMUSG00000035413	-0.181922	0.107303	0.974606	Tmem98	0.0111708	not sig
1678	ENSMUSG00000014873	0.114089	0.10732	0.974606	Surf2	0.0111708	not sig
1679	ENSMUSG00000027014	0.142773	0.107349	0.974606	Cwc22	0.0111708	not sig
1680	ENSMUSG00000044067	0.117228	0.107373	0.974606	Gpr22	0.0111708	not sig
1681	ENSMUSG00000059810	0.146532	0.107452	0.974736	Rgs3	0.011113	not sig
1682	ENSMUSG00000053004	-0.157034	0.107565	0.97479	Hrh1	0.011089	not sig
1683	ENSMUSG00000032423	-0.116049	0.107631	0.97479	Syncrip	0.011089	not sig
1684	ENSMUSG00000046962	-0.140074	0.107677	0.97479	Zbtb21	0.011089	not sig
1685	ENSMUSG00000048581	0.161419	0.107713	0.97479	E130311K13Rik	0.011089	not sig
1686	ENSMUSG00000047330	-0.371222	0.107977	0.976599	Kcne4	0.0102838	not sig
1687	ENSMUSG00000024793	-0.391859	0.108251	0.977626	Tnfrsf25	0.00982728	not sig
1688	ENSMUSG00000038916	0.118249	0.108262	0.977626	Soga3	0.00982728	not sig
1689	ENSMUSG00000063049	-0.118189	0.10837	0.977626	Ing2	0.00982728	not sig
1690	ENSMUSG00000109539	0.517159	0.108393	0.977626	NA	0.00982728	not sig
1691	ENSMUSG00000044408	-0.12604	0.108411	0.977626	Sptssa	0.00982728	not sig
1692	ENSMUSG00000067818	0.173558	0.108589	0.977893	Myl9	0.00970851	not sig
1693	ENSMUSG00000028469	0.14125	0.108649	0.977893	Npr2	0.00970851	not sig
1694	ENSMUSG00000097221	0.187507	0.108653	0.977893	NA	0.00970851	not sig
1695	ENSMUSG00000053574	0.247861	0.108698	0.977893	4930563E22Rik	0.00970851	not sig
1696	ENSMUSG00000109868	-0.32811	0.108815	0.978372	NA	0.00949581	not sig
1697	ENSMUSG00000044576	-0.1287	0.109214	0.980743	Garem2	0.00844496	not sig
1698	ENSMUSG00000030786	0.156336	0.109242	0.980743	Itgam	0.00844496	not sig
1699	ENSMUSG00000094114	0.181225	0.1093	0.980743	NA	0.00844496	not sig
1700	ENSMUSG00000097141	0.135347	0.109336	0.980743	NA	0.00844496	not sig
1701	ENSMUSG00000059991	0.138233	0.109572	0.982279	Nptx2	0.00776494	not sig
1702	ENSMUSG00000010175	-0.191255	0.109796	0.983713	Prox1	0.00713151	not sig
1703	ENSMUSG00000114045	0.263265	0.109935	0.984028	NA	0.00699238	not sig
1704	ENSMUSG00000053754	0.135858	0.11002	0.984028	Chd8	0.00699238	not sig
1705	ENSMUSG00000037447	-0.162779	0.110025	0.984028	Arid5a	0.00699238	not sig
1706	ENSMUSG00000050890	-0.128373	0.110209	0.985096	Pdik1l	0.00652127	not sig
1707	ENSMUSG00000032311	0.302576	0.110326	0.985562	Nrg4	0.00631622	not sig
1708	ENSMUSG00000054723	0.14268	0.11074	0.987514	Vmac	0.00545656	not sig
1709	ENSMUSG00000039903	0.330062	0.110773	0.987514	Eva1c	0.00545656	not sig
1710	ENSMUSG00000004105	-0.351221	0.110776	0.987514	Angptl2	0.00545656	not sig
1711	ENSMUSG00000026017	-0.146226	0.110803	0.987514	Carf	0.00545656	not sig
1712	ENSMUSG00000071267	-0.139444	0.111048	0.98912	Zfp942	0.00475107	not sig
1713	ENSMUSG00000034333	-0.13645	0.111215	0.990032	Zbed4	0.00435088	not sig
1714	ENSMUSG00000026509	0.0992509	0.111369	0.990329	Capn2	0.00422029	not sig
1715	ENSMUSG00000042328	0.125836	0.111395	0.990329	Hps4	0.00422029	not sig
1716	ENSMUSG00000036905	0.126983	0.11147	0.990329	C1qb	0.00422029	not sig
1717	ENSMUSG00000089911	-0.104456	0.11176	0.990329	Mfsd14a	0.00422029	not sig
1718	ENSMUSG00000110350	0.381997	0.111924	0.990329	NA	0.00422029	not sig
1719	ENSMUSG00000025902	0.184063	0.112024	0.990329	Sox17	0.00422029	not sig
1720	ENSMUSG00000028878	-0.0983805	0.112158	0.990329	Fam76a	0.00422029	not sig
1721	ENSMUSG00000019235	-0.103777	0.11219	0.990329	Rps6kl1	0.00422029	not sig
1722	ENSMUSG00000006585	-0.285889	0.112235	0.990329	Cdt1	0.00422029	not sig
1723	ENSMUSG00000021712	-0.102503	0.112237	0.990329	Trim23	0.00422029	not sig
1724	ENSMUSG00000020052	-0.210733	0.112291	0.990329	Ascl1	0.00422029	not sig
1725	ENSMUSG00000004880	-0.132052	0.112321	0.990329	Lbr	0.00422029	not sig
1726	ENSMUSG00000037172	-0.110232	0.1124	0.990329	Dennd11	0.00422029	not sig
1727	ENSMUSG00000033055	-0.130603	0.112423	0.990329	Ankrd54	0.00422029	not sig
1728	ENSMUSG00000049940	-0.0974184	0.112425	0.990329	Pgrmc2	0.00422029	not sig
1729	ENSMUSG00000051379	0.129412	0.11254	0.990329	Flrt3	0.00422029	not sig
1730	ENSMUSG00000041264	-0.103582	0.112563	0.990329	Uspl1	0.00422029	not sig
1731	ENSMUSG00000042594	0.108441	0.112563	0.990329	Sh2b3	0.00422029	not sig
1732	ENSMUSG00000102828	-0.269115	0.112586	0.990329	NA	0.00422029	not sig
1733	ENSMUSG00000036661	0.179022	0.112609	0.990329	Dennd3	0.00422029	not sig
1734	ENSMUSG00000053279	0.112921	0.112674	0.990329	Aldh1a1	0.00422029	not sig
1735	ENSMUSG00000040852	0.201038	0.112678	0.990329	Plekhh2	0.00422029	not sig
1736	ENSMUSG00000053007	-0.267939	0.11283	0.991093	Creb5	0.0038854	not sig
1737	ENSMUSG00000106665	0.558759	0.113149	0.992842	NA	0.00311966	not sig
1738	ENSMUSG00000057060	0.115322	0.113159	0.992842	Slc35f3	0.00311966	not sig
1739	ENSMUSG00000034959	0.320786	0.113288	0.993404	Rubcnl	0.00287412	not sig
1740	ENSMUSG00000041935	-0.101777	0.113545	0.995081	Rimoc1	0.00214177	not sig
1741	ENSMUSG00000097585	0.335842	0.113681	0.995703	E230029C05Rik	0.00187008	not sig
1742	ENSMUSG00000036528	-0.166322	0.113949	0.997479	Ppfibp2	0.00109639	not sig
1743	ENSMUSG00000034575	-0.101382	0.114117	0.997636	Tent4a	0.00102784	not sig
1744	ENSMUSG00000070822	-0.124404	0.114117	0.997636	Zscan18	0.00102784	not sig
1745	ENSMUSG00000033902	0.134468	0.114206	0.997636	Mapkbp1	0.00102784	not sig
1746	ENSMUSG00000021540	-0.116725	0.114229	0.997636	Smad5	0.00102784	not sig
1747	ENSMUSG00000037541	0.172333	0.114517	0.998805	Shank2	0.00051936	not sig
1748	ENSMUSG00000038816	0.168828	0.114533	0.998805	Ctnnal1	0.00051936	not sig
1749	ENSMUSG00000035107	0.112698	0.114559	0.998805	Dcbld2	0.00051936	not sig
1750	ENSMUSG00000045613	0.110298	0.114643	0.998875	Chrm2	0.000488831	not sig
1751	ENSMUSG00000029878	-0.106133	0.114769	0.998875	Dbpht2	0.000488831	not sig
1752	ENSMUSG00000028300	-0.103589	0.1148	0.998875	C9orf72	0.000488831	not sig
1753	ENSMUSG00000031883	0.139646	0.114871	0.998875	Car7	0.000488831	not sig
1754	ENSMUSG00000030245	-0.100221	0.115001	0.998875	Golt1b	0.000488831	not sig
1755	ENSMUSG00000062590	0.107666	0.115067	0.998875	Armc9	0.000488831	not sig
1756	ENSMUSG00000079070	0.378802	0.115151	0.998875	Gm3985	0.000488831	not sig
1757	ENSMUSG00000024807	0.111624	0.115216	0.998875	Syvn1	0.000488831	not sig
1758	ENSMUSG00000054766	-0.113323	0.115285	0.998875	Set	0.000488831	not sig
1759	ENSMUSG00000030406	0.31633	0.115376	0.998875	Gipr	0.000488831	not sig
1760	ENSMUSG00000022856	-0.126855	0.115425	0.998875	Tmem41a	0.000488831	not sig
1761	ENSMUSG00000032092	0.523169	0.115475	0.998875	Mpzl2	0.000488831	not sig
1762	ENSMUSG00000050473	-0.238243	0.115482	0.998875	Slc35d3	0.000488831	not sig
1763	ENSMUSG00000108181	-0.246597	0.115485	0.998875	NA	0.000488831	not sig
1764	ENSMUSG00000035109	0.164971	0.115597	0.998875	Shc4	0.000488831	not sig
1765	ENSMUSG00000006288	0.110098	0.115615	0.998875	Ttc5	0.000488831	not sig
1766	ENSMUSG00000097275	0.348469	0.115842	0.999942	NA	2.52646e-05	not sig
1767	ENSMUSG00000020781	-0.178825	0.11605	0.999942	Tsen54	2.52646e-05	not sig
1768	ENSMUSG00000034708	0.111988	0.116188	0.999942	Grn	2.52646e-05	not sig
1769	ENSMUSG00000031365	-0.110727	0.116226	0.999942	Zfp275	2.52646e-05	not sig
1770	ENSMUSG00000020216	-0.224179	0.116312	0.999942	Jsrp1	2.52646e-05	not sig
1771	ENSMUSG00000029361	0.197571	0.116513	0.999942	Nos1	2.52646e-05	not sig
1772	ENSMUSG00000025478	0.11263	0.116523	0.999942	Dpysl4	2.52646e-05	not sig
1773	ENSMUSG00000049946	-0.191998	0.116574	0.999942	BC030500	2.52646e-05	not sig
1774	ENSMUSG00000017999	0.111268	0.116603	0.999942	Ddx27	2.52646e-05	not sig
1775	ENSMUSG00000002881	-0.10513	0.11668	0.999942	Nab1	2.52646e-05	not sig
1776	ENSMUSG00000048271	0.188458	0.116879	0.999942	Rbm33	2.52646e-05	not sig
1777	ENSMUSG00000014907	-0.136687	0.11704	0.999942	Naf1	2.52646e-05	not sig
1778	ENSMUSG00000062031	0.195077	0.11705	0.999942	Pgghg	2.52646e-05	not sig
1779	ENSMUSG00000050721	-0.14509	0.117163	0.999942	Plekho2	2.52646e-05	not sig
1780	ENSMUSG00000055447	-0.117768	0.117243	0.999942	Cd47	2.52646e-05	not sig
1781	ENSMUSG00000031075	-0.302331	0.117285	0.999942	Ano1	2.52646e-05	not sig
1782	ENSMUSG00000106864	0.103678	0.117329	0.999942	Gtf3c2	2.52646e-05	not sig
1783	ENSMUSG00000060733	-0.105978	0.117392	0.999942	Ipmk	2.52646e-05	not sig
1784	ENSMUSG00000056306	0.138086	0.1175	0.999942	Sertm1	2.52646e-05	not sig
1785	ENSMUSG00000066551	-0.121656	0.117523	0.999942	Hmgb1	2.52646e-05	not sig
1786	ENSMUSG00000068134	-0.124529	0.117658	0.999942	Zfp120	2.52646e-05	not sig
1787	ENSMUSG00000054252	0.115305	0.117681	0.999942	Fgfr3	2.52646e-05	not sig
1788	ENSMUSG00000016763	0.184718	0.117692	0.999942	Scube1	2.52646e-05	not sig
1789	ENSMUSG00000053460	0.16819	0.117766	0.999942	Ggcx	2.52646e-05	not sig
1790	ENSMUSG00000041926	0.107555	0.117989	0.999942	Rnpep	2.52646e-05	not sig
1791	ENSMUSG00000110411	0.703515	0.117999	0.999942	NA	2.52646e-05	not sig
1792	ENSMUSG00000058492	-0.38048	0.118027	0.999942	Scp2-ps2	2.52646e-05	not sig
1793	ENSMUSG00000072872	-0.0974663	0.118062	0.999942	Rybp	2.52646e-05	not sig
1794	ENSMUSG00000070871	-0.127736	0.118102	0.999942	Ccnyl1	2.52646e-05	not sig
1795	ENSMUSG00000034926	-0.117292	0.118446	0.999942	Dhcr24	2.52646e-05	not sig
1796	ENSMUSG00000005501	0.1836	0.118688	0.999942	Usp40	2.52646e-05	not sig
1797	ENSMUSG00000026211	0.118974	0.118695	0.999942	Obsl1	2.52646e-05	not sig
1798	ENSMUSG00000033364	-0.105137	0.1188	0.999942	Usp37	2.52646e-05	not sig
1799	ENSMUSG00000025702	-0.119922	0.118906	0.999942	Marchf8	2.52646e-05	not sig
1800	ENSMUSG00000033774	-0.330099	0.11894	0.999942	Npbwr1	2.52646e-05	not sig
1801	ENSMUSG00000020152	-0.12039	0.118972	0.999942	Actr2	2.52646e-05	not sig
1802	ENSMUSG00000033386	0.356115	0.119175	0.999942	Frrs1	2.52646e-05	not sig
1803	ENSMUSG00000060402	0.186333	0.119208	0.999942	Chst8	2.52646e-05	not sig
1804	ENSMUSG00000062078	-0.125688	0.119218	0.999942	Qki	2.52646e-05	not sig
1805	ENSMUSG00000069045	-0.116836	0.119222	0.999942	Ddx3y	2.52646e-05	not sig
1806	ENSMUSG00000027806	-0.127315	0.119242	0.999942	Tsc22d2	2.52646e-05	not sig
1807	ENSMUSG00000009734	-0.285268	0.11931	0.999942	Pou6f2	2.52646e-05	not sig
1808	ENSMUSG00000048249	-0.112442	0.119586	0.999942	Crebrf	2.52646e-05	not sig
1809	ENSMUSG00000037341	0.196099	0.119629	0.999942	Slc9a7	2.52646e-05	not sig
1810	ENSMUSG00000032517	-0.177677	0.119685	0.999942	Mobp	2.52646e-05	not sig
1811	ENSMUSG00000021597	-0.131426	0.119739	0.999942	Slf1	2.52646e-05	not sig
1812	ENSMUSG00000031158	-0.134589	0.119781	0.999942	Timm17b	2.52646e-05	not sig
1813	ENSMUSG00000040289	-0.103561	0.119871	0.999942	Hey1	2.52646e-05	not sig
1814	ENSMUSG00000029490	0.415592	0.119887	0.999942	Slc49a3	2.52646e-05	not sig
1815	ENSMUSG00000028995	-0.126703	0.119908	0.999942	Hycc1	2.52646e-05	not sig
1816	ENSMUSG00000023883	-0.0977491	0.11992	0.999942	Phf10	2.52646e-05	not sig
1817	ENSMUSG00000103897	0.139218	0.119935	0.999942	Pcdhga8	2.52646e-05	not sig
1818	ENSMUSG00000025020	0.145953	0.119935	0.999942	Slit1	2.52646e-05	not sig
1819	ENSMUSG00000034173	-0.165751	0.120283	0.999942	Zbed5	2.52646e-05	not sig
1820	ENSMUSG00000021548	-0.116005	0.120304	0.999942	Ccnh	2.52646e-05	not sig
1821	ENSMUSG00000028521	-0.147598	0.120313	0.999942	Slc35d1	2.52646e-05	not sig
1822	ENSMUSG00000022758	0.214344	0.120315	0.999942	P2rx6	2.52646e-05	not sig
1823	ENSMUSG00000047867	-0.228895	0.120503	0.999942	Gimap6	2.52646e-05	not sig
1824	ENSMUSG00000022787	0.168561	0.120528	0.999942	Wdr53	2.52646e-05	not sig
1825	ENSMUSG00000096988	0.397266	0.120543	0.999942	NA	2.52646e-05	not sig
1826	ENSMUSG00000090066	0.326511	0.120559	0.999942	1110002E22Rik	2.52646e-05	not sig
1827	ENSMUSG00000026558	-0.0984911	0.12066	0.999942	Uck2	2.52646e-05	not sig
1828	ENSMUSG00000026158	-0.116414	0.12072	0.999942	Ogfrl1	2.52646e-05	not sig
1829	ENSMUSG00000030421	-0.098655	0.120735	0.999942	Uri1	2.52646e-05	not sig
1830	ENSMUSG00000027286	0.12371	0.120815	0.999942	Lrrc57	2.52646e-05	not sig
1831	ENSMUSG00000058135	0.112533	0.120939	0.999942	Gstm1	2.52646e-05	not sig
1832	ENSMUSG00000034059	0.1085	0.121215	0.999942	Ypel4	2.52646e-05	not sig
1833	ENSMUSG00000060519	0.149595	0.121234	0.999942	Tor3a	2.52646e-05	not sig
1834	ENSMUSG00000030223	0.127909	0.121325	0.999942	Ptpro	2.52646e-05	not sig
1835	ENSMUSG00000042857	0.207333	0.121345	0.999942	Gm9776	2.52646e-05	not sig
1836	ENSMUSG00000038212	-0.102071	0.121369	0.999942	Mfsd14b	2.52646e-05	not sig
1837	ENSMUSG00000014226	-0.111842	0.121413	0.999942	Cacybp	2.52646e-05	not sig
1838	ENSMUSG00000022336	-0.111757	0.121423	0.999942	Eif3e	2.52646e-05	not sig
1839	ENSMUSG00000032705	0.116927	0.121429	0.999942	Exd2	2.52646e-05	not sig
1840	ENSMUSG00000031758	0.185133	0.121439	0.999942	Cdyl2	2.52646e-05	not sig
1841	ENSMUSG00000021338	0.114	0.121445	0.999942	Carmil1	2.52646e-05	not sig
1842	ENSMUSG00000101493	0.360114	0.121537	0.999942	NA	2.52646e-05	not sig
1843	ENSMUSG00000007682	0.117636	0.121583	0.999942	Dio2	2.52646e-05	not sig
1844	ENSMUSG00000043463	-0.127281	0.121648	0.999942	Rab9b	2.52646e-05	not sig
1845	ENSMUSG00000029994	0.195053	0.121662	0.999942	Anxa4	2.52646e-05	not sig
1846	ENSMUSG00000028522	-0.103037	0.121703	0.999942	Mier1	2.52646e-05	not sig
1847	ENSMUSG00000031060	0.101411	0.121704	0.999942	Rbm10	2.52646e-05	not sig
1848	ENSMUSG00000043833	0.372258	0.122301	0.999942	2900005J15Rik	2.52646e-05	not sig
1849	ENSMUSG00000035711	0.250241	0.12233	0.999942	Dok3	2.52646e-05	not sig
1850	ENSMUSG00000030036	-0.108505	0.12234	0.999942	Mogs	2.52646e-05	not sig
1851	ENSMUSG00000093536	-0.145758	0.122414	0.999942	Smim17	2.52646e-05	not sig
1852	ENSMUSG00000034714	-0.148123	0.122523	0.999942	Ttyh2	2.52646e-05	not sig
1853	ENSMUSG00000069633	0.278506	0.122792	0.999942	Pex11g	2.52646e-05	not sig
1854	ENSMUSG00000040016	-0.208102	0.122816	0.999942	Ptger3	2.52646e-05	not sig
1855	ENSMUSG00000068220	0.161313	0.122844	0.999942	Lgals1	2.52646e-05	not sig
1856	ENSMUSG00000026288	0.146262	0.122861	0.999942	Inpp5d	2.52646e-05	not sig
1857	ENSMUSG00000021136	0.178372	0.122939	0.999942	Smoc1	2.52646e-05	not sig
1858	ENSMUSG00000029014	-0.110256	0.122993	0.999942	Dnajc2	2.52646e-05	not sig
1859	ENSMUSG00000034532	-0.207481	0.122993	0.999942	Fbxo16	2.52646e-05	not sig
1860	ENSMUSG00000031323	-0.202981	0.123032	0.999942	Dmrtc1a	2.52646e-05	not sig
1861	ENSMUSG00000057367	0.0996649	0.123101	0.999942	Birc2	2.52646e-05	not sig
1862	ENSMUSG00000031667	-0.106294	0.123162	0.999942	Aktip	2.52646e-05	not sig
1863	ENSMUSG00000068798	-0.134408	0.123166	0.999942	Rap1a	2.52646e-05	not sig
1864	ENSMUSG00000031765	0.152999	0.123376	0.999942	Mt1	2.52646e-05	not sig
1865	ENSMUSG00000089417	0.347131	0.123396	0.999942	Gm22009	2.52646e-05	not sig
1866	ENSMUSG00000043301	0.169241	0.123548	0.999942	Kcnj6	2.52646e-05	not sig
1867	ENSMUSG00000030788	-0.102387	0.123683	0.999942	Rnf141	2.52646e-05	not sig
1868	ENSMUSG00000022246	-0.171283	0.123826	0.999942	Rai14	2.52646e-05	not sig
1869	ENSMUSG00000024883	0.116531	0.123875	0.999942	Rin1	2.52646e-05	not sig
1870	ENSMUSG00000105957	0.248007	0.123966	0.999942	NA	2.52646e-05	not sig
1871	ENSMUSG00000022584	0.280024	0.124167	0.999942	Ly6c2	2.52646e-05	not sig
1872	ENSMUSG00000040310	0.406253	0.124171	0.999942	Alx4	2.52646e-05	not sig
1873	ENSMUSG00000045757	0.19526	0.12419	0.999942	Zfp764	2.52646e-05	not sig
1874	ENSMUSG00000026640	0.169421	0.124192	0.999942	Plxna2	2.52646e-05	not sig
1875	ENSMUSG00000032649	0.176757	0.124236	0.999942	Colgalt2	2.52646e-05	not sig
1876	ENSMUSG00000008200	0.149122	0.124296	0.999942	Fnbp4	2.52646e-05	not sig
1877	ENSMUSG00000025220	0.124278	0.124358	0.999942	Oga	2.52646e-05	not sig
1878	ENSMUSG00000000976	0.144742	0.124397	0.999942	Heatr6	2.52646e-05	not sig
1879	ENSMUSG00000037062	-0.106676	0.124511	0.999942	Sh3glb1	2.52646e-05	not sig
1880	ENSMUSG00000107928	0.320488	0.124538	0.999942	NA	2.52646e-05	not sig
1881	ENSMUSG00000035984	-0.185425	0.124607	0.999942	Nme5	2.52646e-05	not sig
1882	ENSMUSG00000024949	0.10777	0.124617	0.999942	Sf1	2.52646e-05	not sig
1883	ENSMUSG00000091272	0.281193	0.124641	0.999942	NA	2.52646e-05	not sig
1884	ENSMUSG00000035529	-0.101524	0.12467	0.999942	Prdm4	2.52646e-05	not sig
1885	ENSMUSG00000019464	0.245373	0.124885	0.999942	Ptger1	2.52646e-05	not sig
1886	ENSMUSG00000016477	-0.107051	0.124921	0.999942	E2f3	2.52646e-05	not sig
1887	ENSMUSG00000034751	0.17606	0.124991	0.999942	Mast4	2.52646e-05	not sig
1888	ENSMUSG00000027868	0.391506	0.124998	0.999942	Tbx15	2.52646e-05	not sig
1889	ENSMUSG00000022008	-0.0950175	0.12504	0.999942	Gpalpp1	2.52646e-05	not sig
1890	ENSMUSG00000025278	0.205424	0.125072	0.999942	Flnb	2.52646e-05	not sig
1891	ENSMUSG00000020696	-0.131783	0.125179	0.999942	Rffl	2.52646e-05	not sig
1892	ENSMUSG00000010064	0.106732	0.1253	0.999942	Slc38a3	2.52646e-05	not sig
1893	ENSMUSG00000107068	0.103568	0.12555	0.999942	Pagr1a	2.52646e-05	not sig
1894	ENSMUSG00000024242	0.0947179	0.125573	0.999942	Map4k3	2.52646e-05	not sig
1895	ENSMUSG00000097505	0.383847	0.125751	0.999942	NA	2.52646e-05	not sig
1896	ENSMUSG00000024006	0.147196	0.125817	0.999942	Stk38	2.52646e-05	not sig
1897	ENSMUSG00000029563	-0.171537	0.12582	0.999942	Foxp2	2.52646e-05	not sig
1898	ENSMUSG00000022587	0.115438	0.12586	0.999942	Ly6e	2.52646e-05	not sig
1899	ENSMUSG00000037239	0.149134	0.125879	0.999942	Spred3	2.52646e-05	not sig
1900	ENSMUSG00000026960	-0.143822	0.125887	0.999942	Arl6ip6	2.52646e-05	not sig
1901	ENSMUSG00000033904	-0.104823	0.125918	0.999942	Ccp110	2.52646e-05	not sig
1902	ENSMUSG00000102305	0.377541	0.125931	0.999942	NA	2.52646e-05	not sig
1903	ENSMUSG00000035150	-0.107939	0.126237	0.999942	Eif2s3x	2.52646e-05	not sig
1904	ENSMUSG00000046169	0.333569	0.126248	0.999942	Adamts6	2.52646e-05	not sig
1905	ENSMUSG00000071451	0.182707	0.126339	0.999942	Psmg4	2.52646e-05	not sig
1906	ENSMUSG00000032508	0.206366	0.126342	0.999942	Myd88	2.52646e-05	not sig
1907	ENSMUSG00000064090	-0.244224	0.12637	0.999942	Vrk2	2.52646e-05	not sig
1908	ENSMUSG00000049164	0.180951	0.126525	0.999942	Zfp518a	2.52646e-05	not sig
1909	ENSMUSG00000032548	0.307256	0.126541	0.999942	Slco2a1	2.52646e-05	not sig
1910	ENSMUSG00000111375	-0.117658	0.126597	0.999942	Btbd8	2.52646e-05	not sig
1911	ENSMUSG00000039304	-0.296658	0.126719	0.999942	Tnfsf10	2.52646e-05	not sig
1912	ENSMUSG00000010067	-0.136443	0.12679	0.999942	Rassf1	2.52646e-05	not sig
1913	ENSMUSG00000019889	0.134846	0.126823	0.999942	Ptprk	2.52646e-05	not sig
1914	ENSMUSG00000061353	0.114801	0.126867	0.999942	Cxcl12	2.52646e-05	not sig
1915	ENSMUSG00000026473	0.114513	0.127014	0.999942	Glul	2.52646e-05	not sig
1916	ENSMUSG00000026622	-0.300303	0.127023	0.999942	Nek2	2.52646e-05	not sig
1917	ENSMUSG00000074283	-0.175339	0.127116	0.999942	Zfp109	2.52646e-05	not sig
1918	ENSMUSG00000026950	-0.276263	0.127196	0.999942	Neb	2.52646e-05	not sig
1919	ENSMUSG00000038323	-0.11477	0.127204	0.999942	1700066M21Rik	2.52646e-05	not sig
1920	ENSMUSG00000035354	0.108259	0.127286	0.999942	Uvrag	2.52646e-05	not sig
1921	ENSMUSG00000021198	0.158296	0.127345	0.999942	Unc79	2.52646e-05	not sig
1922	ENSMUSG00000021710	-0.110981	0.127395	0.999942	Nln	2.52646e-05	not sig
1923	ENSMUSG00000097316	0.226172	0.127432	0.999942	Gm10516	2.52646e-05	not sig
1924	ENSMUSG00000017734	-0.104412	0.12753	0.999942	Dbndd2	2.52646e-05	not sig
1925	ENSMUSG00000024581	-0.111235	0.127572	0.999942	Napg	2.52646e-05	not sig
1926	ENSMUSG00000040272	0.218769	0.127599	0.999942	Accs	2.52646e-05	not sig
1927	ENSMUSG00000027004	0.134142	0.127604	0.999942	Frzb	2.52646e-05	not sig
1928	ENSMUSG00000049090	0.0997891	0.127606	0.999942	Ptgr3	2.52646e-05	not sig
1929	ENSMUSG00000045201	-0.131462	0.127737	0.999942	Lrrc3b	2.52646e-05	not sig
1930	ENSMUSG00000097680	0.378732	0.127836	0.999942	NA	2.52646e-05	not sig
1931	ENSMUSG00000037973	-0.327749	0.12808	0.999942	Itprid1	2.52646e-05	not sig
1932	ENSMUSG00000031841	-0.107094	0.128155	0.999942	Cdh13	2.52646e-05	not sig
1933	ENSMUSG00000075012	-0.116148	0.128257	0.999942	Fjx1	2.52646e-05	not sig
1934	ENSMUSG00000022721	0.107536	0.128325	0.999942	Trmt2a	2.52646e-05	not sig
1935	ENSMUSG00000021326	-0.116514	0.128416	0.999942	Trim27	2.52646e-05	not sig
1936	ENSMUSG00000046312	0.10693	0.128422	0.999942	Myorg	2.52646e-05	not sig
1937	ENSMUSG00000045795	0.127641	0.128486	0.999942	Whamm	2.52646e-05	not sig
1938	ENSMUSG00000006906	-0.101865	0.128585	0.999942	Stambp	2.52646e-05	not sig
1939	ENSMUSG00000026064	-0.112808	0.128604	0.999942	Ptp4a1	2.52646e-05	not sig
1940	ENSMUSG00000010047	-0.153056	0.128755	0.999942	Hyal2	2.52646e-05	not sig
1941	ENSMUSG00000066735	-0.0959031	0.128784	0.999942	Vkorc1l1	2.52646e-05	not sig
1942	ENSMUSG00000021374	-0.104187	0.128822	0.999942	Nup153	2.52646e-05	not sig
1943	ENSMUSG00000031652	-0.10707	0.129085	0.999942	N4bp1	2.52646e-05	not sig
1944	ENSMUSG00000044317	0.281912	0.129143	0.999942	Gpr4	2.52646e-05	not sig
1945	ENSMUSG00000000125	-0.316939	0.129162	0.999942	Wnt3	2.52646e-05	not sig
1946	ENSMUSG00000028467	0.0999678	0.129248	0.999942	Gba2	2.52646e-05	not sig
1947	ENSMUSG00000025377	0.122908	0.129337	0.999942	Tepsin	2.52646e-05	not sig
1948	ENSMUSG00000054256	-0.123386	0.129342	0.999942	Msi1	2.52646e-05	not sig
1949	ENSMUSG00000025878	0.139733	0.129393	0.999942	Uimc1	2.52646e-05	not sig
1950	ENSMUSG00000031478	0.257981	0.129555	0.999942	Nek3	2.52646e-05	not sig
1951	ENSMUSG00000021619	-0.162398	0.129576	0.999942	Atg10	2.52646e-05	not sig
1952	ENSMUSG00000027329	0.149974	0.129627	0.999942	Spef1	2.52646e-05	not sig
1953	ENSMUSG00000003617	0.194787	0.129648	0.999942	Cp	2.52646e-05	not sig
1954	ENSMUSG00000022760	0.120103	0.129664	0.999942	Thap7	2.52646e-05	not sig
1955	ENSMUSG00000023886	0.158669	0.129682	0.999942	Smoc2	2.52646e-05	not sig
1956	ENSMUSG00000040734	-0.222975	0.129804	0.999942	Ppp1r13l	2.52646e-05	not sig
1957	ENSMUSG00000055048	-0.258712	0.129886	0.999942	Gm9962	2.52646e-05	not sig
1958	ENSMUSG00000092412	0.283256	0.129934	0.999942	NA	2.52646e-05	not sig
1959	ENSMUSG00000032380	0.315271	0.129984	0.999942	Dapk2	2.52646e-05	not sig
1960	ENSMUSG00000006517	-0.156042	0.13014	0.999942	Mvd	2.52646e-05	not sig
1961	ENSMUSG00000022678	0.132743	0.130199	0.999942	Nde1	2.52646e-05	not sig
1962	ENSMUSG00000070972	-0.184075	0.130289	0.999942	Dnajc25	2.52646e-05	not sig
1963	ENSMUSG00000039206	-0.0976223	0.130356	0.999942	Daglb	2.52646e-05	not sig
1964	ENSMUSG00000039157	-0.0959415	0.130358	0.999942	Eeig1	2.52646e-05	not sig
1965	ENSMUSG00000053799	-0.10593	0.130405	0.999942	Exoc6	2.52646e-05	not sig
1966	ENSMUSG00000041046	-0.176357	0.130537	0.999942	Ramp3	2.52646e-05	not sig
1967	ENSMUSG00000027350	0.128473	0.130588	0.999942	Chgb	2.52646e-05	not sig
1968	ENSMUSG00000030748	0.190753	0.130687	0.999942	Il4ra	2.52646e-05	not sig
1969	ENSMUSG00000112117	0.30794	0.130824	0.999942	Rmst	2.52646e-05	not sig
1970	ENSMUSG00000051989	-0.161201	0.130837	0.999942	Smim11	2.52646e-05	not sig
1971	ENSMUSG00000070923	-0.0935036	0.130846	0.999942	Klhl9	2.52646e-05	not sig
1972	ENSMUSG00000009566	-0.182451	0.130867	0.999942	Fpgs	2.52646e-05	not sig
1973	ENSMUSG00000029455	0.0948147	0.130909	0.999942	Aldh2	2.52646e-05	not sig
1974	ENSMUSG00000002871	0.109702	0.131027	0.999942	Tpra1	2.52646e-05	not sig
1975	ENSMUSG00000048251	-0.152979	0.131062	0.999942	Bcl11b	2.52646e-05	not sig
1976	ENSMUSG00000044646	0.214793	0.131076	0.999942	Zbtb7c	2.52646e-05	not sig
1977	ENSMUSG00000015882	-0.130702	0.131194	0.999942	Lcorl	2.52646e-05	not sig
1978	ENSMUSG00000034472	-0.162833	0.131199	0.999942	Rasd2	2.52646e-05	not sig
1979	ENSMUSG00000052033	-0.167237	0.131469	0.999942	Pfdn4	2.52646e-05	not sig
1980	ENSMUSG00000108350	-0.155359	0.131505	0.999942	NA	2.52646e-05	not sig
1981	ENSMUSG00000032125	0.182162	0.131526	0.999942	Robo4	2.52646e-05	not sig
1982	ENSMUSG00000074872	-0.222703	0.131535	0.999942	Ctxn2	2.52646e-05	not sig
1983	ENSMUSG00000029231	0.131604	0.131535	0.999942	Pdgfra	2.52646e-05	not sig
1984	ENSMUSG00000030232	-0.103142	0.131583	0.999942	Aebp2	2.52646e-05	not sig
1985	ENSMUSG00000031543	0.114164	0.131689	0.999942	Ank1	2.52646e-05	not sig
1986	ENSMUSG00000031875	0.191107	0.131784	0.999942	Cmtm3	2.52646e-05	not sig
1987	ENSMUSG00000021763	-0.346478	0.131844	0.999942	Cspg4b	2.52646e-05	not sig
1988	ENSMUSG00000026234	-0.108163	0.13192	0.999942	Ncl	2.52646e-05	not sig
1989	ENSMUSG00000070738	0.099791	0.131955	0.999942	Dgkd	2.52646e-05	not sig
1990	ENSMUSG00000036169	-0.770408	0.132096	0.999942	Sostdc1	2.52646e-05	not sig
1991	ENSMUSG00000035161	-0.126322	0.132303	0.999942	Ints6	2.52646e-05	not sig
1992	ENSMUSG00000090386	-0.266089	0.132319	0.999942	Mir99ahg	2.52646e-05	not sig
1993	ENSMUSG00000021392	-0.0999308	0.132386	0.999942	Nol8	2.52646e-05	not sig
1994	ENSMUSG00000031197	-0.109761	0.132413	0.999942	Vbp1	2.52646e-05	not sig
1995	ENSMUSG00000028955	-0.111228	0.132511	0.999942	Vamp3	2.52646e-05	not sig
1996	ENSMUSG00000050587	-0.107259	0.132521	0.999942	Lrrc4c	2.52646e-05	not sig
1997	ENSMUSG00000043456	0.158958	0.132616	0.999942	Zfp536	2.52646e-05	not sig
1998	ENSMUSG00000107201	0.334636	0.1327	0.999942	NA	2.52646e-05	not sig
1999	ENSMUSG00000032259	-0.235542	0.132713	0.999942	Drd2	2.52646e-05	not sig
[truncated: 13,250 more rows]

## Sheet: dose18genes
	Ensembl	logFC	pval	FDR	geneList	logFDR	significance
1	ENSMUSG00000021250	-1.78738	1.30979e-33	1.999e-29	Fos	28.6992	Dn sig
2	ENSMUSG00000071341	-0.893135	7.91195e-25	5.21899e-21	Egr4	20.2824	Dn sig
3	ENSMUSG00000052837	-1.37423	1.02588e-24	5.21899e-21	Junb	20.2824	Dn sig
4	ENSMUSG00000024042	-0.966137	2.57007e-22	9.80609e-19	Sik1	18.0085	Dn sig
5	ENSMUSG00000023034	-1.58364	1.47611e-20	4.50566e-17	Nr4a1	16.3462	Dn sig
6	ENSMUSG00000004328	1.23096	6.8827e-20	1.75073e-16	Hif3a	15.7568	Up sig
7	ENSMUSG00000024066	0.96076	1.67263e-17	3.64681e-14	Xdh	13.4381	Up sig
8	ENSMUSG00000034936	-0.623754	1.78942e-14	3.38991e-11	Arl4d	10.4698	Dn sig
9	ENSMUSG00000037868	-1.78149	1.99903e-14	3.38991e-11	Egr2	10.4698	Dn sig
10	ENSMUSG00000025402	-0.548939	2.22517e-14	3.39606e-11	Nab2	10.469	Dn sig
11	ENSMUSG00000034640	-0.646548	1.20135e-13	1.66682e-10	Tiparp	9.77811	Dn sig
12	ENSMUSG00000024190	-0.939194	1.38215e-13	1.75787e-10	Dusp1	9.75501	Dn sig
13	ENSMUSG00000022602	-1.65576	1.21835e-12	1.43035e-09	Arc	8.84456	Dn sig
14	ENSMUSG00000014361	0.479519	3.74479e-12	4.08235e-09	Mertk	8.38909	Up sig
15	ENSMUSG00000038418	-0.986279	7.62972e-12	7.76298e-09	Egr1	8.10997	Dn sig
16	ENSMUSG00000024176	-0.462674	1.06079e-11	1.01186e-08	Sox8	7.99488	Dn sig
17	ENSMUSG00000028341	-0.744398	1.34848e-11	1.21062e-08	Nr4a3	7.91699	Dn sig
18	ENSMUSG00000042608	-0.462563	1.59105e-11	1.34903e-08	Stk40	7.86998	Dn sig
19	ENSMUSG00000034765	-0.695953	2.90835e-11	2.33617e-08	Dusp5	7.6315	Dn sig
20	ENSMUSG00000020893	-0.623644	1.3674e-10	1.04346e-07	Per1	6.98152	Dn sig
21	ENSMUSG00000032501	-0.717616	2.11703e-10	1.53858e-07	Trib1	6.81288	Dn sig
22	ENSMUSG00000019960	-0.58698	2.30228e-10	1.59715e-07	Dusp6	6.79665	Dn sig
23	ENSMUSG00000093954	-0.591433	2.51884e-10	1.67142e-07	Gm16867	6.77692	Dn sig
24	ENSMUSG00000024222	0.542069	3.13796e-10	1.99548e-07	Fkbp5	6.69995	Up sig
25	ENSMUSG00000037465	-0.834268	1.50108e-09	9.16381e-07	Klf10	6.03792	Dn sig
26	ENSMUSG00000049649	-0.74782	2.65717e-09	1.55976e-06	Gpr3	5.80694	Dn sig
27	ENSMUSG00000035621	-0.518675	4.35471e-09	2.46154e-06	Midn	5.60879	Dn sig
28	ENSMUSG00000002831	1.56499	6.25914e-09	3.41168e-06	Plin4	5.46703	Up sig
29	ENSMUSG00000050930	0.843218	7.91263e-09	4.16423e-06	Map10	5.38047	Up sig
30	ENSMUSG00000050121	-0.544942	1.13363e-08	5.76717e-06	Opalin	5.23904	Dn sig
31	ENSMUSG00000053560	-0.885495	2.49069e-08	1.22622e-05	Ier2	4.91143	Dn sig
32	ENSMUSG00000031775	-0.390438	2.63552e-08	1.25698e-05	Pllp	4.90067	Dn sig
33	ENSMUSG00000032515	-0.516679	2.98282e-08	1.37951e-05	Csrnp1	4.86028	Dn sig
34	ENSMUSG00000028680	-0.454933	3.56153e-08	1.59871e-05	Plk3	4.79623	Dn sig
35	ENSMUSG00000089762	-0.490269	4.44019e-08	1.93618e-05	Ier5l	4.71306	Dn sig
36	ENSMUSG00000029135	-0.601615	4.8954e-08	2.07538e-05	Fosl2	4.6829	Dn sig
37	ENSMUSG00000040495	-0.440654	1.07715e-07	4.44308e-05	Chrm4	4.35232	Dn sig
38	ENSMUSG00000034168	-0.337967	2.42404e-07	9.73569e-05	Irf2bpl	4.01163	Dn sig
39	ENSMUSG00000028655	0.494145	2.82466e-07	0.000109214	Mfsd2a	3.96172	Up sig
40	ENSMUSG00000030103	-0.518002	2.86238e-07	0.000109214	Bhlhe40	3.96172	Dn sig
41	ENSMUSG00000025880	-0.412427	3.06316e-07	0.000114024	Smad7	3.943	Dn sig
42	ENSMUSG00000039220	0.344495	3.53217e-07	0.000128352	Ppp1r10	3.8916	Up sig
43	ENSMUSG00000035283	-0.390995	3.98014e-07	0.000141267	Adrb1	3.84996	Dn sig
44	ENSMUSG00000034858	0.431378	4.55242e-07	0.000157907	Atosa	3.8016	Up sig
45	ENSMUSG00000052135	-0.443172	4.70804e-07	0.000159044	Foxo6	3.79848	Dn sig
46	ENSMUSG00000087006	-0.378002	4.79363e-07	0.000159044	Gm13889	3.79848	Dn sig
47	ENSMUSG00000097142	10.3559	5.25323e-07	0.000170585	NA	3.76806	Up sig
48	ENSMUSG00000045294	-0.356558	5.97454e-07	0.000189966	Insig1	3.72133	Dn sig
49	ENSMUSG00000047777	-0.411321	6.58935e-07	0.000202856	Phf13	3.69281	Dn sig
50	ENSMUSG00000021556	0.421645	6.64579e-07	0.000202856	Golm1	3.69281	Up sig
51	ENSMUSG00000007877	-0.811244	7.75135e-07	0.000231963	Tcap	3.63458	Dn sig
52	ENSMUSG00000020941	-0.565443	8.92259e-07	0.000261878	Map3k14	3.5819	Dn sig
53	ENSMUSG00000035397	-0.323501	9.29775e-07	0.00026774	Klf16	3.57229	Dn sig
54	ENSMUSG00000036432	-0.393911	9.51976e-07	0.000269057	Siah2	3.57016	Dn sig
55	ENSMUSG00000025324	0.492568	1.07032e-06	0.000297004	Atp10a	3.52724	Up sig
56	ENSMUSG00000086040	0.338266	1.91742e-06	0.000519144	Wipf3	3.28471	Up sig
57	ENSMUSG00000025981	-0.431587	1.93888e-06	0.000519144	Coq10b	3.28471	Dn sig
58	ENSMUSG00000020423	-0.629908	2.57744e-06	0.000674875	Btg2	3.17078	Dn sig
59	ENSMUSG00000003541	-0.476019	2.60894e-06	0.000674875	Ier3	3.17078	Dn sig
60	ENSMUSG00000098975	0.640334	2.78298e-06	0.000707898	NA	3.15003	Up sig
61	ENSMUSG00000036915	0.539489	3.21848e-06	0.000805253	Kirrel2	3.09407	Up sig
62	ENSMUSG00000074527	0.366444	3.36523e-06	0.000828389	Gm14296	3.08177	Up sig
63	ENSMUSG00000038349	0.319965	3.47079e-06	0.000840812	Plcl1	3.0753	Up sig
64	ENSMUSG00000008384	-0.510105	4.37433e-06	0.00104314	Sertad1	2.98166	Dn sig
65	ENSMUSG00000026360	-0.346751	4.72037e-06	0.00110834	Rgs2	2.95533	Dn sig
66	ENSMUSG00000047216	0.568811	5.33488e-06	0.00123365	Cdh19	2.90881	Up sig
67	ENSMUSG00000040857	-0.334614	5.50678e-06	0.00125439	Erf	2.90157	Dn sig
68	ENSMUSG00000053930	0.541461	6.66192e-06	0.00149374	Shisa6	2.82572	Up sig
69	ENSMUSG00000035168	0.368382	6.75326e-06	0.00149374	Tanc1	2.82572	Up sig
70	ENSMUSG00000045903	-0.963569	1.03963e-05	0.00226669	Npas4	2.64461	Dn sig
71	ENSMUSG00000033083	0.378085	1.14229e-05	0.00245544	Tbc1d4	2.60987	Up sig
72	ENSMUSG00000015312	-0.416114	1.19367e-05	0.00253024	Gadd45b	2.59684	Dn sig
73	ENSMUSG00000032135	-0.459041	1.27587e-05	0.00266744	Mcam	2.57391	Dn sig
74	ENSMUSG00000025931	0.33188	1.3894e-05	0.00286555	Paqr8	2.54279	Up sig
75	ENSMUSG00000001467	-0.306634	1.44223e-05	0.00293484	Cyp51	2.53242	Dn sig
76	ENSMUSG00000028195	-0.617634	2.04151e-05	0.00409968	Ccn1	2.38725	Dn sig
77	ENSMUSG00000090698	-0.656494	2.39861e-05	0.00472807	Apold1	2.32532	Dn sig
78	ENSMUSG00000043415	-0.359111	2.41639e-05	0.00472807	Otud1	2.32532	Dn sig
79	ENSMUSG00000038550	-0.485649	2.93365e-05	0.00566751	Ciart	2.24661	Dn sig
80	ENSMUSG00000070576	-0.326036	3.09233e-05	0.0058994	Mn1	2.22919	Dn sig
81	ENSMUSG00000079018	0.327027	3.46921e-05	0.00653668	Ly6c1	2.18464	Up sig
82	ENSMUSG00000056749	-0.423193	3.57024e-05	0.006645	Nfil3	2.1775	Dn sig
83	ENSMUSG00000032278	0.567226	3.95743e-05	0.0072769	Paqr5	2.13805	Up sig
84	ENSMUSG00000066278	-0.296672	4.07807e-05	0.00740946	Vps37b	2.13021	Dn sig
85	ENSMUSG00000015468	0.496095	4.21987e-05	0.00757689	Notch4	2.12051	Up sig
86	ENSMUSG00000034853	0.29495	4.38434e-05	0.00772436	Acot11	2.11214	Up sig
87	ENSMUSG00000103472	0.324236	4.40322e-05	0.00772436	Pcdhga7	2.11214	Up sig
88	ENSMUSG00000020889	-0.375081	4.45535e-05	0.00772699	Nr1d1	2.11199	Dn sig
89	ENSMUSG00000031217	-0.333814	4.55716e-05	0.00781477	Efnb1	2.10708	Dn sig
90	ENSMUSG00000061143	0.452623	5.27653e-05	0.00889345	Maml3	2.05093	Up sig
91	ENSMUSG00000074890	0.455757	5.30274e-05	0.00889345	Lcmt2	2.05093	Up sig
92	ENSMUSG00000019726	0.364747	6.02961e-05	0.0100026	Lyst	1.99989	Up sig
93	ENSMUSG00000078235	-0.323058	6.26137e-05	0.0102754	Fam43b	1.9882	Dn sig
94	ENSMUSG00000015605	-0.263285	6.3656e-05	0.0103353	Srf	1.98568	Dn sig
95	ENSMUSG00000047904	-0.317873	6.93187e-05	0.0111362	Sstr2	1.95326	Dn sig
96	ENSMUSG00000066687	0.650872	7.05808e-05	0.0112209	Zbtb16	1.94997	Up sig
97	ENSMUSG00000048696	-0.343317	7.25438e-05	0.0114141	Mex3d	1.94256	Dn sig
98	ENSMUSG00000024427	-0.36815	7.47593e-05	0.011606	Spry4	1.93532	Dn sig
99	ENSMUSG00000016239	0.4193	7.52927e-05	0.011606	Lonrf3	1.93532	Up sig
100	ENSMUSG00000028661	-0.46518	7.60451e-05	0.011606	Epha8	1.93532	Dn sig
101	ENSMUSG00000032698	-0.305773	7.78994e-05	0.0117713	Lmo2	1.92918	Dn sig
102	ENSMUSG00000038059	0.517004	8.20293e-05	0.012178	Smim3	1.91443	Up sig
103	ENSMUSG00000073700	-0.283483	8.21865e-05	0.012178	Klhl21	1.91443	Dn sig
104	ENSMUSG00000010048	-0.420017	9.29221e-05	0.0135228	Ifrd2	1.86893	Dn sig
105	ENSMUSG00000040170	0.684304	9.38597e-05	0.0135228	Fmo2	1.86893	Up sig
106	ENSMUSG00000050052	-0.278541	9.39209e-05	0.0135228	Tdrp	1.86893	Dn sig
107	ENSMUSG00000030093	-0.353197	9.88767e-05	0.0140504	Wnt7a	1.85231	Dn sig
108	ENSMUSG00000046470	0.430809	9.94262e-05	0.0140504	Sox18	1.85231	Up sig
109	ENSMUSG00000040896	0.311865	0.000100946	0.0141343	Kcnd3	1.84973	Up sig
110	ENSMUSG00000002393	-0.295028	0.000102491	0.0141381	Nr2f6	1.84961	Dn sig
111	ENSMUSG00000070462	-0.275356	0.00010318	0.0141381	Tlnrd1	1.84961	Dn sig
112	ENSMUSG00000048148	0.28217	0.000103752	0.0141381	Nwd1	1.84961	Up sig
113	ENSMUSG00000090125	-0.344495	0.000106923	0.0143961	Pou3f1	1.84175	Dn sig
114	ENSMUSG00000018932	-0.331186	0.000107532	0.0143961	Map2k3	1.84175	Dn sig
115	ENSMUSG00000004947	-0.412881	0.000108945	0.0144585	Dtx2	1.83988	Dn sig
116	ENSMUSG00000039959	0.25417	0.000111902	0.0147228	Hip1	1.83201	Up sig
117	ENSMUSG00000001768	0.291035	0.000113958	0.0147581	Rin2	1.83097	Up sig
118	ENSMUSG00000032193	-0.42005	0.000114104	0.0147581	Ldlr	1.83097	Dn sig
119	ENSMUSG00000016526	-0.359279	0.000117671	0.0150916	Dyrk3	1.82127	Dn sig
120	ENSMUSG00000018166	-0.460417	0.00012104	0.0153929	Erbb3	1.81268	Dn sig
121	ENSMUSG00000051515	-0.310107	0.000122038	0.0153929	Fam181b	1.81268	Dn sig
122	ENSMUSG00000045658	0.269561	0.000123537	0.0154543	Pid1	1.81095	Up sig
123	ENSMUSG00000040260	0.264243	0.000129499	0.0160684	Daam2	1.79403	Up sig
124	ENSMUSG00000072294	0.391154	0.000136253	0.0167701	Klf12	1.77547	Up sig
125	ENSMUSG00000030711	0.553807	0.000146603	0.0177608	Sult1a1	1.75054	Up sig
126	ENSMUSG00000059824	-0.322899	0.00014663	0.0177608	Dbp	1.75054	Dn sig
127	ENSMUSG00000028785	-0.311343	0.000150449	0.01808	Hpca	1.7428	Dn sig
128	ENSMUSG00000032243	0.77337	0.000152957	0.0182377	Itga11	1.73903	Up sig
129	ENSMUSG00000039109	0.862453	0.00016345	0.0193377	F13a1	1.71359	Up sig
130	ENSMUSG00000113424	0.355524	0.000170703	0.0200406	NA	1.69809	Up sig
131	ENSMUSG00000044033	0.378818	0.000173227	0.0201816	Ccdc141	1.69504	Up sig
132	ENSMUSG00000028645	0.291169	0.000177491	0.0203793	Slc2a1	1.69081	Up sig
133	ENSMUSG00000054640	0.354771	0.000177594	0.0203793	Slc8a1	1.69081	Up sig
134	ENSMUSG00000038132	-0.294855	0.000201279	0.0229248	Rbm24	1.6397	Dn sig
135	ENSMUSG00000106099	0.810307	0.000203486	0.0230045	NA	1.63819	Up sig
136	ENSMUSG00000020482	-0.291543	0.000215346	0.0240301	Ccdc117	1.61924	Dn sig
137	ENSMUSG00000022568	-0.257224	0.000215707	0.0240301	Scrib	1.61924	Dn sig
138	ENSMUSG00000047747	0.240484	0.000221113	0.0243523	Rnf150	1.61346	Up sig
139	ENSMUSG00000017144	-0.337242	0.000221791	0.0243523	Rnd3	1.61346	Dn sig
140	ENSMUSG00000032609	-0.30613	0.00022863	0.024924	Klhdc8b	1.60338	Dn sig
141	ENSMUSG00000020546	0.284954	0.000246381	0.0266686	Stxbp4	1.574	Up sig
142	ENSMUSG00000031762	0.346792	0.00025802	0.0274529	Mt2	1.56141	Up sig
143	ENSMUSG00000021091	0.396219	0.000258267	0.0274529	Serpina3n	1.56141	Up sig
144	ENSMUSG00000041688	0.30055	0.000260743	0.0274529	Amot	1.56141	Up sig
145	ENSMUSG00000051495	-0.258481	0.000260822	0.0274529	Irf2bp2	1.56141	Dn sig
146	ENSMUSG00000097718	0.608884	0.000264202	0.0276181	NA	1.55881	Up sig
147	ENSMUSG00000021701	-0.268018	0.00027018	0.0279205	Plk2	1.55408	Dn sig
148	ENSMUSG00000007872	-0.286556	0.000270753	0.0279205	Id3	1.55408	Dn sig
149	ENSMUSG00000024816	-0.276508	0.000293947	0.03009	Frmd8	1.52158	Dn sig
150	ENSMUSG00000044337	-0.365506	0.000297338	0.03009	Ackr3	1.52158	Dn sig
151	ENSMUSG00000069072	0.293448	0.000297706	0.03009	Slc7a14	1.52158	Up sig
152	ENSMUSG00000026173	0.335316	0.000306965	0.0308217	Plcd4	1.51114	Up sig
153	ENSMUSG00000042216	0.270101	0.000323685	0.0322043	Sgsm1	1.49209	Up sig
154	ENSMUSG00000030315	-0.2604	0.000324955	0.0322043	Vgll4	1.49209	Dn sig
155	ENSMUSG00000078202	-0.304652	0.00033491	0.0329767	Nrarp	1.48179	Dn sig
156	ENSMUSG00000033006	-0.274743	0.00033963	0.0331181	Sox10	1.47994	Dn sig
157	ENSMUSG00000040055	0.325973	0.000340685	0.0331181	Gjb6	1.47994	Up sig
158	ENSMUSG00000003752	-0.350538	0.000363242	0.0350873	Itpkc	1.45485	Dn sig
159	ENSMUSG00000041598	-0.280004	0.000386497	0.0370989	Cdc42ep4	1.43064	Dn sig
160	ENSMUSG00000003545	-0.448339	0.000391573	0.0373512	Fosb	1.4277	Dn sig
161	ENSMUSG00000085148	-0.257738	0.000397965	0.0377251	Mir22hg	1.42337	Dn sig
162	ENSMUSG00000027173	-0.739644	0.00040168	0.0378422	Depdc7	1.42202	Dn sig
163	ENSMUSG00000026227	-0.356974	0.000404162	0.0378424	2810459M11Rik	1.42202	Dn sig
164	ENSMUSG00000105703	0.474404	0.000407873	0.037957	NA	1.42071	Up sig
165	ENSMUSG00000042579	0.316413	0.000412568	0.0380415	4632404H12Rik	1.41974	Up sig
166	ENSMUSG00000055540	0.368792	0.000413765	0.0380415	Epha6	1.41974	Up sig
167	ENSMUSG00000030256	-0.283403	0.000421053	0.0384797	Bhlhe41	1.41477	Dn sig
168	ENSMUSG00000078234	0.284321	0.000428141	0.0388945	Klhdc7a	1.41011	Up sig
169	ENSMUSG00000020205	-0.262412	0.000432436	0.0390523	Phlda1	1.40835	Dn sig
170	ENSMUSG00000021903	0.471329	0.000452735	0.0406449	Galnt15	1.39099	Up sig
171	ENSMUSG00000008845	0.772457	0.000467976	0.0417676	Cd163	1.37916	Up sig
172	ENSMUSG00000015843	-0.4087	0.000472069	0.0418879	Rxrg	1.37791	Dn sig
173	ENSMUSG00000022528	-0.344858	0.000476152	0.0419134	Hes1	1.37765	Dn sig
174	ENSMUSG00000028909	0.334313	0.000477849	0.0419134	Ptpru	1.37765	Up sig
175	ENSMUSG00000075327	-0.328643	0.000483913	0.0420342	Zbtb2	1.3764	Dn sig
176	ENSMUSG00000044461	-0.557143	0.000486819	0.0420342	Shisa2	1.3764	Dn sig
177	ENSMUSG00000022799	0.281891	0.000487488	0.0420342	Arhgap31	1.3764	Up sig
178	ENSMUSG00000048001	-0.357412	0.000494743	0.0424201	Hes5	1.37243	Dn sig
179	ENSMUSG00000042331	0.224194	0.000507735	0.0432908	Specc1	1.3636	Up sig
180	ENSMUSG00000034055	0.289799	0.000519473	0.0440455	Phka1	1.3561	Up sig
181	ENSMUSG00000020573	0.55385	0.000548179	0.0462227	Pik3cg	1.33514	Up sig
182	ENSMUSG00000025020	0.340689	0.00056095	0.0469499	Slit1	1.32837	Up sig
183	ENSMUSG00000073775	-0.300047	0.000562955	0.0469499	Kti12	1.32837	Dn sig
184	ENSMUSG00000020601	-0.276373	0.000601677	0.0499065	Trib2	1.30184	Dn sig
185	ENSMUSG00000025509	0.288061	0.000615397	0.0507686	Pnpla2	1.29441	not sig
186	ENSMUSG00000025006	0.270831	0.000619298	0.0508157	Sorbs1	1.294	not sig
187	ENSMUSG00000069833	0.337246	0.000632051	0.0515848	Ahnak	1.28748	not sig
188	ENSMUSG00000075012	-0.240478	0.000640471	0.0519939	Fjx1	1.28405	not sig
189	ENSMUSG00000052397	0.256381	0.000651491	0.0526088	Ezr	1.27894	not sig
190	ENSMUSG00000022829	0.349183	0.000662568	0.0532217	Stxbp5l	1.27391	not sig
191	ENSMUSG00000022114	-0.274585	0.000676217	0.0540336	Spry2	1.26734	not sig
192	ENSMUSG00000061517	-0.308833	0.000719696	0.0572083	Sox21	1.24254	not sig
193	ENSMUSG00000019775	0.281954	0.000731518	0.0578468	Rgs17	1.23772	not sig
194	ENSMUSG00000043099	-0.52905	0.000748132	0.0587415	Hic1	1.23105	not sig
195	ENSMUSG00000032849	0.333197	0.000750531	0.0587415	Abcc4	1.23105	not sig
196	ENSMUSG00000022206	0.36408	0.000757891	0.0590149	Npr3	1.22904	not sig
197	ENSMUSG00000028039	-0.251045	0.000771266	0.0597516	Efna3	1.22365	not sig
198	ENSMUSG00000028063	-0.235197	0.000809472	0.0623947	Lmna	1.20485	not sig
199	ENSMUSG00000021670	-0.236577	0.000820869	0.0629553	Hmgcr	1.20097	not sig
200	ENSMUSG00000022176	-0.373393	0.000830017	0.0633098	Rem2	1.19853	not sig
201	ENSMUSG00000041957	0.461876	0.000833788	0.0633098	Pkp2	1.19853	not sig
202	ENSMUSG00000018427	-0.210322	0.00084108	0.0635473	Ypel2	1.1969	not sig
203	ENSMUSG00000001156	-0.226109	0.000846989	0.0636264	Mxd1	1.19636	not sig
204	ENSMUSG00000037843	-0.291973	0.000850851	0.0636264	Vstm2l	1.19636	not sig
205	ENSMUSG00000056708	-0.406963	0.000854633	0.0636264	Ier5	1.19636	not sig
206	ENSMUSG00000042997	0.292311	0.000869512	0.0644199	Nhlrc3	1.19098	not sig
207	ENSMUSG00000074637	-0.250131	0.00088801	0.0654725	Sox2	1.18394	not sig
208	ENSMUSG00000060314	0.24964	0.000896695	0.065795	Zfp941	1.18181	not sig
209	ENSMUSG00000055538	0.210918	0.000906168	0.0661719	Zcchc24	1.17933	not sig
210	ENSMUSG00000054477	0.279586	0.000974513	0.0708239	Kcnn2	1.14982	not sig
211	ENSMUSG00000102234	0.685681	0.00100638	0.0727929	NA	1.13791	not sig
212	ENSMUSG00000033906	0.27223	0.00102328	0.0736668	Zdhhc15	1.13273	not sig
213	ENSMUSG00000032902	-0.246068	0.00103486	0.0738779	Slc16a1	1.13149	not sig
214	ENSMUSG00000097777	0.62215	0.00103776	0.0738779	NA	1.13149	not sig
215	ENSMUSG00000060862	0.292145	0.00104378	0.0738779	Zbtb40	1.13149	not sig
216	ENSMUSG00000033594	-0.21152	0.00104718	0.0738779	Spata2l	1.13149	not sig
217	ENSMUSG00000033256	-0.241385	0.00105042	0.0738779	Shf	1.13149	not sig
218	ENSMUSG00000026365	0.390438	0.00107108	0.0749858	Cfh	1.12502	not sig
219	ENSMUSG00000018648	-0.315255	0.00110182	0.0767856	Dusp14	1.11472	not sig
220	ENSMUSG00000045176	-0.257173	0.00111908	0.0776337	Borcs6	1.10995	not sig
221	ENSMUSG00000035828	-0.251553	0.001129	0.0779672	Pim3	1.10809	not sig
222	ENSMUSG00000030849	-0.273439	0.00113673	0.0781476	Fgfr2	1.10708	not sig
223	ENSMUSG00000021676	0.349852	0.00115894	0.0793172	Iqgap2	1.10063	not sig
224	ENSMUSG00000032572	-1.37522	0.00116907	0.0796534	Col6a4	1.0988	not sig
225	ENSMUSG00000073678	0.326447	0.00117894	0.079969	Pgap1	1.09708	not sig
226	ENSMUSG00000054519	0.334301	0.00119604	0.0807698	Zfp867	1.09275	not sig
227	ENSMUSG00000025558	0.231041	0.00125329	0.0842629	Dock9	1.07436	not sig
228	ENSMUSG00000032640	-0.254286	0.00128861	0.0862575	Chsy1	1.0642	not sig
229	ENSMUSG00000028943	-0.40183	0.00131662	0.0877478	Espn	1.05676	not sig
230	ENSMUSG00000068154	-0.331451	0.00135177	0.0896987	Insm1	1.04721	not sig
231	ENSMUSG00000074892	0.226729	0.00141321	0.0933697	B3galt5	1.02979	not sig
232	ENSMUSG00000003814	0.249778	0.0014353	0.0944207	Calr	1.02493	not sig
233	ENSMUSG00000020424	0.659004	0.00145259	0.0949032	Castor1	1.02272	not sig
234	ENSMUSG00000036533	-0.293433	0.00145507	0.0949032	Cdc42ep3	1.02272	not sig
235	ENSMUSG00000030787	1.03572	0.00147343	0.0956917	Lyve1	1.01913	not sig
236	ENSMUSG00000055491	-0.292009	0.00149723	0.0968251	Pprc1	1.01401	not sig
237	ENSMUSG00000021136	0.379465	0.00151824	0.0977698	Smoc1	1.0098	not sig
238	ENSMUSG00000097889	-0.600493	0.00161454	0.103534	NA	0.984916	not sig
239	ENSMUSG00000025034	-0.208219	0.00163983	0.104716	Trim8	0.979988	not sig
240	ENSMUSG00000061186	0.596909	0.0016771	0.106649	Sfmbt2	0.972042	not sig
241	ENSMUSG00000020513	0.430859	0.00170041	0.107683	Tubd1	0.967852	not sig
242	ENSMUSG00000008090	-0.291248	0.0017242	0.108739	Fgfrl1	0.963615	not sig
243	ENSMUSG00000067578	0.301436	0.00173256	0.108816	Cbln4	0.963307	not sig
244	ENSMUSG00000004054	-0.242262	0.00174269	0.109004	Map3k11	0.962558	not sig
245	ENSMUSG00000039481	-0.587483	0.0017674	0.110098	Nrtn	0.958221	not sig
246	ENSMUSG00000045573	-0.423387	0.00178378	0.110667	Penk	0.955982	not sig
247	ENSMUSG00000042106	-0.682133	0.00179141	0.11069	Inka1	0.955891	not sig
248	ENSMUSG00000103793	0.231145	0.00182377	0.111837	Pcdhga6	0.951415	not sig
249	ENSMUSG00000025905	0.338733	0.00182462	0.111837	Oprk1	0.951415	not sig
250	ENSMUSG00000105613	0.792559	0.00186903	0.1141	NA	0.942712	not sig
251	ENSMUSG00000051224	0.539268	0.00188168	0.114415	Tceanc	0.941518	not sig
252	ENSMUSG00000063260	0.398376	0.00202783	0.122812	Syt10	0.910758	not sig
253	ENSMUSG00000044067	0.259596	0.00204774	0.123528	Gpr22	0.908235	not sig
254	ENSMUSG00000049164	0.354687	0.00207224	0.124514	Zfp518a	0.904782	not sig
255	ENSMUSG00000039167	0.280149	0.00208758	0.124944	Adgrl4	0.903286	not sig
256	ENSMUSG00000026193	0.39949	0.00212299	0.126567	Fn1	0.897681	not sig
257	ENSMUSG00000055320	0.397735	0.00213449	0.126757	Tead1	0.897027	not sig
258	ENSMUSG00000000317	-0.76444	0.00215434	0.12744	Bcl6b	0.894693	not sig
259	ENSMUSG00000024968	-0.270152	0.00218971	0.129032	Rcor2	0.889302	not sig
260	ENSMUSG00000095123	0.419927	0.00220487	0.129378	NA	0.888139	not sig
261	ENSMUSG00000048489	-0.732653	0.00221253	0.129378	Depp1	0.888139	not sig
262	ENSMUSG00000000489	-0.256998	0.0022532	0.131253	Pdgfb	0.881889	not sig
263	ENSMUSG00000029304	0.458112	0.00229167	0.132987	Spp1	0.876192	not sig
264	ENSMUSG00000015829	0.290987	0.00230502	0.133026	Tnr	0.876063	not sig
265	ENSMUSG00000048826	-0.253252	0.00230978	0.133026	Dact2	0.876063	not sig
266	ENSMUSG00000089756	0.474129	0.00233447	0.133942	Zfp966	0.873082	not sig
267	ENSMUSG00000102336	0.508124	0.00235197	0.134009	NA	0.872865	not sig
268	ENSMUSG00000067736	0.275346	0.0023532	0.134009	Gm10222	0.872865	not sig
269	ENSMUSG00000042063	0.263319	0.00241174	0.135764	Zfp386	0.867216	not sig
270	ENSMUSG00000037455	0.243264	0.00241644	0.135764	Slc18b1	0.867216	not sig
271	ENSMUSG00000032265	-0.434634	0.00241697	0.135764	Tent5a	0.867216	not sig
272	ENSMUSG00000020183	0.267769	0.00241959	0.135764	Cpm	0.867216	not sig
273	ENSMUSG00000034317	-0.392887	0.00243991	0.136403	Trim59	0.865177	not sig
274	ENSMUSG00000046229	-0.262158	0.00245809	0.136889	Scand1	0.863631	not sig
275	ENSMUSG00000021179	0.249799	0.00247789	0.136889	Nrde2	0.863631	not sig
276	ENSMUSG00000038612	-0.195951	0.00249135	0.136889	Mcl1	0.863631	not sig
277	ENSMUSG00000029313	0.244487	0.00249687	0.136889	Aff1	0.863631	not sig
278	ENSMUSG00000033282	0.224169	0.00249692	0.136889	Rpgrip1l	0.863631	not sig
279	ENSMUSG00000023067	0.252285	0.00250243	0.136889	Cdkn1a	0.863631	not sig
280	ENSMUSG00000022351	-0.206892	0.00252376	0.137563	Sqle	0.861498	not sig
281	ENSMUSG00000048285	-0.261618	0.00256275	0.139058	Frmd6	0.856803	not sig
282	ENSMUSG00000025790	0.217379	0.00256942	0.139058	Slco3a1	0.856803	not sig
283	ENSMUSG00000078889	0.516105	0.00260194	0.139824	Gm14288	0.854417	not sig
284	ENSMUSG00000100213	0.649915	0.00261039	0.139824	NA	0.854417	not sig
285	ENSMUSG00000015653	0.284393	0.00261106	0.139824	Steap2	0.854417	not sig
286	ENSMUSG00000022861	0.240887	0.00262824	0.140253	Dgkg	0.853089	not sig
287	ENSMUSG00000041577	0.39858	0.00265016	0.140929	Prelp	0.850999	not sig
288	ENSMUSG00000037992	-0.307485	0.0026797	0.142005	Rara	0.847695	not sig
289	ENSMUSG00000031551	-0.564811	0.0027077	0.142993	Ido1	0.844686	not sig
290	ENSMUSG00000026502	-0.230692	0.00272455	0.143386	Desi2	0.843492	not sig
291	ENSMUSG00000000296	-0.245203	0.00275109	0.144286	Tpd52l1	0.840777	not sig
292	ENSMUSG00000021215	0.241444	0.00278187	0.1454	Net1	0.837434	not sig
293	ENSMUSG00000043015	0.414771	0.00284297	0.148087	Nemp2	0.829484	not sig
294	ENSMUSG00000037017	-0.226744	0.00290034	0.150561	Zscan21	0.822287	not sig
295	ENSMUSG00000091475	-0.251908	0.00292481	0.151317	Cerox1	0.820113	not sig
296	ENSMUSG00000037447	-0.298215	0.00294377	0.151783	Arid5a	0.818777	not sig
297	ENSMUSG00000089837	-0.621852	0.00296586	0.152407	Npcd	0.816995	not sig
298	ENSMUSG00000024175	1.30013	0.00299579	0.153429	Tekt4	0.814093	not sig
299	ENSMUSG00000053716	-0.220265	0.00302297	0.153961	Dusp7	0.812588	not sig
300	ENSMUSG00000063894	0.27202	0.00302637	0.153961	Zkscan8	0.812588	not sig
301	ENSMUSG00000019856	0.254724	0.00304241	0.154264	Fam184a	0.811737	not sig
302	ENSMUSG00000048960	0.322759	0.00305801	0.154541	Prex2	0.810957	not sig
303	ENSMUSG00000062961	0.213101	0.00307596	0.154743	Ccdc177	0.810389	not sig
304	ENSMUSG00000016528	-0.199332	0.00308229	0.154743	Mapkapk2	0.810389	not sig
305	ENSMUSG00000026628	-0.791327	0.00311642	0.155943	Atf3	0.807033	not sig
306	ENSMUSG00000024998	0.402943	0.00315661	0.156244	Plce1	0.806196	not sig
307	ENSMUSG00000040740	0.435302	0.003157	0.156244	Slc25a34	0.806196	not sig
308	ENSMUSG00000006782	-0.218047	0.0031906	0.156244	Cnp	0.806196	not sig
309	ENSMUSG00000020614	0.279584	0.00320476	0.156244	Fam20a	0.806196	not sig
310	ENSMUSG00000031604	-0.226472	0.00321389	0.156244	Msmo1	0.806196	not sig
311	ENSMUSG00000035877	0.193153	0.00321442	0.156244	Zhx3	0.806196	not sig
312	ENSMUSG00000021453	-0.27637	0.00321927	0.156244	Gadd45g	0.806196	not sig
313	ENSMUSG00000041309	-0.300871	0.00324043	0.156244	Nkx6-2	0.806196	not sig
314	ENSMUSG00000034686	-0.231351	0.00324219	0.156244	Prr7	0.806196	not sig
315	ENSMUSG00000020781	-0.334345	0.00324734	0.156244	Tsen54	0.806196	not sig
316	ENSMUSG00000001053	-0.282323	0.00324745	0.156244	N4bp3	0.806196	not sig
317	ENSMUSG00000014782	0.664643	0.00325456	0.156244	Plekhg4	0.806196	not sig
318	ENSMUSG00000052942	0.440051	0.00325552	0.156244	Glis3	0.806196	not sig
319	ENSMUSG00000046791	-0.232924	0.00331645	0.15867	Riox1	0.799506	not sig
320	ENSMUSG00000004661	-0.359514	0.00339872	0.161991	Arid3b	0.790509	not sig
321	ENSMUSG00000020190	-0.204595	0.0034071	0.161991	Mknk2	0.790509	not sig
322	ENSMUSG00000028795	-0.277023	0.00343377	0.162752	Ccdc28b	0.788473	not sig
323	ENSMUSG00000006678	0.424888	0.00347817	0.164346	Pola1	0.78424	not sig
324	ENSMUSG00000036800	0.365136	0.00348979	0.164386	Fam135b	0.784134	not sig
325	ENSMUSG00000000184	-0.245359	0.00352838	0.165693	Ccnd2	0.780696	not sig
326	ENSMUSG00000043614	-0.244461	0.00358766	0.16796	Vps37d	0.774794	not sig
327	ENSMUSG00000027296	-0.242442	0.00362607	0.169239	Itpka	0.7715	not sig
328	ENSMUSG00000015850	-0.34603	0.00366594	0.169676	Adamtsl4	0.770379	not sig
329	ENSMUSG00000037166	-0.263552	0.00366596	0.169676	Ppp1r14a	0.770379	not sig
330	ENSMUSG00000026712	0.726833	0.0036688	0.169676	Mrc1	0.770379	not sig
331	ENSMUSG00000022507	-0.192611	0.00370135	0.170665	Hapstr1	0.767856	not sig
332	ENSMUSG00000053702	0.235164	0.0037204	0.171026	Nebl	0.766937	not sig
333	ENSMUSG00000039087	0.510079	0.00373404	0.171138	Rreb1	0.766654	not sig
334	ENSMUSG00000075470	0.220705	0.00376354	0.171359	Alg10b	0.766094	not sig
335	ENSMUSG00000048782	-0.430109	0.00377045	0.171359	Insc	0.766094	not sig
336	ENSMUSG00000029722	-0.204936	0.00377254	0.171359	Agfg2	0.766094	not sig
337	ENSMUSG00000015217	-0.231022	0.00379527	0.171498	Hmgb3	0.76574	not sig
338	ENSMUSG00000021725	0.257506	0.00379809	0.171498	Parp8	0.76574	not sig
339	ENSMUSG00000020525	-0.231275	0.00386201	0.17387	Ppm1d	0.759775	not sig
340	ENSMUSG00000073060	3.7	0.00388168	0.173904	NA	0.75969	not sig
341	ENSMUSG00000035007	-0.192542	0.00389582	0.173904	Rundc1	0.75969	not sig
342	ENSMUSG00000022061	0.596513	0.00389695	0.173904	Nkx3-1	0.75969	not sig
343	ENSMUSG00000044548	-0.340991	0.00393933	0.175283	Dact1	0.756261	not sig
344	ENSMUSG00000052496	0.581183	0.00395497	0.175467	Pkdrej	0.755804	not sig
345	ENSMUSG00000070637	0.670635	0.00401655	0.177683	Srarp	0.750354	not sig
346	ENSMUSG00000055148	-0.377495	0.00402886	0.177712	Klf2	0.750282	not sig
347	ENSMUSG00000014164	0.22452	0.00405538	0.178367	Klhl3	0.748686	not sig
348	ENSMUSG00000025321	0.277687	0.00409417	0.178722	Itgb8	0.747821	not sig
349	ENSMUSG00000063049	-0.234549	0.00409622	0.178722	Ing2	0.747821	not sig
350	ENSMUSG00000027015	0.600435	0.0040986	0.178722	Cybrd1	0.747821	not sig
351	ENSMUSG00000052384	0.327427	0.00412729	0.179461	Nrros	0.746031	not sig
352	ENSMUSG00000048537	-0.206671	0.00420685	0.1824	Phldb1	0.738974	not sig
353	ENSMUSG00000034579	0.499529	0.00423633	0.182635	Pla2g3	0.738415	not sig
354	ENSMUSG00000042286	0.328616	0.00424463	0.182635	Stab1	0.738415	not sig
355	ENSMUSG00000037035	-0.314772	0.00424817	0.182635	Inhbb	0.738415	not sig
356	ENSMUSG00000056501	-0.396254	0.00429292	0.184041	Cebpb	0.735086	not sig
357	ENSMUSG00000040128	-0.190675	0.00431111	0.184303	Pnrc1	0.734467	not sig
358	ENSMUSG00000023845	0.32594	0.00437349	0.186448	Lnpep	0.729443	not sig
359	ENSMUSG00000109708	0.834816	0.00441362	0.187634	NA	0.726688	not sig
360	ENSMUSG00000029701	0.216995	0.00443427	0.187988	Rbm28	0.725869	not sig
361	ENSMUSG00000085379	0.436148	0.00444824	0.188058	NA	0.725708	not sig
362	ENSMUSG00000020000	0.287164	0.00446061	0.18806	Moxd1	0.725703	not sig
363	ENSMUSG00000040794	-0.272041	0.00453183	0.190537	C1qtnf4	0.720022	not sig
364	ENSMUSG00000040811	-0.27162	0.00454674	0.190638	Eml2	0.71979	not sig
365	ENSMUSG00000047193	0.283651	0.00457713	0.191387	Dync2h1	0.718088	not sig
366	ENSMUSG00000113528	0.585445	0.00459473	0.191598	NA	0.71761	not sig
367	ENSMUSG00000029212	0.295618	0.00461193	0.191791	Gabrb1	0.717172	not sig
368	ENSMUSG00000078875	0.75818	0.00471288	0.195172	Gm2004	0.709583	not sig
369	ENSMUSG00000042672	0.516024	0.00472365	0.195172	Dcst1	0.709583	not sig
370	ENSMUSG00000030590	-0.202315	0.00473159	0.195172	Fam98c	0.709583	not sig
371	ENSMUSG00000097276	0.584652	0.00475489	0.195604	4930525G20Rik	0.708622	not sig
372	ENSMUSG00000073514	0.266227	0.00478637	0.19637	Dok6	0.706926	not sig
373	ENSMUSG00000050567	-0.289171	0.0048101	0.196621	Maml1	0.70637	not sig
374	ENSMUSG00000026342	-0.223395	0.00481826	0.196621	Slc35f5	0.70637	not sig
375	ENSMUSG00000074305	0.265006	0.00486239	0.197551	Peak1	0.70432	not sig
376	ENSMUSG00000074785	0.192195	0.00486694	0.197551	Plxnc1	0.70432	not sig
377	ENSMUSG00000041797	0.362327	0.00489034	0.197975	Abca9	0.703391	not sig
378	ENSMUSG00000073680	-0.235485	0.00493888	0.199357	Tmem88b	0.700369	not sig
379	ENSMUSG00000022262	0.423674	0.00495061	0.199357	Dnah5	0.700369	not sig
380	ENSMUSG00000035172	-0.24108	0.00499291	0.200103	Plekhh3	0.698746	not sig
381	ENSMUSG00000030287	0.250135	0.00499536	0.200103	Itpr2	0.698746	not sig
382	ENSMUSG00000043557	0.320916	0.00502985	0.200957	Mdga1	0.696897	not sig
383	ENSMUSG00000025220	0.214951	0.00508178	0.202501	Oga	0.693572	not sig
384	ENSMUSG00000076437	-0.265768	0.00511812	0.203109	Selenoh	0.692271	not sig
385	ENSMUSG00000049288	-0.206461	0.00512364	0.203109	Lix1l	0.692271	not sig
386	ENSMUSG00000005892	0.979607	0.00515404	0.203785	Trh	0.690828	not sig
387	ENSMUSG00000045515	-0.224901	0.0051706	0.203912	Pou3f3	0.690558	not sig
388	ENSMUSG00000028211	0.277585	0.00525624	0.206755	Trp53inp1	0.684545	not sig
389	ENSMUSG00000021750	0.224156	0.00527202	0.206842	Fam107a	0.684361	not sig
390	ENSMUSG00000096753	-0.582504	0.00530679	0.207564	Fam181a	0.682847	not sig
391	ENSMUSG00000006403	-0.235793	0.00531763	0.207564	Adamts4	0.682847	not sig
392	ENSMUSG00000006205	0.220167	0.00536054	0.208706	Htra1	0.680466	not sig
393	ENSMUSG00000071076	-0.215756	0.00539525	0.209522	Jund	0.678769	not sig
394	ENSMUSG00000020604	-0.221029	0.00544888	0.211068	Arsg	0.675577	not sig
395	ENSMUSG00000051951	0.291836	0.00548669	0.211995	Xkr4	0.673675	not sig
396	ENSMUSG00000006526	-0.203614	0.00550657	0.212145	Stimate	0.673368	not sig
397	ENSMUSG00000016179	0.204135	0.00551837	0.212145	Camk1g	0.673368	not sig
398	ENSMUSG00000020774	-0.2582	0.00553712	0.212331	Aspa	0.672987	not sig
399	ENSMUSG00000027695	0.298327	0.00564008	0.215737	Pld1	0.666076	not sig
400	ENSMUSG00000035683	-0.851722	0.00566838	0.21574	Melk	0.666068	not sig
401	ENSMUSG00000105263	0.281981	0.00568075	0.21574	NA	0.666068	not sig
402	ENSMUSG00000036390	-0.410688	0.00568259	0.21574	Gadd45a	0.666068	not sig
403	ENSMUSG00000024378	-0.199888	0.00572003	0.216623	Stard4	0.664296	not sig
404	ENSMUSG00000029231	0.247628	0.00573933	0.216816	Pdgfra	0.663909	not sig
405	ENSMUSG00000025226	-0.231032	0.00585434	0.220615	Fbxl15	0.656366	not sig
406	ENSMUSG00000051650	-0.277468	0.00597981	0.224788	B3gnt2	0.648227	not sig
407	ENSMUSG00000073433	-0.21156	0.00601786	0.225276	Arhgdig	0.647285	not sig
408	ENSMUSG00000033383	0.903393	0.00602231	0.225276	Rtp1	0.647285	not sig
409	ENSMUSG00000045248	-0.250015	0.00604134	0.225435	Med26	0.646978	not sig
410	ENSMUSG00000071073	-0.205919	0.00607275	0.225553	Lrrc73	0.646752	not sig
411	ENSMUSG00000026558	-0.194471	0.00607406	0.225553	Uck2	0.646752	not sig
412	ENSMUSG00000022197	0.286771	0.0061605	0.22713	Pdzd2	0.643725	not sig
413	ENSMUSG00000025270	0.426702	0.00616106	0.22713	Alas2	0.643725	not sig
414	ENSMUSG00000078870	0.260882	0.0061734	0.22713	Gm14410	0.643725	not sig
415	ENSMUSG00000062866	0.250193	0.00617606	0.22713	Phactr2	0.643725	not sig
416	ENSMUSG00000055945	-0.199001	0.0062167	0.228075	Prr18	0.641922	not sig
417	ENSMUSG00000031697	-0.223366	0.00623944	0.228194	Orc6	0.641696	not sig
418	ENSMUSG00000048546	-0.195679	0.0062551	0.228194	Tob2	0.641696	not sig
419	ENSMUSG00000015806	-0.199756	0.00626479	0.228194	Qdpr	0.641696	not sig
420	ENSMUSG00000028862	0.413459	0.00629023	0.228575	Map3k6	0.640971	not sig
421	ENSMUSG00000038745	0.57657	0.00634866	0.23015	Nlrp6	0.637988	not sig
422	ENSMUSG00000040363	-0.24014	0.00637834	0.230678	Bcor	0.636994	not sig
423	ENSMUSG00000097699	0.651884	0.00647298	0.232756	NA	0.633099	not sig
424	ENSMUSG00000039904	-0.195226	0.00647716	0.232756	Gpr37	0.633099	not sig
425	ENSMUSG00000001143	0.216561	0.00648154	0.232756	Lman2l	0.633099	not sig
426	ENSMUSG00000109015	0.564146	0.00653166	0.233819	NA	0.631121	not sig
427	ENSMUSG00000036634	-0.185907	0.00654178	0.233819	Mag	0.631121	not sig
428	ENSMUSG00000095098	-0.224583	0.00656351	0.234047	Ccdc85b	0.630696	not sig
429	ENSMUSG00000048402	0.374526	0.00659731	0.234704	Gli2	0.629479	not sig
430	ENSMUSG00000037664	-0.30238	0.00664207	0.235747	Cdkn1c	0.627554	not sig
431	ENSMUSG00000025739	-0.272327	0.0067287	0.238119	Gng13	0.623206	not sig
432	ENSMUSG00000026819	-0.174958	0.0067401	0.238119	Slc25a25	0.623206	not sig
433	ENSMUSG00000069917	0.31893	0.00676963	0.23861	Hba-a2	0.622311	not sig
434	ENSMUSG00000061132	0.394498	0.00682856	0.239622	Blnk	0.620474	not sig
435	ENSMUSG00000019768	0.465323	0.00684066	0.239622	Esr1	0.620474	not sig
436	ENSMUSG00000029816	0.623339	0.00684544	0.239622	Gpnmb	0.620474	not sig
437	ENSMUSG00000044134	-0.244314	0.00692672	0.241912	Pheta1	0.616342	not sig
438	ENSMUSG00000028274	0.205466	0.00694839	0.241968	Rngtt	0.616242	not sig
439	ENSMUSG00000051497	0.216792	0.00696003	0.241968	Kcnj16	0.616242	not sig
440	ENSMUSG00000049969	-0.293528	0.00713468	0.247198	Plekhf2	0.606956	not sig
441	ENSMUSG00000045689	0.522321	0.00714285	0.247198	Pcdhb4	0.606956	not sig
442	ENSMUSG00000109404	0.490616	0.00718335	0.248037	NA	0.605484	not sig
443	ENSMUSG00000102533	0.550678	0.00723432	0.24915	NA	0.603539	not sig
444	ENSMUSG00000028017	0.683395	0.00725131	0.24915	Egf	0.603539	not sig
445	ENSMUSG00000018572	-0.189057	0.00726456	0.24915	Phf23	0.603539	not sig
446	ENSMUSG00000036833	0.255395	0.00728551	0.249308	Pnpla7	0.603263	not sig
447	ENSMUSG00000046380	0.251801	0.00733985	0.250606	Jrk	0.601009	not sig
448	ENSMUSG00000007682	0.275406	0.00738013	0.251419	Dio2	0.599602	not sig
449	ENSMUSG00000062077	-0.883628	0.00742597	0.252417	Trim54	0.597882	not sig
450	ENSMUSG00000102555	0.57757	0.00750738	0.254131	NA	0.594943	not sig
451	ENSMUSG00000036792	0.207799	0.0075121	0.254131	Mbd5	0.594943	not sig
452	ENSMUSG00000034751	0.221507	0.00753832	0.254131	Mast4	0.594943	not sig
453	ENSMUSG00000025795	-0.304325	0.007543	0.254131	Rassf3	0.594943	not sig
454	ENSMUSG00000053070	0.289585	0.00758354	0.254934	Cfap300	0.593572	not sig
455	ENSMUSG00000028214	-0.5161	0.00775179	0.260017	Gem	0.584998	not sig
456	ENSMUSG00000022893	-0.312456	0.00795463	0.265849	Adamts1	0.575365	not sig
457	ENSMUSG00000021071	0.212504	0.00796049	0.265849	Trim9	0.575365	not sig
458	ENSMUSG00000035759	0.349833	0.00802879	0.267016	Bbs10	0.573462	not sig
459	ENSMUSG00000002289	0.535888	0.00803044	0.267016	Angptl4	0.573462	not sig
460	ENSMUSG00000026469	0.202957	0.00806083	0.267444	Xpr1	0.572767	not sig
461	ENSMUSG00000052415	0.240978	0.00818073	0.270834	Tchh	0.567297	not sig
462	ENSMUSG00000110027	-0.431059	0.00826846	0.273146	C030029H02Rik	0.563606	not sig
463	ENSMUSG00000041544	0.191153	0.00829944	0.273577	Disp3	0.562921	not sig
464	ENSMUSG00000021983	0.207648	0.00841438	0.276768	Atp8a2	0.557885	not sig
465	ENSMUSG00000038530	-0.233399	0.00847979	0.27832	Rgs4	0.555456	not sig
466	ENSMUSG00000097750	0.402346	0.00854389	0.279821	NA	0.553119	not sig
467	ENSMUSG00000057963	0.208322	0.00874045	0.285404	Itpk1	0.544539	not sig
468	ENSMUSG00000023051	-0.199759	0.00875175	0.285404	Tarbp2	0.544539	not sig
469	ENSMUSG00000031714	-0.215129	0.00877723	0.285625	Gab1	0.544204	not sig
470	ENSMUSG00000022324	0.21095	0.0088637	0.287825	Matn2	0.540871	not sig
471	ENSMUSG00000057098	-0.331859	0.00890863	0.28867	Ebf1	0.539599	not sig
472	ENSMUSG00000078429	-0.168339	0.00900989	0.290881	Ctdsp2	0.536284	not sig
473	ENSMUSG00000026640	0.238019	0.009015	0.290881	Plxna2	0.536284	not sig
474	ENSMUSG00000034732	0.537828	0.00908127	0.292215	Pabpc5	0.534297	not sig
475	ENSMUSG00000061718	-0.270963	0.00909464	0.292215	Ppp1r1b	0.534297	not sig
476	ENSMUSG00000037341	0.277149	0.0091887	0.294618	Slc9a7	0.530741	not sig
477	ENSMUSG00000020422	0.179823	0.00924547	0.295816	Tns3	0.528978	not sig
478	ENSMUSG00000019851	0.368406	0.00933675	0.298112	Perp	0.525621	not sig
479	ENSMUSG00000041930	-0.26781	0.00939085	0.299213	Fam222a	0.524019	not sig
480	ENSMUSG00000033685	0.308731	0.00942147	0.299563	Ucp2	0.523511	not sig
481	ENSMUSG00000071550	0.653129	0.00945674	0.30006	Cfap44	0.522792	not sig
482	ENSMUSG00000029600	-0.210859	0.00950977	0.301013	Rita1	0.521414	not sig
483	ENSMUSG00000074643	-0.197776	0.00953008	0.301013	Cpne1	0.521414	not sig
484	ENSMUSG00000042508	0.203439	0.00956801	0.301013	Dmtf1	0.521414	not sig
485	ENSMUSG00000037169	-0.318447	0.00957209	0.301013	Mycn	0.521414	not sig
486	ENSMUSG00000095930	-0.186558	0.00958832	0.301013	Nim1k	0.521414	not sig
487	ENSMUSG00000034110	-0.211823	0.00961365	0.301013	Kctd7	0.521414	not sig
488	ENSMUSG00000030235	-0.20283	0.00962485	0.301013	Slco1c1	0.521414	not sig
489	ENSMUSG00000079043	-0.280813	0.00969314	0.302415	Fastkd5	0.519397	not sig
490	ENSMUSG00000064367	0.306873	0.00972289	0.302415	ND5	0.519397	not sig
491	ENSMUSG00000036545	0.291132	0.00973435	0.302415	Adamts2	0.519397	not sig
492	ENSMUSG00000024048	-0.207345	0.00974893	0.302415	Myl12a	0.519397	not sig
493	ENSMUSG00000031503	0.376555	0.00988407	0.304873	Col4a2	0.515881	not sig
494	ENSMUSG00000067279	-0.1794	0.0098962	0.304873	Ppp1r3c	0.515881	not sig
495	ENSMUSG00000105345	0.352946	0.00990664	0.304873	NA	0.515881	not sig
496	ENSMUSG00000003623	0.227121	0.00990806	0.304873	Crot	0.515881	not sig
497	ENSMUSG00000037007	0.250813	0.00998868	0.306735	Zfp113	0.513237	not sig
498	ENSMUSG00000030172	0.185266	0.0101277	0.310155	Erc1	0.508421	not sig
499	ENSMUSG00000082286	0.379446	0.010149	0.310155	NA	0.508421	not sig
500	ENSMUSG00000028778	0.453217	0.010161	0.310155	Hcrtr1	0.508421	not sig
501	ENSMUSG00000069919	0.325114	0.0101952	0.310577	Hba-a1	0.50783	not sig
502	ENSMUSG00000056771	0.419432	0.010247	0.311353	NA	0.506747	not sig
503	ENSMUSG00000036452	0.19049	0.0102615	0.311353	Arhgap26	0.506747	not sig
504	ENSMUSG00000017009	0.219927	0.0103694	0.313568	Sdc4	0.503668	not sig
505	ENSMUSG00000026482	0.171987	0.0103756	0.313568	Rgl1	0.503668	not sig
506	ENSMUSG00000046449	0.249093	0.0104227	0.31437	Nexmif	0.50256	not sig
507	ENSMUSG00000058258	-0.26188	0.0104562	0.314758	Idi1	0.502024	not sig
508	ENSMUSG00000055670	0.197826	0.0105407	0.316252	Zzef1	0.499967	not sig
509	ENSMUSG00000050600	0.194071	0.0105472	0.316252	Zfp831	0.499967	not sig
510	ENSMUSG00000044072	0.26902	0.0106002	0.316709	Eml6	0.499339	not sig
511	ENSMUSG00000020486	-0.185563	0.010604	0.316709	Septin4	0.499339	not sig
512	ENSMUSG00000041801	-0.211687	0.0106591	0.317384	Phlda3	0.498416	not sig
513	ENSMUSG00000056854	-0.301138	0.0106682	0.317384	Pou3f4	0.498416	not sig
514	ENSMUSG00000037470	0.199062	0.0108305	0.320913	Uggt1	0.493613	not sig
515	ENSMUSG00000050248	0.259608	0.0108381	0.320913	Evc2	0.493613	not sig
516	ENSMUSG00000019850	-0.296708	0.0108761	0.320913	Tnfaip3	0.493613	not sig
517	ENSMUSG00000078435	0.348109	0.0108794	0.320913	AU041133	0.493613	not sig
518	ENSMUSG00000027965	0.209236	0.010892	0.320913	Olfm3	0.493613	not sig
519	ENSMUSG00000002803	-0.18317	0.0110242	0.324185	Btbd6	0.489208	not sig
520	ENSMUSG00000049148	0.288718	0.0111175	0.326299	Plcxd3	0.486385	not sig
521	ENSMUSG00000045613	0.190635	0.011194	0.327531	Chrm2	0.484748	not sig
522	ENSMUSG00000032702	0.196185	0.0112024	0.327531	Kank1	0.484748	not sig
523	ENSMUSG00000026315	0.383844	0.0112285	0.327666	Serpinb8	0.484568	not sig
524	ENSMUSG00000040502	-0.197774	0.0113082	0.329361	Marchf9	0.482328	not sig
525	ENSMUSG00000038506	-0.164124	0.0113635	0.329767	Dcun1d2	0.481792	not sig
526	ENSMUSG00000024952	-0.19753	0.0113768	0.329767	NA	0.481792	not sig
527	ENSMUSG00000050558	0.445743	0.0113869	0.329767	Prokr2	0.481792	not sig
528	ENSMUSG00000044813	-0.268082	0.0114158	0.329979	Shb	0.481514	not sig
529	ENSMUSG00000060708	-0.225206	0.0114694	0.3309	Bloc1s4	0.480303	not sig
530	ENSMUSG00000057751	0.401334	0.0115411	0.331611	Megf6	0.479371	not sig
531	ENSMUSG00000033777	0.453952	0.0115431	0.331611	Tlr13	0.479371	not sig
532	ENSMUSG00000035284	0.270843	0.0115592	0.331611	Vps13c	0.479371	not sig
533	ENSMUSG00000028776	0.292717	0.0116251	0.332875	Tinagl1	0.477719	not sig
534	ENSMUSG00000027748	0.228845	0.0116549	0.333103	Trpc4	0.477422	not sig
535	ENSMUSG00000021871	-0.214157	0.0116852	0.333345	NA	0.477106	not sig
536	ENSMUSG00000042489	-0.580346	0.0117239	0.333825	Clspn	0.476481	not sig
537	ENSMUSG00000109224	-0.443561	0.0117647	0.334362	NA	0.475784	not sig
538	ENSMUSG00000047881	-0.240551	0.0118697	0.335371	Rell1	0.474474	not sig
539	ENSMUSG00000039634	-0.286055	0.0118703	0.335371	Zfp189	0.474474	not sig
540	ENSMUSG00000043445	-0.203005	0.0118887	0.335371	Pgp	0.474474	not sig
541	ENSMUSG00000024135	0.238854	0.0118937	0.335371	Srbd1	0.474474	not sig
542	ENSMUSG00000031323	-0.332074	0.0119299	0.335371	Dmrtc1a	0.474474	not sig
543	ENSMUSG00000019763	0.197011	0.011932	0.335371	Rmnd1	0.474474	not sig
544	ENSMUSG00000024955	-0.186089	0.0119872	0.336302	Esrra	0.47327	not sig
545	ENSMUSG00000028771	-0.18511	0.012057	0.337209	Ptpn12	0.4721	not sig
546	ENSMUSG00000036992	-0.278882	0.0120751	0.337209	Nxt1	0.4721	not sig
547	ENSMUSG00000053801	-0.204064	0.0121039	0.337209	Grwd1	0.4721	not sig
548	ENSMUSG00000054893	-0.193743	0.0121173	0.337209	Zfp667	0.4721	not sig
549	ENSMUSG00000097488	0.388178	0.0121477	0.337209	NA	0.4721	not sig
550	ENSMUSG00000047843	-0.201005	0.0121521	0.337209	Bri3	0.4721	not sig
551	ENSMUSG00000108993	0.776214	0.0121804	0.337237	NA	0.472064	not sig
552	ENSMUSG00000030218	0.331715	0.0122172	0.337237	Mgp	0.472064	not sig
553	ENSMUSG00000029361	0.317685	0.0122194	0.337237	Nos1	0.472064	not sig
554	ENSMUSG00000109321	0.508627	0.0122735	0.337464	A330076H08Rik	0.471773	not sig
555	ENSMUSG00000009406	0.160172	0.0122867	0.337464	Elk1	0.471773	not sig
556	ENSMUSG00000022996	-0.608288	0.0122939	0.337464	Wnt10b	0.471773	not sig
557	ENSMUSG00000038305	-0.185855	0.0123576	0.338444	Spats2l	0.470513	not sig
558	ENSMUSG00000038400	-0.186531	0.012374	0.338444	Pmepa1	0.470513	not sig
559	ENSMUSG00000027281	0.214352	0.0124054	0.338698	Slx4ip	0.470188	not sig
560	ENSMUSG00000035184	-0.173367	0.012472	0.339273	Fam124a	0.469451	not sig
561	ENSMUSG00000051444	0.373024	0.0124758	0.339273	Bbs12	0.469451	not sig
562	ENSMUSG00000036959	-0.22061	0.0124932	0.339273	Bcorl1	0.469451	not sig
563	ENSMUSG00000054889	0.957036	0.0125576	0.340417	Dsp	0.467989	not sig
564	ENSMUSG00000033579	-0.182399	0.0126003	0.340968	Fa2h	0.467287	not sig
565	ENSMUSG00000039059	-0.202095	0.0126993	0.343038	Hrh3	0.464658	not sig
566	ENSMUSG00000018068	0.227074	0.0128312	0.345982	Ints2	0.460947	not sig
567	ENSMUSG00000106791	0.588387	0.0128623	0.345982	4930553P18Rik	0.460947	not sig
568	ENSMUSG00000067931	-0.278459	0.0128763	0.345982	Zfp948	0.460947	not sig
569	ENSMUSG00000068748	0.208203	0.0129169	0.346335	Ptprz1	0.460503	not sig
570	ENSMUSG00000030707	-0.190438	0.0129361	0.346335	Coro1a	0.460503	not sig
571	ENSMUSG00000000282	-0.184761	0.0129575	0.346335	Mnt	0.460503	not sig
572	ENSMUSG00000025856	-0.187389	0.0130117	0.346403	Pdgfa	0.460418	not sig
573	ENSMUSG00000086292	0.615006	0.0130226	0.346403	NA	0.460418	not sig
574	ENSMUSG00000021972	0.220102	0.0130281	0.346403	Hmbox1	0.460418	not sig
575	ENSMUSG00000031955	-0.16757	0.0130814	0.347086	Bcar1	0.459562	not sig
576	ENSMUSG00000024371	0.550999	0.0130993	0.347086	C2	0.459562	not sig
577	ENSMUSG00000029832	-0.355336	0.0132483	0.350426	Nfe2l3	0.455404	not sig
578	ENSMUSG00000026864	0.251137	0.0133406	0.352257	Hspa5	0.45314	not sig
579	ENSMUSG00000039001	-0.257627	0.0134772	0.35525	Rps21	0.449466	not sig
580	ENSMUSG00000057895	0.328865	0.0135256	0.355784	Zfp105	0.448814	not sig
581	ENSMUSG00000037253	-0.189183	0.0136032	0.355784	Mex3c	0.448814	not sig
582	ENSMUSG00000074743	0.307203	0.0136048	0.355784	Thbd	0.448814	not sig
583	ENSMUSG00000000126	-0.288153	0.0136318	0.355784	Wnt9a	0.448814	not sig
584	ENSMUSG00000031284	0.1961	0.0137004	0.355784	Pak3	0.448814	not sig
585	ENSMUSG00000102780	0.860977	0.013733	0.355784	NA	0.448814	not sig
586	ENSMUSG00000042804	-0.223079	0.0137402	0.355784	Gpr153	0.448814	not sig
587	ENSMUSG00000032360	0.40274	0.0137409	0.355784	Hcrtr2	0.448814	not sig
588	ENSMUSG00000021803	0.340429	0.0137425	0.355784	Cdhr1	0.448814	not sig
589	ENSMUSG00000056612	-0.235517	0.0137467	0.355784	Ppp1r14b	0.448814	not sig
590	ENSMUSG00000053286	-0.176776	0.0137539	0.355784	Trmt1l	0.448814	not sig
591	ENSMUSG00000022696	0.194919	0.01388	0.358439	Sidt1	0.445585	not sig
592	ENSMUSG00000024793	-0.568637	0.0140042	0.359771	Tnfrsf25	0.443974	not sig
593	ENSMUSG00000028392	0.44742	0.0140057	0.359771	Bspry	0.443974	not sig
594	ENSMUSG00000027778	0.188073	0.0140235	0.359771	Ift80	0.443974	not sig
595	ENSMUSG00000041624	0.413517	0.0140259	0.359771	Gucy1a2	0.443974	not sig
596	ENSMUSG00000074219	0.662152	0.0140714	0.360098	Gm10644	0.443579	not sig
597	ENSMUSG00000030019	-0.173818	0.0140926	0.360098	Fbxl14	0.443579	not sig
598	ENSMUSG00000015363	-0.189894	0.0141095	0.360098	Trabd	0.443579	not sig
599	ENSMUSG00000039126	0.154084	0.014166	0.360938	Prune2	0.442567	not sig
600	ENSMUSG00000054383	-0.304437	0.0142433	0.361983	Pnma1	0.441312	not sig
601	ENSMUSG00000050222	-0.220185	0.0142693	0.361983	Il17d	0.441312	not sig
602	ENSMUSG00000097428	-0.229248	0.0142782	0.361983	NA	0.441312	not sig
603	ENSMUSG00000020440	-0.183831	0.014315	0.362284	Arf5	0.440951	not sig
604	ENSMUSG00000025735	-0.22365	0.0143375	0.362284	Rhbdl1	0.440951	not sig
605	ENSMUSG00000030607	0.384291	0.0144313	0.362797	Acan	0.440336	not sig
606	ENSMUSG00000025932	0.231932	0.0144503	0.362797	Eya1	0.440336	not sig
607	ENSMUSG00000026546	0.410515	0.0144626	0.362797	Cfap45	0.440336	not sig
608	ENSMUSG00000050035	0.642258	0.014467	0.362797	Fhl4	0.440336	not sig
609	ENSMUSG00000037110	0.232304	0.0144767	0.362797	Ralgapa2	0.440336	not sig
610	ENSMUSG00000024053	0.332804	0.0145461	0.363553	Emilin2	0.439432	not sig
611	ENSMUSG00000027316	-0.173026	0.0145545	0.363553	Gfra4	0.439432	not sig
612	ENSMUSG00000045193	-0.243237	0.0146087	0.364309	Cirbp	0.43853	not sig
613	ENSMUSG00000038122	0.225933	0.0147115	0.366276	Tbc1d32	0.436191	not sig
614	ENSMUSG00000034659	-0.174188	0.0147393	0.36637	Tmem109	0.43608	not sig
615	ENSMUSG00000019235	-0.185359	0.0148446	0.368387	Rps6kl1	0.433696	not sig
616	ENSMUSG00000032911	0.29277	0.0148868	0.368668	Cspg4	0.433364	not sig
617	ENSMUSG00000021326	-0.18838	0.0149232	0.368668	Trim27	0.433364	not sig
618	ENSMUSG00000064061	0.207073	0.0149284	0.368668	Dzip3	0.433364	not sig
619	ENSMUSG00000055612	-0.463547	0.0149564	0.368764	Cdca7	0.433251	not sig
620	ENSMUSG00000034998	-0.212189	0.015054	0.370572	Foxn2	0.431128	not sig
621	ENSMUSG00000078864	0.350372	0.0151122	0.371405	Gm14322	0.430152	not sig
622	ENSMUSG00000050592	-0.255095	0.0152634	0.374234	Fam78a	0.426857	not sig
623	ENSMUSG00000029535	-0.221769	0.0152968	0.374234	Triap1	0.426857	not sig
624	ENSMUSG00000000531	-0.184566	0.0153009	0.374234	Tamalin	0.426857	not sig
625	ENSMUSG00000028901	0.193862	0.0153714	0.375358	Gmeb1	0.425554	not sig
626	ENSMUSG00000073791	0.510777	0.0154471	0.376603	Efcab7	0.424116	not sig
627	ENSMUSG00000005686	0.186703	0.015488	0.376999	Ampd3	0.42366	not sig
628	ENSMUSG00000021188	0.22263	0.0155672	0.377255	Trip11	0.423365	not sig
629	ENSMUSG00000005958	-0.297783	0.015645	0.377255	Ephb3	0.423365	not sig
630	ENSMUSG00000078768	-0.309987	0.0156574	0.377255	Zfp566	0.423365	not sig
631	ENSMUSG00000071753	0.330423	0.0156637	0.377255	Cdr1os	0.423365	not sig
632	ENSMUSG00000029695	0.314103	0.0156646	0.377255	Aass	0.423365	not sig
633	ENSMUSG00000059900	-0.613024	0.015682	0.377255	Tmem40	0.423365	not sig
634	ENSMUSG00000103898	0.472065	0.0157093	0.377255	NA	0.423365	not sig
635	ENSMUSG00000032115	0.167546	0.0157183	0.377255	Hyou1	0.423365	not sig
636	ENSMUSG00000040860	0.331064	0.015721	0.377255	Crocc	0.423365	not sig
637	ENSMUSG00000040616	-0.286888	0.0157896	0.378306	Tmem51	0.422156	not sig
638	ENSMUSG00000070858	-0.251348	0.0159898	0.382503	Gm1673	0.417366	not sig
639	ENSMUSG00000046922	-0.366953	0.0160377	0.383048	Gpr6	0.416746	not sig
640	ENSMUSG00000028820	0.183892	0.0161542	0.385228	Sfpq	0.414282	not sig
641	ENSMUSG00000111163	0.652698	0.0162404	0.386098	NA	0.413303	not sig
642	ENSMUSG00000013629	0.202302	0.0162413	0.386098	Cad	0.413303	not sig
643	ENSMUSG00000001864	-0.292864	0.0163333	0.38768	Aif1l	0.411526	not sig
644	ENSMUSG00000035399	-0.182524	0.0163677	0.38779	Oser1	0.411403	not sig
645	ENSMUSG00000047878	0.481746	0.0164403	0.38779	A4galt	0.411403	not sig
646	ENSMUSG00000016344	-0.180176	0.0164647	0.38779	Ppdpf	0.411403	not sig
647	ENSMUSG00000015467	-0.592066	0.0164817	0.38779	Egfl8	0.411403	not sig
648	ENSMUSG00000018678	0.204879	0.016511	0.38779	Sp2	0.411403	not sig
649	ENSMUSG00000039556	-0.201667	0.016569	0.38779	Ppp1r3f	0.411403	not sig
650	ENSMUSG00000039157	-0.151678	0.0165915	0.38779	Eeig1	0.411403	not sig
651	ENSMUSG00000038048	0.385348	0.0165951	0.38779	Cntnap5c	0.411403	not sig
652	ENSMUSG00000038957	-0.158757	0.0165999	0.38779	Edc3	0.411403	not sig
653	ENSMUSG00000068742	-0.162967	0.0166117	0.38779	Cry2	0.411403	not sig
654	ENSMUSG00000022756	0.165341	0.0166353	0.38779	Slc7a4	0.411403	not sig
655	ENSMUSG00000050271	-0.203321	0.0166428	0.38779	Prag1	0.411403	not sig
656	ENSMUSG00000044708	0.178271	0.0166701	0.387833	Kcnj10	0.411355	not sig
657	ENSMUSG00000036362	0.233868	0.0167075	0.388112	P2ry13	0.411043	not sig
658	ENSMUSG00000035126	0.334559	0.0167495	0.388497	Dnai4	0.410612	not sig
659	ENSMUSG00000028541	-0.168582	0.0168093	0.388965	B4galt2	0.41009	not sig
660	ENSMUSG00000070695	0.188966	0.016836	0.388965	Cntnap5a	0.41009	not sig
661	ENSMUSG00000064247	-0.203786	0.0169023	0.388965	Plcxd1	0.41009	not sig
662	ENSMUSG00000002983	-0.280429	0.0169291	0.388965	Relb	0.41009	not sig
663	ENSMUSG00000006362	-0.216124	0.0169424	0.388965	Cbfa2t3	0.41009	not sig
664	ENSMUSG00000035372	-0.191628	0.016953	0.388965	1810055G02Rik	0.41009	not sig
665	ENSMUSG00000048118	-0.16622	0.0169606	0.388965	Arid4a	0.41009	not sig
666	ENSMUSG00000091890	0.368265	0.0169736	0.388965	NA	0.41009	not sig
667	ENSMUSG00000021559	0.164247	0.0170481	0.390087	Dapk1	0.408839	not sig
668	ENSMUSG00000045322	0.526543	0.0172147	0.392362	Tlr9	0.406313	not sig
669	ENSMUSG00000092417	-0.231655	0.0172393	0.392362	Gpank1	0.406313	not sig
670	ENSMUSG00000026065	0.866325	0.017252	0.392362	Slc9a4	0.406313	not sig
671	ENSMUSG00000026317	-0.172351	0.0172597	0.392362	Cln8	0.406313	not sig
672	ENSMUSG00000026097	0.267151	0.0173153	0.392362	Ormdl1	0.406313	not sig
673	ENSMUSG00000070283	-0.183024	0.0173357	0.392362	Ndufaf3	0.406313	not sig
674	ENSMUSG00000038056	0.225082	0.0173516	0.392362	Kmt2c	0.406313	not sig
675	ENSMUSG00000038803	-0.197277	0.0173693	0.392362	Ost4	0.406313	not sig
676	ENSMUSG00000068551	-0.195181	0.0173789	0.392362	Zfp467	0.406313	not sig
677	ENSMUSG00000111692	-0.665529	0.0174199	0.392647	NA	0.405997	not sig
678	ENSMUSG00000030602	-0.253917	0.017443	0.392647	Pak4	0.405997	not sig
679	ENSMUSG00000026020	-0.169485	0.0174848	0.393008	Nop58	0.405598	not sig
680	ENSMUSG00000041264	-0.161215	0.0175112	0.393024	Uspl1	0.405581	not sig
681	ENSMUSG00000035637	-0.189838	0.0176079	0.394073	Grhpr	0.404423	not sig
682	ENSMUSG00000070823	0.396559	0.0176096	0.394073	NA	0.404423	not sig
683	ENSMUSG00000070803	0.280192	0.017636	0.394086	Cited4	0.404409	not sig
684	ENSMUSG00000029246	-0.18462	0.0176668	0.394197	Ppat	0.404287	not sig
685	ENSMUSG00000037206	0.324698	0.0177882	0.395959	Islr	0.40235	not sig
686	ENSMUSG00000021485	-0.592066	0.0177977	0.395959	Mxd3	0.40235	not sig
687	ENSMUSG00000042010	0.351134	0.0178662	0.396906	Acacb	0.401313	not sig
688	ENSMUSG00000026723	0.311594	0.0179195	0.397461	Trdmt1	0.400706	not sig
689	ENSMUSG00000044847	0.191224	0.0179433	0.397461	Lsm11	0.400706	not sig
690	ENSMUSG00000032186	0.198763	0.018021	0.398603	Tmod2	0.399459	not sig
691	ENSMUSG00000034563	0.153016	0.0181046	0.399626	Ccpg1	0.398347	not sig
692	ENSMUSG00000034209	-0.246556	0.0181196	0.399626	Rasl10a	0.398347	not sig
693	ENSMUSG00000107402	0.538182	0.0182057	0.400945	NA	0.396915	not sig
694	ENSMUSG00000030823	0.32381	0.0182876	0.40165	9130019O22Rik	0.396152	not sig
695	ENSMUSG00000068329	-0.181456	0.0183278	0.40165	Htra2	0.396152	not sig
696	ENSMUSG00000027490	-0.245789	0.0183666	0.40165	E2f1	0.396152	not sig
697	ENSMUSG00000032641	-0.199232	0.018381	0.40165	Gpr19	0.396152	not sig
698	ENSMUSG00000029725	-0.277624	0.0184017	0.40165	Ppp1r35	0.396152	not sig
699	ENSMUSG00000021733	0.228847	0.0184103	0.40165	Slc4a7	0.396152	not sig
700	ENSMUSG00000096054	0.21061	0.0184219	0.40165	Syne1	0.396152	not sig
701	ENSMUSG00000034612	0.164917	0.0184496	0.401681	Chst11	0.396118	not sig
702	ENSMUSG00000005580	0.212549	0.0185024	0.402256	Adcy9	0.395498	not sig
703	ENSMUSG00000021696	-0.245684	0.0187692	0.407475	Elovl7	0.389899	not sig
704	ENSMUSG00000091514	0.393724	0.0188016	0.407598	Gm17484	0.389768	not sig
705	ENSMUSG00000062470	0.402323	0.0188529	0.40797	Fbxl12os	0.389372	not sig
706	ENSMUSG00000039671	0.170238	0.0188721	0.40797	Zmynd8	0.389372	not sig
707	ENSMUSG00000028360	0.221937	0.0190331	0.410564	Slc44a5	0.386619	not sig
708	ENSMUSG00000074793	0.254043	0.019046	0.410564	Hspa12b	0.386619	not sig
709	ENSMUSG00000020526	-0.214469	0.0191894	0.413073	Znhit3	0.383973	not sig
710	ENSMUSG00000036114	-0.223451	0.0192297	0.413177	Rpp25l	0.383864	not sig
711	ENSMUSG00000090486	0.590023	0.0192484	0.413177	NA	0.383864	not sig
712	ENSMUSG00000061898	0.21438	0.0193333	0.413794	Rbak	0.383216	not sig
713	ENSMUSG00000029404	-0.182376	0.0193486	0.413794	Arl6ip4	0.383216	not sig
714	ENSMUSG00000046546	-0.193228	0.019377	0.413794	Fam43a	0.383216	not sig
715	ENSMUSG00000038173	-0.297489	0.0193856	0.413794	Enpp6	0.383216	not sig
716	ENSMUSG00000044734	-0.27991	0.0194518	0.414627	Serpinb1a	0.382343	not sig
717	ENSMUSG00000060962	-0.509165	0.0195085	0.415005	Dmkn	0.381946	not sig
718	ENSMUSG00000038042	0.196167	0.0195239	0.415005	Ptpdc1	0.381946	not sig
719	ENSMUSG00000059146	0.240295	0.0196444	0.415269	Ntrk3	0.381671	not sig
720	ENSMUSG00000035649	0.341975	0.0196519	0.415269	Zcchc7	0.381671	not sig
721	ENSMUSG00000002661	-0.257306	0.0196546	0.415269	Alkbh7	0.381671	not sig
722	ENSMUSG00000021319	0.40559	0.0196572	0.415269	Sfrp4	0.381671	not sig
723	ENSMUSG00000015944	0.222156	0.0196723	0.415269	Castor2	0.381671	not sig
724	ENSMUSG00000040138	-0.250084	0.019735	0.415552	Ndp	0.381374	not sig
725	ENSMUSG00000034575	-0.149839	0.0197402	0.415552	Tent4a	0.381374	not sig
726	ENSMUSG00000042834	-0.273756	0.0198394	0.417065	Nrep	0.379796	not sig
727	ENSMUSG00000038115	-0.359355	0.0199092	0.417791	Ano2	0.379041	not sig
728	ENSMUSG00000052305	0.253971	0.0199509	0.417791	Hbb-b1	0.379041	not sig
729	ENSMUSG00000064370	0.204102	0.0199561	0.417791	CYTB	0.379041	not sig
730	ENSMUSG00000039989	-0.160569	0.0199957	0.418048	Cbx4	0.378774	not sig
731	ENSMUSG00000072568	-0.321689	0.0201	0.419653	Lratd2	0.377109	not sig
732	ENSMUSG00000036052	-0.213388	0.0201395	0.419902	Dnajb5	0.376852	not sig
733	ENSMUSG00000038422	-0.23163	0.0201671	0.419906	Hdhd3	0.376848	not sig
734	ENSMUSG00000046567	-0.206032	0.0202192	0.420416	4930430F08Rik	0.37632	not sig
735	ENSMUSG00000034235	0.183829	0.0202554	0.420596	Usp54	0.376135	not sig
736	ENSMUSG00000006715	-0.31557	0.0204189	0.422859	Gmnn	0.373805	not sig
737	ENSMUSG00000020100	0.201362	0.0204399	0.422859	Slc29a3	0.373805	not sig
738	ENSMUSG00000029234	-0.173163	0.0204475	0.422859	Tmem165	0.373805	not sig
739	ENSMUSG00000048120	0.205011	0.0205387	0.423374	Entpd1	0.373276	not sig
740	ENSMUSG00000021023	0.267737	0.0205697	0.423374	Prorp	0.373276	not sig
741	ENSMUSG00000030189	-0.167427	0.0205969	0.423374	Ybx3	0.373276	not sig
742	ENSMUSG00000027985	-0.398125	0.0206036	0.423374	Lef1	0.373276	not sig
743	ENSMUSG00000029641	-0.395258	0.0206111	0.423374	Rasl11a	0.373276	not sig
744	ENSMUSG00000010154	-0.222925	0.020693	0.424484	Spire2	0.372139	not sig
745	ENSMUSG00000034910	0.164195	0.0208539	0.426613	Pygo1	0.369966	not sig
746	ENSMUSG00000055717	-0.151562	0.0208855	0.426613	Slain1	0.369966	not sig
747	ENSMUSG00000075528	-0.193283	0.0209228	0.426613	Aarsd1	0.369966	not sig
748	ENSMUSG00000086968	0.15561	0.0209521	0.426613	4933431E20Rik	0.369966	not sig
749	ENSMUSG00000056427	0.227958	0.0209634	0.426613	Slit3	0.369966	not sig
750	ENSMUSG00000060534	0.312191	0.02097	0.426613	Dcc	0.369966	not sig
751	ENSMUSG00000052087	-0.191866	0.0209924	0.426613	Rgs14	0.369966	not sig
752	ENSMUSG00000062627	0.229982	0.0210527	0.42676	Mysm1	0.369816	not sig
753	ENSMUSG00000026715	-0.694458	0.0210586	0.42676	Serpinc1	0.369816	not sig
754	ENSMUSG00000020811	-0.149157	0.0211027	0.42676	Wscd1	0.369816	not sig
755	ENSMUSG00000026519	-0.186052	0.0211115	0.42676	Tmem63a	0.369816	not sig
756	ENSMUSG00000022048	-0.192731	0.0211929	0.427045	Dpysl2	0.369526	not sig
757	ENSMUSG00000003348	-0.223578	0.0211997	0.427045	Mob3a	0.369526	not sig
758	ENSMUSG00000030760	0.17732	0.0212369	0.427045	Acer3	0.369526	not sig
759	ENSMUSG00000097824	0.461386	0.0212679	0.427045	NA	0.369526	not sig
760	ENSMUSG00000032475	-0.201472	0.0212896	0.427045	Nck1	0.369526	not sig
761	ENSMUSG00000042473	0.262487	0.021303	0.427045	Tbc1d8b	0.369526	not sig
762	ENSMUSG00000026604	0.316802	0.0213562	0.427045	Ptpn14	0.369526	not sig
763	ENSMUSG00000035277	-0.171748	0.021366	0.427045	Arx	0.369526	not sig
764	ENSMUSG00000035242	-0.185621	0.0213797	0.427045	Oaz1	0.369526	not sig
765	ENSMUSG00000054716	-0.208239	0.0214054	0.427045	Zfp771	0.369526	not sig
766	ENSMUSG00000028402	0.175955	0.0214474	0.427325	Mpdz	0.369242	not sig
767	ENSMUSG00000043448	-0.213187	0.0215363	0.428536	Gjc2	0.368013	not sig
768	ENSMUSG00000064360	0.197456	0.021646	0.429888	ND3	0.366645	not sig
769	ENSMUSG00000018417	-0.181046	0.0216609	0.429888	Myo1b	0.366645	not sig
770	ENSMUSG00000029173	0.186828	0.0216888	0.429888	Sepsecs	0.366645	not sig
771	ENSMUSG00000104415	0.425478	0.0217899	0.430945	NA	0.365579	not sig
772	ENSMUSG00000047307	0.286107	0.0217985	0.430945	Pcdhb13	0.365579	not sig
773	ENSMUSG00000050919	-0.483761	0.0219307	0.432739	Zfp366	0.363774	not sig
774	ENSMUSG00000028890	-0.150984	0.0219835	0.432739	Mtf1	0.363774	not sig
775	ENSMUSG00000006418	-0.157059	0.0220214	0.432739	Rnf114	0.363774	not sig
776	ENSMUSG00000026197	-0.214446	0.0220243	0.432739	Zfand2b	0.363774	not sig
777	ENSMUSG00000050312	0.209951	0.0220382	0.432739	Nsun3	0.363774	not sig
778	ENSMUSG00000022708	0.319209	0.0220594	0.432739	Zbtb20	0.363774	not sig
779	ENSMUSG00000103088	0.191896	0.0221806	0.434557	Pcdhgb6	0.361953	not sig
780	ENSMUSG00000038766	0.268723	0.022259	0.435093	Gabpb2	0.361418	not sig
781	ENSMUSG00000026796	-0.166472	0.0222711	0.435093	Niban2	0.361418	not sig
782	ENSMUSG00000044022	0.349998	0.0222988	0.435093	Pcdhb21	0.361418	not sig
783	ENSMUSG00000086725	0.28979	0.022322	0.435093	NA	0.361418	not sig
784	ENSMUSG00000016200	0.187373	0.0224184	0.436018	Syt14	0.360496	not sig
785	ENSMUSG00000019054	-0.191238	0.0224266	0.436018	Fis1	0.360496	not sig
786	ENSMUSG00000055313	0.342885	0.0224654	0.436217	Pgbd1	0.360297	not sig
787	ENSMUSG00000090053	0.191056	0.0226538	0.439035	Pakap	0.357501	not sig
788	ENSMUSG00000072772	-0.17684	0.0227136	0.439035	Grcc10	0.357501	not sig
789	ENSMUSG00000026255	-0.187809	0.0227221	0.439035	Efhd1	0.357501	not sig
790	ENSMUSG00000042256	0.329301	0.0227496	0.439035	Ptchd4	0.357501	not sig
791	ENSMUSG00000025764	-0.148938	0.0227543	0.439035	Jade1	0.357501	not sig
792	ENSMUSG00000110317	0.441073	0.0228195	0.43939	NA	0.35715	not sig
793	ENSMUSG00000009470	0.180153	0.0228303	0.43939	Tnpo1	0.35715	not sig
794	ENSMUSG00000050721	-0.196114	0.0230746	0.4431	Plekho2	0.353499	not sig
795	ENSMUSG00000018334	0.199035	0.0230811	0.4431	Ksr1	0.353499	not sig
796	ENSMUSG00000070867	0.374013	0.0231434	0.443649	Trabd2b	0.35296	not sig
797	ENSMUSG00000049076	0.228969	0.023169	0.443649	Acap2	0.35296	not sig
798	ENSMUSG00000058833	-0.169977	0.0232124	0.443649	Rex1bd	0.35296	not sig
799	ENSMUSG00000001942	0.171439	0.023226	0.443649	Siae	0.35296	not sig
800	ENSMUSG00000026836	-0.180104	0.023362	0.445561	Acvr1	0.351093	not sig
801	ENSMUSG00000054733	-0.167564	0.0233845	0.445561	Msra	0.351093	not sig
802	ENSMUSG00000022136	0.18036	0.023434	0.445637	Dnajc3	0.351019	not sig
803	ENSMUSG00000034826	-0.193709	0.0234469	0.445637	Nup54	0.351019	not sig
804	ENSMUSG00000050697	-0.164419	0.023613	0.448235	Prkaa1	0.348494	not sig
805	ENSMUSG00000024251	0.194669	0.0237274	0.449847	Thada	0.346935	not sig
806	ENSMUSG00000049516	-0.186599	0.0238173	0.450757	Spty2d1	0.346057	not sig
807	ENSMUSG00000031609	-0.297965	0.0238452	0.450757	Sap30	0.346057	not sig
808	ENSMUSG00000063171	0.387026	0.023864	0.450757	Rps4l	0.346057	not sig
809	ENSMUSG00000056579	0.163415	0.0239232	0.451317	Tug1	0.345518	not sig
810	ENSMUSG00000025962	0.201976	0.0240361	0.451383	Fastkd2	0.345455	not sig
811	ENSMUSG00000031684	0.287433	0.0240422	0.451383	Slc10a7	0.345455	not sig
812	ENSMUSG00000030208	0.415567	0.0240615	0.451383	Emp1	0.345455	not sig
813	ENSMUSG00000022489	-0.221681	0.0240628	0.451383	Pde1b	0.345455	not sig
814	ENSMUSG00000037625	-0.166989	0.0241007	0.451383	Cldn11	0.345455	not sig
815	ENSMUSG00000037692	-0.16876	0.0241141	0.451383	Ahdc1	0.345455	not sig
816	ENSMUSG00000029054	-0.164837	0.0241337	0.451383	Gabrd	0.345455	not sig
817	ENSMUSG00000020571	0.188406	0.0242049	0.451547	Pdia6	0.345297	not sig
818	ENSMUSG00000021585	0.194172	0.0242426	0.451547	Cast	0.345297	not sig
819	ENSMUSG00000036053	0.174073	0.0242698	0.451547	Fmnl2	0.345297	not sig
820	ENSMUSG00000037270	0.223046	0.024283	0.451547	Bltp1	0.345297	not sig
821	ENSMUSG00000032329	0.139738	0.0242974	0.451547	Hmg20a	0.345297	not sig
822	ENSMUSG00000092090	-0.37299	0.02432	0.451547	LOC118567373	0.345297	not sig
823	ENSMUSG00000005533	0.219292	0.0243977	0.45244	Igf1r	0.344439	not sig
824	ENSMUSG00000105218	0.575249	0.0244522	0.452899	Gm38413	0.343999	not sig
825	ENSMUSG00000032109	0.22287	0.0245021	0.453274	Nlrx1	0.343639	not sig
826	ENSMUSG00000109901	-0.160617	0.024595	0.453744	Chmp1b	0.343189	not sig
827	ENSMUSG00000033769	0.144714	0.0246148	0.453744	Exoc6b	0.343189	not sig
828	ENSMUSG00000113679	-0.322687	0.0246267	0.453744	Gm10432	0.343189	not sig
829	ENSMUSG00000063564	0.332452	0.0246891	0.453744	Col23a1	0.343189	not sig
830	ENSMUSG00000090291	-0.334009	0.0247111	0.453744	Lrrc10b	0.343189	not sig
831	ENSMUSG00000083380	-0.222175	0.0247222	0.453744	Ndufb4c	0.343189	not sig
832	ENSMUSG00000069516	0.330162	0.0247356	0.453744	Lyz2	0.343189	not sig
833	ENSMUSG00000041939	-0.199578	0.0248224	0.45479	Mvk	0.342189	not sig
834	ENSMUSG00000027297	-0.172636	0.0249711	0.456965	Ltk	0.340118	not sig
835	ENSMUSG00000018286	-0.16552	0.0250258	0.457417	Psmb6	0.339687	not sig
836	ENSMUSG00000085566	0.314513	0.0251887	0.459256	NA	0.337945	not sig
837	ENSMUSG00000056019	0.220507	0.0252343	0.459256	Zfp709	0.337945	not sig
838	ENSMUSG00000034997	0.202132	0.0252581	0.459256	Htr2a	0.337945	not sig
839	ENSMUSG00000036377	0.192363	0.0252627	0.459256	Cracd	0.337945	not sig
840	ENSMUSG00000011267	-0.412723	0.0252923	0.459256	Zfp296	0.337945	not sig
841	ENSMUSG00000040113	0.632306	0.0253069	0.459256	Ntmt2	0.337945	not sig
842	ENSMUSG00000020474	0.29499	0.0254273	0.460726	Polm	0.336557	not sig
843	ENSMUSG00000030413	0.374786	0.0254483	0.460726	Pglyrp1	0.336557	not sig
844	ENSMUSG00000022223	-0.168521	0.0254801	0.460755	Sdr39u1	0.33653	not sig
845	ENSMUSG00000029580	-0.165674	0.0255281	0.461076	Actb	0.336227	not sig
846	ENSMUSG00000033849	0.200751	0.0256842	0.463347	B3galt2	0.334093	not sig
847	ENSMUSG00000035021	-0.332517	0.025801	0.464905	Baz1a	0.332636	not sig
848	ENSMUSG00000023832	-0.165301	0.0259268	0.46662	Acat2	0.331036	not sig
849	ENSMUSG00000026283	-0.174945	0.025992	0.467244	Ing5	0.330457	not sig
850	ENSMUSG00000021890	-0.161896	0.0261456	0.469452	Eaf1	0.328409	not sig
851	ENSMUSG00000020246	-0.192163	0.0261955	0.469643	Hcfc2	0.328232	not sig
852	ENSMUSG00000022788	0.233223	0.0262178	0.469643	Fgd4	0.328232	not sig
853	ENSMUSG00000031872	-0.190461	0.026254	0.46974	Bean1	0.328142	not sig
854	ENSMUSG00000028896	-0.190222	0.0263557	0.470295	Rcc1	0.32763	not sig
855	ENSMUSG00000020027	-0.194275	0.0263569	0.470295	Socs2	0.32763	not sig
856	ENSMUSG00000010122	0.673077	0.0263989	0.470295	Slc47a1	0.32763	not sig
857	ENSMUSG00000032375	0.166847	0.0264085	0.470295	Aph1b	0.32763	not sig
858	ENSMUSG00000041609	-0.151215	0.0264688	0.470295	Bicdl1	0.32763	not sig
859	ENSMUSG00000026270	-0.176461	0.0264699	0.470295	Capn10	0.32763	not sig
860	ENSMUSG00000049721	-0.2446	0.0266052	0.472149	Gal3st1	0.325921	not sig
861	ENSMUSG00000022837	-0.168177	0.0266502	0.472398	Iqcb1	0.325692	not sig
862	ENSMUSG00000043639	0.267732	0.0267859	0.474254	Rbm20	0.323989	not sig
863	ENSMUSG00000031584	-0.16126	0.0268578	0.474976	Gsr	0.323328	not sig
864	ENSMUSG00000036192	-0.185594	0.026903	0.475224	Rorb	0.323102	not sig
865	ENSMUSG00000006517	-0.211823	0.0269766	0.475711	Mvd	0.322657	not sig
866	ENSMUSG00000038888	-0.223942	0.0270229	0.475711	Ctu1	0.322657	not sig
867	ENSMUSG00000003872	-0.18344	0.0270425	0.475711	Lin7b	0.322657	not sig
868	ENSMUSG00000023571	-0.223118	0.0270552	0.475711	C1qtnf12	0.322657	not sig
869	ENSMUSG00000042105	-0.150919	0.0271829	0.477405	Inpp5f	0.321113	not sig
870	ENSMUSG00000053604	-0.23109	0.0275721	0.483235	Rpia	0.315842	not sig
871	ENSMUSG00000006134	-0.146389	0.0275781	0.483235	Crkl	0.315842	not sig
872	ENSMUSG00000024182	-0.165127	0.0276422	0.483802	Axin1	0.315333	not sig
873	ENSMUSG00000030814	-0.16836	0.0277002	0.484262	Bcl7c	0.31492	not sig
874	ENSMUSG00000038806	-0.155052	0.027789	0.485258	Sde2	0.314028	not sig
875	ENSMUSG00000061079	0.230361	0.0278537	0.485832	Zfp143	0.313513	not sig
876	ENSMUSG00000020846	-0.220519	0.0278993	0.486024	Rflnb	0.313342	not sig
877	ENSMUSG00000031897	-0.174524	0.0279284	0.486024	Psmb10	0.313342	not sig
878	ENSMUSG00000104277	0.555992	0.0279808	0.4863	NA	0.313096	not sig
879	ENSMUSG00000064210	0.211952	0.0280562	0.4863	Ano6	0.313096	not sig
880	ENSMUSG00000043301	0.245739	0.0280695	0.4863	Kcnj6	0.313096	not sig
881	ENSMUSG00000071252	-0.262138	0.0280832	0.4863	2210408I21Rik	0.313096	not sig
882	ENSMUSG00000036620	-0.144551	0.0281036	0.4863	Mgat4b	0.313096	not sig
883	ENSMUSG00000028906	0.194475	0.0281777	0.48703	Epb41	0.312444	not sig
884	ENSMUSG00000047067	-0.187576	0.0282304	0.487389	Dusp28	0.312124	not sig
885	ENSMUSG00000032733	-0.242128	0.0282911	0.487399	Snx33	0.312115	not sig
886	ENSMUSG00000044496	-0.169019	0.0283199	0.487399	2510039O18Rik	0.312115	not sig
887	ENSMUSG00000020048	0.172816	0.0283268	0.487399	Hsp90b1	0.312115	not sig
888	ENSMUSG00000031864	0.17245	0.0284128	0.488261	Ints10	0.311348	not sig
889	ENSMUSG00000030894	0.152658	0.0284408	0.488261	Tpp1	0.311348	not sig
890	ENSMUSG00000034708	0.15636	0.0284968	0.488672	Grn	0.310983	not sig
891	ENSMUSG00000054934	-0.172037	0.0285552	0.489124	Kcnmb4	0.310581	not sig
892	ENSMUSG00000050079	-0.150264	0.0286361	0.48996	Rspry1	0.309839	not sig
893	ENSMUSG00000038648	0.217384	0.0287034	0.490442	Creb3l2	0.309412	not sig
894	ENSMUSG00000037533	0.215634	0.0287286	0.490442	Rapgef6	0.309412	not sig
895	ENSMUSG00000034731	0.233811	0.0287695	0.490592	Dgkh	0.30928	not sig
896	ENSMUSG00000033446	0.320131	0.0289019	0.4923	Lpar6	0.30777	not sig
897	ENSMUSG00000038679	0.166846	0.0290177	0.493373	Trps1	0.306825	not sig
898	ENSMUSG00000022849	-0.261506	0.0290295	0.493373	Hspbap1	0.306825	not sig
899	ENSMUSG00000035504	-0.21144	0.0291056	0.494081	Reep6	0.306202	not sig
900	ENSMUSG00000047606	0.191337	0.029136	0.494081	Ankrd34c	0.306202	not sig
901	ENSMUSG00000078185	0.212896	0.0292076	0.494747	Chml	0.305617	not sig
902	ENSMUSG00000041468	-0.179405	0.0292612	0.49497	Gpr12	0.305421	not sig
903	ENSMUSG00000035640	-0.187759	0.0292857	0.49497	Cbarp	0.305421	not sig
904	ENSMUSG00000040511	-0.254571	0.0294522	0.495684	Pvr	0.304795	not sig
905	ENSMUSG00000039913	-0.195846	0.0294532	0.495684	Pak5	0.304795	not sig
906	ENSMUSG00000042515	0.30097	0.0294618	0.495684	Pwwp3b	0.304795	not sig
907	ENSMUSG00000029312	-0.159507	0.0294722	0.495684	Klhl8	0.304795	not sig
908	ENSMUSG00000021278	-0.320678	0.0294903	0.495684	Amn	0.304795	not sig
909	ENSMUSG00000047415	-0.23411	0.029558	0.4961	Gpr68	0.30443	not sig
910	ENSMUSG00000026203	-0.147366	0.0295801	0.4961	Dnajb2	0.30443	not sig
911	ENSMUSG00000030499	-0.204943	0.0296555	0.49682	Kctd15	0.303801	not sig
912	ENSMUSG00000046062	-0.148633	0.029768	0.498158	Ppp1r15b	0.302633	not sig
913	ENSMUSG00000028191	-0.178132	0.0298984	0.499791	Bcl10	0.301212	not sig
914	ENSMUSG00000059743	-0.148826	0.0300548	0.501856	Fdps	0.299421	not sig
915	ENSMUSG00000056268	0.224278	0.0301667	0.503137	Dennd1b	0.298313	not sig
916	ENSMUSG00000021367	0.410815	0.0301975	0.503137	Edn1	0.298313	not sig
917	ENSMUSG00000000560	0.165826	0.030304	0.504362	Gabra2	0.297257	not sig
918	ENSMUSG00000067071	-0.243401	0.0303797	0.505071	Hes6	0.296648	not sig
919	ENSMUSG00000074457	-0.147189	0.0305443	0.507254	S100a16	0.294774	not sig
920	ENSMUSG00000040929	0.184892	0.0306032	0.50742	Rfx3	0.294633	not sig
921	ENSMUSG00000021994	0.235192	0.030653	0.50742	Wnt5a	0.294633	not sig
922	ENSMUSG00000037262	-0.215865	0.030654	0.50742	Kin	0.294633	not sig
923	ENSMUSG00000021252	-0.170805	0.0307618	0.508654	Erg28	0.293578	not sig
924	ENSMUSG00000073435	-0.208162	0.0308205	0.509072	Nme3	0.293221	not sig
925	ENSMUSG00000021745	0.149541	0.031161	0.514139	NA	0.288919	not sig
926	ENSMUSG00000031433	0.328121	0.0312261	0.514658	Rbm41	0.288481	not sig
927	ENSMUSG00000024913	0.236416	0.0312872	0.515107	Lrp5	0.288102	not sig
928	ENSMUSG00000036898	0.178029	0.0313852	0.516164	Zfp157	0.287212	not sig
929	ENSMUSG00000075273	0.170809	0.0314437	0.516354	Ttc30b	0.287052	not sig
930	ENSMUSG00000074794	-0.171061	0.0314644	0.516354	Arrdc3	0.287052	not sig
931	ENSMUSG00000027966	0.556327	0.0315855	0.516508	Col11a1	0.286923	not sig
932	ENSMUSG00000028967	-0.160687	0.0315928	0.516508	Errfi1	0.286923	not sig
933	ENSMUSG00000022211	0.217704	0.031662	0.516508	Carmil3	0.286923	not sig
934	ENSMUSG00000019817	0.261698	0.0316687	0.516508	Plagl1	0.286923	not sig
935	ENSMUSG00000029401	-0.206858	0.0316809	0.516508	Rilpl2	0.286923	not sig
936	ENSMUSG00000020032	-0.200754	0.0317015	0.516508	Nuak1	0.286923	not sig
937	ENSMUSG00000102742	0.171426	0.0317106	0.516508	Pcdhga11	0.286923	not sig
938	ENSMUSG00000032376	0.157301	0.0317766	0.516759	Usp3	0.286712	not sig
939	ENSMUSG00000043441	0.449315	0.0318277	0.516759	Gpr149	0.286712	not sig
940	ENSMUSG00000002012	-0.25915	0.03193	0.516759	Pnck	0.286712	not sig
941	ENSMUSG00000042064	-0.46498	0.0319499	0.516759	Myo3b	0.286712	not sig
942	ENSMUSG00000024589	0.154787	0.0319525	0.516759	Nedd4l	0.286712	not sig
943	ENSMUSG00000022141	0.196872	0.0319554	0.516759	Nipbl	0.286712	not sig
944	ENSMUSG00000038866	-0.160827	0.0319661	0.516759	Zcchc2	0.286712	not sig
945	ENSMUSG00000025776	0.300347	0.031997	0.516759	Crispld1	0.286712	not sig
946	ENSMUSG00000004451	-0.181245	0.0320758	0.516999	Ralb	0.286511	not sig
947	ENSMUSG00000087694	0.382008	0.0320795	0.516999	A530058N18Rik	0.286511	not sig
948	ENSMUSG00000025407	-0.417386	0.0321462	0.517297	Gli1	0.28626	not sig
949	ENSMUSG00000051703	-0.157361	0.0321739	0.517297	Tmem198	0.28626	not sig
950	ENSMUSG00000020651	0.342382	0.0322256	0.517297	Slc26a4	0.28626	not sig
951	ENSMUSG00000057716	0.185977	0.0322661	0.517297	Tmem178b	0.28626	not sig
952	ENSMUSG00000085181	0.564841	0.0322675	0.517297	Gm12709	0.28626	not sig
953	ENSMUSG00000007036	-0.153042	0.0324271	0.519068	Abhd16a	0.284776	not sig
954	ENSMUSG00000071234	-0.311517	0.032542	0.519068	Syndig1l	0.284776	not sig
955	ENSMUSG00000074802	0.321769	0.0325663	0.519068	Gas2l3	0.284776	not sig
956	ENSMUSG00000045106	0.33303	0.0325796	0.519068	Ccdc73	0.284776	not sig
957	ENSMUSG00000033350	0.156112	0.0325879	0.519068	Chst2	0.284776	not sig
958	ENSMUSG00000033020	-0.181344	0.0326373	0.519068	Polr2f	0.284776	not sig
959	ENSMUSG00000033491	0.325877	0.0326882	0.519068	Prss35	0.284776	not sig
960	ENSMUSG00000097536	0.473129	0.0326996	0.519068	NA	0.284776	not sig
961	ENSMUSG00000038916	0.133374	0.0327079	0.519068	Soga3	0.284776	not sig
962	ENSMUSG00000025875	-0.191673	0.0327525	0.519068	Tspan17	0.284776	not sig
963	ENSMUSG00000027487	0.217919	0.0328099	0.519068	Cdk5rap1	0.284776	not sig
964	ENSMUSG00000039725	-0.176357	0.0328224	0.519068	Trp53rka	0.284776	not sig
965	ENSMUSG00000061080	0.181939	0.0328497	0.519068	Lsamp	0.284776	not sig
966	ENSMUSG00000079677	-0.178864	0.0328541	0.519068	Fdx2	0.284776	not sig
967	ENSMUSG00000079363	-0.610561	0.0329184	0.519545	Gbp4	0.284377	not sig
968	ENSMUSG00000048078	0.203469	0.0330309	0.520519	Tenm4	0.283563	not sig
969	ENSMUSG00000095362	0.237208	0.0330738	0.520519	Gm14325	0.283563	not sig
970	ENSMUSG00000041842	-0.251953	0.0331046	0.520519	Fhdc1	0.283563	not sig
971	ENSMUSG00000073878	-0.254268	0.0331471	0.520519	Gm13304	0.283563	not sig
972	ENSMUSG00000108815	-1.92172	0.0331506	0.520519	NA	0.283563	not sig
973	ENSMUSG00000033323	-0.158252	0.0332649	0.521348	Ctdp1	0.282872	not sig
974	ENSMUSG00000019066	-0.187273	0.0333133	0.521348	Rab3d	0.282872	not sig
975	ENSMUSG00000074736	-0.168632	0.0333828	0.521348	Syndig1	0.282872	not sig
976	ENSMUSG00000046562	-0.146233	0.0334064	0.521348	Unc119b	0.282872	not sig
977	ENSMUSG00000019577	-0.260919	0.0334539	0.521348	Pdk4	0.282872	not sig
978	ENSMUSG00000033467	-0.211856	0.0334629	0.521348	Crlf2	0.282872	not sig
979	ENSMUSG00000046668	-0.173755	0.0334894	0.521348	Cxxc5	0.282872	not sig
980	ENSMUSG00000094786	0.335389	0.0335214	0.521348	NA	0.282872	not sig
981	ENSMUSG00000059552	-0.156618	0.0335342	0.521348	Trp53	0.282872	not sig
982	ENSMUSG00000026856	-0.20264	0.0335543	0.521348	Dolpp1	0.282872	not sig
983	ENSMUSG00000038496	0.318255	0.0335791	0.521348	Slc19a3	0.282872	not sig
984	ENSMUSG00000058331	0.328678	0.0336353	0.521689	Zfp85	0.282588	not sig
985	ENSMUSG00000020905	-0.310369	0.0337306	0.522632	Usp43	0.281804	not sig
986	ENSMUSG00000026288	0.194672	0.0337709	0.522632	Inpp5d	0.281804	not sig
987	ENSMUSG00000026966	-0.158436	0.0337988	0.522632	Ssna1	0.281804	not sig
988	ENSMUSG00000044949	-0.191397	0.0338365	0.522684	Ubtd2	0.281761	not sig
989	ENSMUSG00000027827	-0.160706	0.0338886	0.522961	Kcnab1	0.281531	not sig
990	ENSMUSG00000026380	0.337149	0.0339351	0.523149	Tfcp2l1	0.281375	not sig
991	ENSMUSG00000089862	-0.161944	0.0340428	0.523625	Umad1	0.28098	not sig
992	ENSMUSG00000022269	-0.266773	0.0340669	0.523625	Marchf11	0.28098	not sig
993	ENSMUSG00000060860	-0.150621	0.0340689	0.523625	Ube2s	0.28098	not sig
994	ENSMUSG00000020374	-0.176505	0.0341871	0.524913	Rasgef1c	0.279913	not sig
995	ENSMUSG00000060780	-0.15957	0.0342626	0.525536	Lrrtm1	0.279398	not sig
996	ENSMUSG00000032763	-0.171759	0.0343059	0.525536	Ilvbl	0.279398	not sig
997	ENSMUSG00000029875	-0.174449	0.034331	0.525536	Ccdc184	0.279398	not sig
998	ENSMUSG00000025357	0.22714	0.0345106	0.527756	Dgka	0.277567	not sig
999	ENSMUSG00000026587	0.168323	0.0345656	0.528069	Astn1	0.27731	not sig
1000	ENSMUSG00000078880	0.625981	0.0346221	0.528402	Gm14308	0.277036	not sig
1001	ENSMUSG00000100826	0.282624	0.0347701	0.529675	Ipw	0.27599	not sig
1002	ENSMUSG00000044043	0.223928	0.0347749	0.529675	Pcdhb14	0.27599	not sig
1003	ENSMUSG00000025170	-0.153936	0.0348371	0.529825	Rab40b	0.275867	not sig
1004	ENSMUSG00000078794	-0.161874	0.03486	0.529825	Dact3	0.275867	not sig
1005	ENSMUSG00000032076	0.147764	0.0349051	0.529825	Cadm1	0.275867	not sig
1006	ENSMUSG00000042129	0.20263	0.034936	0.529825	Rassf4	0.275867	not sig
1007	ENSMUSG00000054871	-0.188869	0.0349771	0.529825	Tmem158	0.275867	not sig
1008	ENSMUSG00000027014	0.1857	0.034993	0.529825	Cwc22	0.275867	not sig
1009	ENSMUSG00000028176	0.193652	0.0351263	0.530801	Lrrc7	0.275068	not sig
1010	ENSMUSG00000031834	-0.159453	0.035127	0.530801	Pik3r2	0.275068	not sig
1011	ENSMUSG00000000567	-0.171473	0.0352008	0.530868	Sox9	0.275013	not sig
1012	ENSMUSG00000050174	0.346275	0.0352038	0.530868	Nudt6	0.275013	not sig
1013	ENSMUSG00000021311	0.176199	0.0352658	0.530868	Mtr	0.275013	not sig
1014	ENSMUSG00000022500	-0.181237	0.0352706	0.530868	Litaf	0.275013	not sig
1015	ENSMUSG00000015224	0.177378	0.0354509	0.533055	Cyp2j9	0.273228	not sig
1016	ENSMUSG00000031170	-0.377684	0.0357399	0.536872	Slc38a5	0.270129	not sig
1017	ENSMUSG00000078877	0.273277	0.0358545	0.537006	Gm2004	0.270021	not sig
1018	ENSMUSG00000021666	0.151535	0.0358821	0.537006	Gfm2	0.270021	not sig
1019	ENSMUSG00000028051	0.186248	0.0358826	0.537006	Hcn3	0.270021	not sig
1020	ENSMUSG00000078671	0.156078	0.0358992	0.537006	Chd2	0.270021	not sig
1021	ENSMUSG00000021614	0.263511	0.0359247	0.537006	Vcan	0.270021	not sig
1022	ENSMUSG00000032503	-0.179089	0.0360246	0.537831	Arpp21	0.269354	not sig
1023	ENSMUSG00000025171	-0.23742	0.0360504	0.537831	Ubtd1	0.269354	not sig
1024	ENSMUSG00000033624	0.154926	0.0361934	0.538963	Pdpr	0.268441	not sig
1025	ENSMUSG00000109157	0.530081	0.0361969	0.538963	NA	0.268441	not sig
1026	ENSMUSG00000090386	-0.377014	0.0362764	0.539053	Mir99ahg	0.268369	not sig
1027	ENSMUSG00000021952	0.22676	0.0363227	0.539053	Xpo4	0.268369	not sig
1028	ENSMUSG00000049327	-0.157503	0.036417	0.539053	Kmt5a	0.268369	not sig
1029	ENSMUSG00000008690	-0.150048	0.0364199	0.539053	Ncaph2	0.268369	not sig
1030	ENSMUSG00000019232	0.37539	0.0364222	0.539053	Etnppl	0.268369	not sig
1031	ENSMUSG00000001240	0.18853	0.0364577	0.539053	Ramp2	0.268369	not sig
1032	ENSMUSG00000037653	-0.219513	0.0365053	0.539053	Kctd8	0.268369	not sig
1033	ENSMUSG00000048787	-0.159528	0.0365314	0.539053	Dcun1d3	0.268369	not sig
1034	ENSMUSG00000097854	-0.705023	0.0366413	0.539053	NA	0.268369	not sig
1035	ENSMUSG00000033306	0.308098	0.036668	0.539053	Lpp	0.268369	not sig
1036	ENSMUSG00000061603	0.18584	0.0366999	0.539053	Akap6	0.268369	not sig
1037	ENSMUSG00000028246	0.164738	0.0367681	0.539053	Faxc	0.268369	not sig
1038	ENSMUSG00000007989	0.263407	0.0367906	0.539053	Fzd3	0.268369	not sig
1039	ENSMUSG00000034161	-0.343555	0.0368405	0.539053	Scx	0.268369	not sig
1040	ENSMUSG00000059003	0.26553	0.0368618	0.539053	Grin2a	0.268369	not sig
1041	ENSMUSG00000039206	-0.144413	0.0368628	0.539053	Daglb	0.268369	not sig
1042	ENSMUSG00000054499	-0.153904	0.0368749	0.539053	Dedd2	0.268369	not sig
1043	ENSMUSG00000028617	-0.161162	0.0368908	0.539053	Lrrc42	0.268369	not sig
1044	ENSMUSG00000046523	0.198148	0.0369034	0.539053	Kctd4	0.268369	not sig
1045	ENSMUSG00000030401	-0.141329	0.0369093	0.539053	Rtn2	0.268369	not sig
1046	ENSMUSG00000044452	0.1417	0.0369617	0.539301	Zfp507	0.268169	not sig
1047	ENSMUSG00000020178	-0.31035	0.0370276	0.539552	Adora2a	0.267966	not sig
1048	ENSMUSG00000033434	-0.175414	0.0370496	0.539552	Gtpbp6	0.267966	not sig
1049	ENSMUSG00000032024	0.137696	0.0372414	0.54147	Clmp	0.266426	not sig
1050	ENSMUSG00000046862	0.168284	0.0372802	0.54147	Pramel12	0.266426	not sig
1051	ENSMUSG00000034218	0.222494	0.0373086	0.54147	Atm	0.266426	not sig
1052	ENSMUSG00000022947	-0.188129	0.0373234	0.54147	Cbr3	0.266426	not sig
1053	ENSMUSG00000102206	0.260628	0.037371	0.54147	Pcdha11	0.266426	not sig
1054	ENSMUSG00000026504	0.156794	0.0373941	0.54147	Sdccag8	0.266426	not sig
1055	ENSMUSG00000024317	-0.204141	0.0374397	0.541616	Rnf138	0.266309	not sig
1056	ENSMUSG00000104965	0.348364	0.0375994	0.543218	NA	0.265026	not sig
1057	ENSMUSG00000015659	0.183621	0.0376217	0.543218	Serac1	0.265026	not sig
1058	ENSMUSG00000025578	-0.204518	0.0376781	0.543519	Cbx8	0.264786	not sig
1059	ENSMUSG00000032289	0.328588	0.0377914	0.544638	Thsd4	0.263892	not sig
1060	ENSMUSG00000006442	-0.156339	0.0378583	0.545089	Srm	0.263533	not sig
1061	ENSMUSG00000017491	-0.231809	0.0378991	0.545161	Rarb	0.263475	not sig
1062	ENSMUSG00000113061	-0.229473	0.0379467	0.5453	Rps18-ps5	0.263364	not sig
1063	ENSMUSG00000100455	0.220648	0.0379802	0.5453	NA	0.263364	not sig
1064	ENSMUSG00000104148	0.276649	0.0380393	0.545455	Pcdha2	0.263241	not sig
1065	ENSMUSG00000070461	0.207773	0.0381188	0.545455	NA	0.263241	not sig
1066	ENSMUSG00000073805	-0.198166	0.0381208	0.545455	Insyn2a	0.263241	not sig
1067	ENSMUSG00000027434	-0.308733	0.0382013	0.545455	Nkx2-2	0.263241	not sig
1068	ENSMUSG00000032564	0.143423	0.0382652	0.545455	Cpne4	0.263241	not sig
1069	ENSMUSG00000042631	-0.355619	0.0382721	0.545455	Xkr7	0.263241	not sig
1070	ENSMUSG00000059278	-0.178045	0.0383027	0.545455	Naa38	0.263241	not sig
1071	ENSMUSG00000020752	0.159338	0.0383553	0.545455	Recql5	0.263241	not sig
1072	ENSMUSG00000054770	0.184825	0.0383874	0.545455	Kctd18	0.263241	not sig
1073	ENSMUSG00000034413	-0.182836	0.0383999	0.545455	Neurl1b	0.263241	not sig
1074	ENSMUSG00000048572	-0.487108	0.0384583	0.545455	Tmem252	0.263241	not sig
1075	ENSMUSG00000024621	0.140269	0.0384632	0.545455	Csf1r	0.263241	not sig
1076	ENSMUSG00000039068	0.149141	0.0385079	0.545455	Zzz3	0.263241	not sig
1077	ENSMUSG00000003032	-0.315474	0.0385109	0.545455	Klf4	0.263241	not sig
1078	ENSMUSG00000006127	0.150338	0.0385271	0.545455	Inpp5k	0.263241	not sig
1079	ENSMUSG00000039759	-0.250566	0.0386189	0.545637	Thap3	0.263096	not sig
1080	ENSMUSG00000031875	0.25889	0.0386837	0.545637	Cmtm3	0.263096	not sig
1081	ENSMUSG00000031389	0.318879	0.0386962	0.545637	Arhgap4	0.263096	not sig
1082	ENSMUSG00000020432	0.196549	0.0387172	0.545637	Tcn2	0.263096	not sig
1083	ENSMUSG00000035268	-0.158029	0.0387519	0.545637	Pkig	0.263096	not sig
1084	ENSMUSG00000022678	0.174917	0.0387545	0.545637	Nde1	0.263096	not sig
1085	ENSMUSG00000051599	0.401541	0.0389118	0.546639	Pcdhb2	0.262299	not sig
1086	ENSMUSG00000035845	0.20251	0.0389257	0.546639	Alg12	0.262299	not sig
1087	ENSMUSG00000047473	-0.163594	0.0389559	0.546639	Zfp30	0.262299	not sig
1088	ENSMUSG00000033885	0.144685	0.0389938	0.546639	Pxk	0.262299	not sig
1089	ENSMUSG00000076441	-0.190896	0.0390397	0.546639	Ass1	0.262299	not sig
1090	ENSMUSG00000036867	0.403731	0.0390405	0.546639	Smad6	0.262299	not sig
1091	ENSMUSG00000097585	0.443108	0.0392362	0.548782	E230029C05Rik	0.2606	not sig
1092	ENSMUSG00000041710	0.245057	0.0393048	0.548782	Trpc5	0.2606	not sig
1093	ENSMUSG00000006014	0.442381	0.0393332	0.548782	Prg4	0.2606	not sig
1094	ENSMUSG00000003863	-0.160908	0.0393453	0.548782	Ppfia3	0.2606	not sig
1095	ENSMUSG00000025262	0.156782	0.0393734	0.548782	Fam120c	0.2606	not sig
1096	ENSMUSG00000064363	0.220995	0.0394137	0.548843	ND4	0.260552	not sig
1097	ENSMUSG00000041769	-0.135121	0.0394608	0.548998	Ppp2r2d	0.260429	not sig
1098	ENSMUSG00000046598	-0.141424	0.0395079	0.549153	Bdh1	0.260307	not sig
1099	ENSMUSG00000053166	0.152093	0.0395852	0.549706	Cdh22	0.25987	not sig
1100	ENSMUSG00000039158	0.301731	0.039648	0.549706	Akna	0.25987	not sig
1101	ENSMUSG00000022012	0.157951	0.0396819	0.549706	Enox1	0.25987	not sig
1102	ENSMUSG00000050914	-0.27723	0.0396918	0.549706	Ankrd37	0.25987	not sig
1103	ENSMUSG00000037904	-0.189928	0.0397487	0.549995	Ankrd9	0.259642	not sig
1104	ENSMUSG00000018821	-0.183139	0.0398564	0.550986	Avpi1	0.258859	not sig
1105	ENSMUSG00000028434	0.148922	0.0399321	0.551181	Epb41l4b	0.258706	not sig
1106	ENSMUSG00000034158	0.162004	0.0399513	0.551181	Lrrc58	0.258706	not sig
1107	ENSMUSG00000039096	-0.160176	0.0399788	0.551181	Rsad1	0.258706	not sig
1108	ENSMUSG00000023266	-0.183239	0.0400912	0.55223	Frs3	0.25788	not sig
1109	ENSMUSG00000022231	0.236631	0.0403361	0.55348	Sema5a	0.256898	not sig
1110	ENSMUSG00000047959	0.237299	0.0403765	0.55348	Kcna3	0.256898	not sig
1111	ENSMUSG00000050549	-0.318752	0.0403874	0.55348	Fam241a	0.256898	not sig
1112	ENSMUSG00000034613	0.169249	0.0404457	0.55348	Ppm1h	0.256898	not sig
1113	ENSMUSG00000020061	0.335499	0.0404637	0.55348	Mybpc1	0.256898	not sig
1114	ENSMUSG00000000149	-0.131483	0.0404834	0.55348	Gna12	0.256898	not sig
1115	ENSMUSG00000029416	-0.151126	0.0404916	0.55348	Slc15a4	0.256898	not sig
1116	ENSMUSG00000022091	-0.187223	0.0404922	0.55348	Sorbs3	0.256898	not sig
1117	ENSMUSG00000023971	-0.204983	0.0405082	0.55348	Rrp36	0.256898	not sig
1118	ENSMUSG00000034265	0.164842	0.0405742	0.553718	Zdhhc14	0.256711	not sig
1119	ENSMUSG00000047976	0.191441	0.0405983	0.553718	Kcna1	0.256711	not sig
1120	ENSMUSG00000049866	-0.159999	0.0406867	0.554033	Arl4c	0.256464	not sig
1121	ENSMUSG00000041245	0.189201	0.040694	0.554033	Wnk3	0.256464	not sig
1122	ENSMUSG00000100252	0.175423	0.0408409	0.555167	Mir124-2hg	0.255576	not sig
1123	ENSMUSG00000024140	0.152768	0.0408556	0.555167	Epas1	0.255576	not sig
1124	ENSMUSG00000041216	0.141333	0.0408864	0.555167	Clvs1	0.255576	not sig
1125	ENSMUSG00000036242	0.154695	0.0409565	0.555625	Armh4	0.255218	not sig
1126	ENSMUSG00000038371	0.160965	0.0410001	0.555722	Sbf2	0.255142	not sig
1127	ENSMUSG00000078815	-0.247114	0.0410515	0.555926	Cacng6	0.254983	not sig
1128	ENSMUSG00000026980	0.456167	0.0411607	0.55691	Ly75	0.254215	not sig
1129	ENSMUSG00000021198	0.184568	0.0412569	0.557717	Unc79	0.253586	not sig
1130	ENSMUSG00000020280	0.214792	0.0413413	0.558007	Pus10	0.253361	not sig
1131	ENSMUSG00000056342	0.190327	0.0413514	0.558007	Usp34	0.253361	not sig
1132	ENSMUSG00000021390	0.461959	0.0414657	0.559054	Ogn	0.252546	not sig
1133	ENSMUSG00000022490	-0.161867	0.0415827	0.559503	Ppp1r1a	0.252198	not sig
1134	ENSMUSG00000051727	-0.385943	0.0416448	0.559503	Kctd14	0.252198	not sig
1135	ENSMUSG00000105881	0.335773	0.0416795	0.559503	NA	0.252198	not sig
1136	ENSMUSG00000046442	0.167831	0.041691	0.559503	Ppm1e	0.252198	not sig
1137	ENSMUSG00000029765	0.181128	0.0416942	0.559503	Plxna4	0.252198	not sig
1138	ENSMUSG00000086477	0.259793	0.0417189	0.559503	NA	0.252198	not sig
1139	ENSMUSG00000091002	0.201857	0.0419695	0.562369	Tcerg1l	0.249979	not sig
1140	ENSMUSG00000049657	-0.172541	0.0420381	0.562794	Zbtb5	0.249651	not sig
1141	ENSMUSG00000062944	0.29092	0.0421862	0.564112	9130023H24Rik	0.248634	not sig
1142	ENSMUSG00000032908	0.152719	0.0422683	0.564112	Sgpp2	0.248634	not sig
1143	ENSMUSG00000073940	0.245431	0.0422826	0.564112	Hbb-bt	0.248634	not sig
1144	ENSMUSG00000062794	0.268495	0.0423253	0.564112	Zfp599	0.248634	not sig
1145	ENSMUSG00000020219	-0.165468	0.0423256	0.564112	Timm13	0.248634	not sig
1146	ENSMUSG00000057766	0.177131	0.0423801	0.564112	Ankrd29	0.248634	not sig
1147	ENSMUSG00000018819	-0.279919	0.0423953	0.564112	Lsp1	0.248634	not sig
1148	ENSMUSG00000032691	0.513978	0.042538	0.565518	Nlrp3	0.247554	not sig
1149	ENSMUSG00000020696	-0.165555	0.0427228	0.567392	Rffl	0.246117	not sig
1150	ENSMUSG00000034714	-0.152877	0.0427842	0.567392	Ttyh2	0.246117	not sig
1151	ENSMUSG00000032121	-0.184404	0.042819	0.567392	Tmem218	0.246117	not sig
1152	ENSMUSG00000031074	-0.557546	0.0428507	0.567392	Fgf3	0.246117	not sig
1153	ENSMUSG00000021245	0.147884	0.0428648	0.567392	Mlh3	0.246117	not sig
1154	ENSMUSG00000110945	0.350861	0.0430417	0.568965	NA	0.244914	not sig
1155	ENSMUSG00000037646	0.178766	0.043126	0.568965	Vps13b	0.244914	not sig
1156	ENSMUSG00000052105	-0.190376	0.0431276	0.568965	Mtcl1	0.244914	not sig
1157	ENSMUSG00000055373	0.26242	0.0431812	0.568965	Fut9	0.244914	not sig
1158	ENSMUSG00000022044	-0.165027	0.0432038	0.568965	Stmn4	0.244914	not sig
1159	ENSMUSG00000070942	0.521161	0.0432074	0.568965	Il1rl2	0.244914	not sig
1160	ENSMUSG00000078866	0.263966	0.0432681	0.569274	Zfp970	0.244679	not sig
1161	ENSMUSG00000056629	-0.140369	0.0434001	0.570519	Fkbp2	0.24373	not sig
1162	ENSMUSG00000021866	0.207393	0.0434573	0.570779	Anxa11	0.243532	not sig
1163	ENSMUSG00000030882	0.335067	0.0436117	0.572314	Dnhd1	0.242365	not sig
1164	ENSMUSG00000049086	-0.150063	0.0436544	0.572383	Bmyc	0.242313	not sig
1165	ENSMUSG00000024429	-0.150965	0.0437944	0.572569	Gnl1	0.242172	not sig
1166	ENSMUSG00000110411	0.756068	0.0438581	0.572569	NA	0.242172	not sig
1167	ENSMUSG00000039103	-0.302414	0.0438728	0.572569	Nexn	0.242172	not sig
1168	ENSMUSG00000014074	-0.145087	0.0438935	0.572569	Rnf168	0.242172	not sig
1169	ENSMUSG00000019929	0.303094	0.0438983	0.572569	Dcn	0.242172	not sig
1170	ENSMUSG00000048895	-0.154779	0.0439251	0.572569	Cdk5r1	0.242172	not sig
1171	ENSMUSG00000046312	0.142502	0.0439312	0.572569	Myorg	0.242172	not sig
1172	ENSMUSG00000044986	-0.177327	0.0441532	0.574971	Tst	0.240354	not sig
1173	ENSMUSG00000039428	0.129297	0.0443739	0.575075	Tmem135	0.240275	not sig
1174	ENSMUSG00000032020	0.147523	0.0443895	0.575075	Ubash3b	0.240275	not sig
1175	ENSMUSG00000052539	0.13489	0.0444188	0.575075	Magi3	0.240275	not sig
1176	ENSMUSG00000036466	0.167377	0.0444334	0.575075	Megf11	0.240275	not sig
1177	ENSMUSG00000033735	-0.150055	0.0444451	0.575075	Spr	0.240275	not sig
1178	ENSMUSG00000041025	-0.140924	0.0444776	0.575075	Iffo2	0.240275	not sig
1179	ENSMUSG00000046532	0.160697	0.0444794	0.575075	Ar	0.240275	not sig
1180	ENSMUSG00000008305	-0.138554	0.0445672	0.575075	Tle1	0.240275	not sig
1181	ENSMUSG00000035285	-0.14268	0.044568	0.575075	Nat14	0.240275	not sig
1182	ENSMUSG00000005397	0.258366	0.0445748	0.575075	Nid1	0.240275	not sig
1183	ENSMUSG00000079737	-0.406213	0.0445757	0.575075	Pphln1-ps1	0.240275	not sig
1184	ENSMUSG00000020354	0.405453	0.0446635	0.575253	Sgcd	0.240141	not sig
1185	ENSMUSG00000022681	-0.149158	0.0446661	0.575253	Ntan1	0.240141	not sig
1186	ENSMUSG00000051486	0.328495	0.0447982	0.575253	Pcdhb11	0.240141	not sig
1187	ENSMUSG00000062372	0.352995	0.0448068	0.575253	Otof	0.240141	not sig
1188	ENSMUSG00000020099	-0.174786	0.0448296	0.575253	Unc5b	0.240141	not sig
1189	ENSMUSG00000031925	0.217378	0.0448794	0.575253	Maml2	0.240141	not sig
1190	ENSMUSG00000049521	-0.187875	0.0448877	0.575253	Cdc42ep1	0.240141	not sig
1191	ENSMUSG00000035890	-0.158468	0.044891	0.575253	Rnf126	0.240141	not sig
1192	ENSMUSG00000076431	-0.169247	0.0449926	0.576071	Sox4	0.239524	not sig
1193	ENSMUSG00000051390	-0.151208	0.0450427	0.576229	Zbtb22	0.239405	not sig
1194	ENSMUSG00000072969	-0.141838	0.0451754	0.576827	Armcx5	0.238955	not sig
1195	ENSMUSG00000031015	-0.174759	0.045179	0.576827	Swap70	0.238955	not sig
1196	ENSMUSG00000026840	0.383892	0.0452079	0.576827	Lamc3	0.238955	not sig
1197	ENSMUSG00000025198	-0.155737	0.0452766	0.576827	Erlin1	0.238955	not sig
1198	ENSMUSG00000025701	0.522185	0.0452836	0.576827	Alox5	0.238955	not sig
1199	ENSMUSG00000016150	0.228325	0.0454074	0.576827	Tenm1	0.238955	not sig
1200	ENSMUSG00000000738	-0.130135	0.0454236	0.576827	Spg7	0.238955	not sig
1201	ENSMUSG00000044795	0.178408	0.0454746	0.576827	Cyb5d1	0.238955	not sig
1202	ENSMUSG00000040254	0.278896	0.0454919	0.576827	Sema3d	0.238955	not sig
1203	ENSMUSG00000059970	0.154047	0.0455265	0.576827	Hspa2	0.238955	not sig
1204	ENSMUSG00000055254	0.161991	0.0455407	0.576827	Ntrk2	0.238955	not sig
1205	ENSMUSG00000026740	0.1754	0.0455429	0.576827	Dnajc1	0.238955	not sig
1206	ENSMUSG00000028251	0.189034	0.0456323	0.577479	Tstd3	0.238463	not sig
1207	ENSMUSG00000025436	-0.227591	0.0456856	0.577676	Atp23	0.238316	not sig
1208	ENSMUSG00000041560	-0.145391	0.0457316	0.577778	Nop53	0.238239	not sig
1209	ENSMUSG00000055003	-0.13505	0.0457705	0.57779	Lrtm2	0.23823	not sig
1210	ENSMUSG00000017801	-0.13753	0.0459131	0.579006	Mlx	0.237317	not sig
1211	ENSMUSG00000024902	-0.151538	0.0459426	0.579006	Mrpl11	0.237317	not sig
1212	ENSMUSG00000045087	-0.174671	0.0460122	0.579246	S1pr5	0.237137	not sig
1213	ENSMUSG00000036580	-0.131745	0.0461118	0.579246	Spart	0.237137	not sig
1214	ENSMUSG00000026028	0.148128	0.0461562	0.579246	Trak2	0.237137	not sig
1215	ENSMUSG00000033316	0.210602	0.046192	0.579246	Galnt9	0.237137	not sig
1216	ENSMUSG00000038827	0.14624	0.0462171	0.579246	Abitram	0.237137	not sig
1217	ENSMUSG00000020111	-0.13184	0.0462386	0.579246	Micu1	0.237137	not sig
1218	ENSMUSG00000004127	0.232379	0.0463467	0.579246	Trmt10a	0.237137	not sig
1219	ENSMUSG00000086095	0.488264	0.0463888	0.579246	Gm15328	0.237137	not sig
1220	ENSMUSG00000042292	0.131673	0.0464059	0.579246	Mrtfa	0.237137	not sig
1221	ENSMUSG00000027605	0.139885	0.0464346	0.579246	Acss2	0.237137	not sig
1222	ENSMUSG00000027004	0.177681	0.0464356	0.579246	Frzb	0.237137	not sig
1223	ENSMUSG00000047248	0.143042	0.0464621	0.579246	C2cd3	0.237137	not sig
1224	ENSMUSG00000040414	-0.143081	0.0464887	0.579246	Slc25a28	0.237137	not sig
1225	ENSMUSG00000072066	0.314146	0.046493	0.579246	6720489N17Rik	0.237137	not sig
1226	ENSMUSG00000028550	-0.146962	0.0465489	0.579469	Atg4c	0.23697	not sig
1227	ENSMUSG00000025812	0.154993	0.0467611	0.581636	Pard3	0.235348	not sig
1228	ENSMUSG00000039242	-0.209059	0.0469089	0.582906	B3galnt2	0.234402	not sig
1229	ENSMUSG00000026676	0.163987	0.0469395	0.582906	Ccdc3	0.234402	not sig
1230	ENSMUSG00000024232	0.349425	0.0470095	0.583219	Bambi	0.234168	not sig
1231	ENSMUSG00000036591	0.159447	0.0470569	0.583219	Arhgap21	0.234168	not sig
1232	ENSMUSG00000025473	0.423429	0.0470794	0.583219	Adam8	0.234168	not sig
1233	ENSMUSG00000062075	-0.148446	0.0471515	0.583337	Lmnb2	0.23408	not sig
1234	ENSMUSG00000038344	0.16193	0.0471654	0.583337	Txlng	0.23408	not sig
1235	ENSMUSG00000043290	0.252512	0.0472937	0.58445	Zfp784	0.233252	not sig
1236	ENSMUSG00000035112	0.373549	0.0474	0.584937	Wnk4	0.232891	not sig
1237	ENSMUSG00000026303	0.357225	0.0474097	0.584937	Mlph	0.232891	not sig
1238	ENSMUSG00000032796	0.398582	0.0475745	0.585282	Lama1	0.232635	not sig
1239	ENSMUSG00000025089	0.14462	0.0475904	0.585282	Gfra1	0.232635	not sig
1240	ENSMUSG00000023992	-0.204171	0.0476045	0.585282	Trem2	0.232635	not sig
1241	ENSMUSG00000047143	-0.307187	0.0476383	0.585282	Dmrta2	0.232635	not sig
1242	ENSMUSG00000079003	-0.164407	0.0476792	0.585282	Samd1	0.232635	not sig
1243	ENSMUSG00000060771	0.207627	0.0477036	0.585282	Tsga10	0.232635	not sig
1244	ENSMUSG00000038244	0.200385	0.0477061	0.585282	Mical2	0.232635	not sig
1245	ENSMUSG00000068696	-0.245988	0.0477452	0.585291	Gpr88	0.232628	not sig
1246	ENSMUSG00000028393	-0.152637	0.0480812	0.587757	Alad	0.230802	not sig
1247	ENSMUSG00000015222	0.167009	0.0481202	0.587757	Map2	0.230802	not sig
1248	ENSMUSG00000050965	0.187487	0.0481432	0.587757	Prkca	0.230802	not sig
1249	ENSMUSG00000031700	0.145443	0.0481481	0.587757	Gpt2	0.230802	not sig
1250	ENSMUSG00000051747	0.54432	0.0481707	0.587757	Ttn	0.230802	not sig
[truncated: 14,012 more rows]

## Sheet: dose24genes
	Ensembl	logFC	pval	FDR	geneList	logFDR	significance
[truncated: 15,336 more rows]

[truncated: 3 more sheets: dose12 pathways, dose18 pathways, dose24 pathways]
